# Supplementary material for: The Genomics and Population Genomics of the Light Brown Apple Moth, Epiphyas postvittana, an Invasive Tortricid Pest of Horticulture
Source: Insects. 2022 Mar 7;13(3):264. doi: 10.3390/insects13030264 (PMC8951345; doi:10.3390/insects13030264)
Supplement: Supplementary file 1 [file insects-13-00264-s001.zip]

Archive with 6 entries (5 files):
- insects-1580622-supplementary/
- insects-1580622-supplementary/Figure S1.pdf
- insects-1580622-supplementary/Supplementary Table S1.xlsx
- insects-1580622-supplementary/Supplementary Table S2.xlsx
- insects-1580622-supplementary/Supplementary Table S3.xlsx
- insects-1580622-supplementary/Supplementary Table S4.xlsx
