# Supplementary material for: The Genomics and Population Genomics of the Light Brown Apple Moth, Epiphyas postvittana, an Invasive Tortricid Pest of Horticulture
Source: Insects. 2022 Mar 7;13(3):264. doi: 10.3390/insects13030264 (PMC8951345; doi:10.3390/insects13030264)
Supplement: Supplementary file 1 [file insects-13-00264-s001.zip › insects-1580622-supplementary/Supplementary Table S1.xlsx]

## Sheet: Table S1
Table S1. Blast description, GO and InterPro annotation of gene models obtained from Augustus gene prediction.
SeqName	Description	Length	#Hits	e-Value	sim mean	#GO	GO IDs	GO Names	Enzyme Codes	Enzyme Names	InterPro IDs	InterPro GO IDs	InterPro GO Names
g1.t1	procollagen-lysine,2-oxoglutarate 5-dioxygenase 3 isoform X2	699	20	0	7515	5	F:GO:0016705; P:GO:0044237; P:GO:0044238; F:GO:0051213; P:GO:1901564	F:oxidoreductase activity, acting on paired donors, with incorporation or reduction of molecular oxygen; P:cellular metabolic process; P:primary metabolic process; F:dioxygenase activity; P:organonitrogen compound metabolic process			IPR005123 (PFAM); G3DSA:2.60.120.620 (GENE3D); PTHR10730:SF7 (PANTHER); PTHR10730 (PANTHER); PTHR10730:SF7 (PANTHER); PTHR10730 (PANTHER); IPR005123 (PROSITE_PROFILES); IPR029044 (SUPERFAMILY)	F:GO:0016491; P:GO:0055114	F:oxidoreductase activity; P:oxidation-reduction process
g2.t1	XP_012549048.1bombyx_mori_asm15162v1_core_32_85_1 protein uncharacterized LOC101743186	164	17	2.04953e-42	5899						no IPS match	no IPS match	no IPS match
g3.t1	XP_012549048.1bombyx_mori_asm15162v1_core_32_85_1 protein uncharacterized LOC101743186	171	20	7.4585e-35	6992						no IPS match	no IPS match	no IPS match
g4.t1	potassium channel subfamily T member 2 isoform X1	152	17	5.38243e-45	8351						mobidb-lite (MOBIDB_LITE)	no GO terms	no GO terms
g5.t1	potassium channel subfamily T member 2 isoform X1	235	16	2.06994e-22	604						IPR027267 (SUPERFAMILY)	no GO terms	no GO terms
g6.t1	potassium channel subfamily T member 2	1073	20	0	8095						IPR013099 (PFAM); IPR003929 (PFAM); G3DSA:1.10.287.70 (GENE3D); G3DSA:3.40.50.720 (GENE3D); mobidb-lite (MOBIDB_LITE); mobidb-lite (MOBIDB_LITE); mobidb-lite (MOBIDB_LITE); mobidb-lite (MOBIDB_LITE); PTHR10027 (PANTHER); PTHR10027:SF14 (PANTHER); PTHR10027 (PANTHER); SSF81324 (SUPERFAMILY)	P:GO:0006813; C:GO:0016020	P:potassium ion transport; C:membrane
g7.t1	---NA---	97									mobidb-lite (MOBIDB_LITE); mobidb-lite (MOBIDB_LITE)	no GO terms	no GO terms
g8.t1	zinc finger protein	243	20	4.43643e-39	7385	1	C:GO:0005634	C:nucleus			G3DSA:3.30.160.60 (GENE3D); G3DSA:3.30.160.60 (GENE3D); G3DSA:3.30.160.60 (GENE3D); IPR013087 (PFAM); mobidb-lite (MOBIDB_LITE); PTHR23235 (PANTHER); IPR013087 (PROSITE_PROFILES); IPR013087 (PROSITE_PROFILES); IPR036236 (SUPERFAMILY)	F:GO:0003676	F:nucleic acid binding
g9.t1	tetratricopeptide repeat protein 39B-like	732	20	0	6603						IPR011990 (G3DSA:1.25.40.GENE3D); IPR019412 (PFAM); PTHR31859:SF9 (PANTHER); IPR019412 (PANTHER); IPR019412 (PANTHER); IPR019412 (PANTHER); PTHR31859:SF9 (PANTHER)	F:GO:0005515	F:protein binding
g10.t1	insulin-like growth factor 2 mRNA-binding protein 1 isoform X1	238	20	3.67389e-66	8632						IPR012677 (G3DSA:3.30.70.GENE3D); IPR000504 (PFAM); mobidb-lite (MOBIDB_LITE); mobidb-lite (MOBIDB_LITE); mobidb-lite (MOBIDB_LITE); PTHR21245 (PANTHER); PTHR21245:SF2 (PANTHER); IPR000504 (PROSITE_PROFILES); cd12358 (CDD); IPR035979 (SUPERFAMILY)	F:GO:0003676	F:nucleic acid binding
g11.t1	---NA---	167									mobidb-lite (MOBIDB_LITE)	no GO terms	no GO terms
g12.t1	insulin-like growth factor 2 mRNA-binding protein 1 isoform X2	662	20	0	8614						IPR036612 (G3DSA:3.30.1370.GENE3D); IPR036612 (G3DSA:3.30.1370.GENE3D); IPR012677 (G3DSA:3.30.70.GENE3D); G3DSA:3.30.310.210 (GENE3D); IPR004088 (PFAM); mobidb-lite (MOBIDB_LITE); mobidb-lite (MOBIDB_LITE); mobidb-lite (MOBIDB_LITE); mobidb-lite (MOBIDB_LITE); mobidb-lite (MOBIDB_LITE); PTHR10288:SF158 (PANTHER); PTHR10288 (PANTHER); PS50084 (PROSITE_PROFILES); PS50084 (PROSITE_PROFILES); PS50084…	F:GO:0003676; F:GO:0003723	F:nucleic acid binding; F:RNA binding
g13.t1	---NA---	231									mobidb-lite (MOBIDB_LITE); mobidb-lite (MOBIDB_LITE); mobidb-lite (MOBIDB_LITE); mobidb-lite (MOBIDB_LITE)	no GO terms	no GO terms
g14.t1	MAGUK p55 subfamily member 7 isoform X1	738	20	0	8525						G3DSA:2.30.42.10 (GENE3D); G3DSA:2.30.30.40 (GENE3D); IPR001452 (PFAM); IPR000884 (PFAM); G3DSA:3.40.50.300 (GENE3D); IPR001478 (PFAM); IPR008145 (PFAM); IPR036383 (G3DSA:2.20.100.GENE3D); G3DSA:1.10.287.650 (GENE3D); IPR014775 (PFAM); PTHR23122 (PANTHER); IPR004172 (PROSITE_PROFILES); IPR000884 (PROSITE_PROFILES); IPR001452 (PROSITE_PROFILES); IPR004172 (PROSITE_PROFILES); IPR001478 (PROSITE_PRO…	F:GO:0005515	F:protein binding
g15.t1	pse1410.67phoebis_sennae_v1x1_core_32_85_1 protein	1380	20	0	6848						IPR000210 (PFAM); G3DSA:3.30.710.10 (GENE3D); IPR011705 (PFAM); mobidb-lite (MOBIDB_LITE); mobidb-lite (MOBIDB_LITE); mobidb-lite (MOBIDB_LITE); mobidb-lite (MOBIDB_LITE); mobidb-lite (MOBIDB_LITE); mobidb-lite (MOBIDB_LITE); mobidb-lite (MOBIDB_LITE); mobidb-lite (MOBIDB_LITE); mobidb-lite (MOBIDB_LITE); mobidb-lite (MOBIDB_LITE); mobidb-lite (MOBIDB_LITE); mobidb-lite (MOBIDB_LITE); PTHR22427:S…	F:GO:0005515	F:protein binding
g16.t1	vesicle-associated membrane protein-associated protein B isoform X1	283	20	1.64243e-166	8382						IPR013783 (G3DSA:2.60.40.GENE3D); IPR000535 (PFAM); IPR016763 (PIRSF); mobidb-lite (MOBIDB_LITE); mobidb-lite (MOBIDB_LITE); mobidb-lite (MOBIDB_LITE); IPR016763 (PANTHER); IPR030229 (PTHR10809:PANTHER); IPR000535 (PROSITE_PROFILES); IPR008962 (SUPERFAMILY)	C:GO:0005789; F:GO:0033149; P:GO:0070972	C:endoplasmic reticulum membrane; F:FFAT motif binding; P:protein localization to endoplasmic reticulum
g17.t1	pyruvate dehydrogenase [acetyl-transferring]-phosphatase 1, mitochondrial	438	20	0	8035	3	F:GO:0004722; P:GO:0006470; F:GO:0046872	F:protein serine/threonine phosphatase activity; P:protein dephosphorylation; F:metal ion binding	EC:3.1.3.16	Protein-serine/threonine phosphatase	IPR001932 (PFAM); PTHR13832:SF343 (PANTHER); IPR015655 (PANTHER); IPR001932 (PROSITE_PROFILES); IPR001932 (CDD); IPR036457 (SUPERFAMILY)	F:GO:0003824; F:GO:0004722; P:GO:0006470	F:catalytic activity; F:protein serine/threonine phosphatase activity; P:protein dephosphorylation
g18.t1	frequenin-1	164	20	7.49479e-112	9997						PR00450 (PRINTS); IPR002048 (PFAM); G3DSA:1.10.238.10 (GENE3D); IPR002048 (PFAM); G3DSA:1.10.238.10 (GENE3D); IPR028846 (PANTHER); PTHR23055:SF172 (PANTHER); IPR002048 (PROSITE_PROFILES); IPR002048 (PROSITE_PROFILES); IPR002048 (PROSITE_PROFILES); IPR002048 (CDD); IPR002048 (CDD); IPR011992 (SUPERFAMILY)	F:GO:0005509	F:calcium ion binding
g19.t1	XP_013162131.1papilio_xuthus_pxut1_refseq_core_32_85_1 protein uncharacterized LOC106113758	296	20	1.68187e-15	546						IPR004145 (PFAM); PTHR31927 (PANTHER)	no GO terms	no GO terms
g20.t1	XP_004929898.1bombyx_mori_asm15162v1_core_32_85_1 protein uncharacterized LOC101744037	196	7	1.34144e-34	615						mobidb-lite (MOBIDB_LITE); mobidb-lite (MOBIDB_LITE)	no GO terms	no GO terms
g21.t1	glycine-rich cell wall structural protein-like	306	20	2.60734e-85	7978						IPR004145 (PFAM); mobidb-lite (MOBIDB_LITE); mobidb-lite (MOBIDB_LITE); PTHR31927 (PANTHER); PTHR31927:SF14 (PANTHER)	no GO terms	no GO terms
g22.t1	---NA---	119									mobidb-lite (MOBIDB_LITE)	no GO terms	no GO terms
g23.t1	XP_004929988.1bombyx_mori_asm15162v1_core_32_85_1 protein GRB2-associated-binding protein 1, transcript variant X3	462	20	0	6909						IPR011993 (G3DSA:2.30.29.GENE3D); IPR001849 (PFAM); mobidb-lite (MOBIDB_LITE); mobidb-lite (MOBIDB_LITE); PTHR45960 (PANTHER); IPR001849 (PROSITE_PROFILES); cd13384 (CDD); SSF50729 (SUPERFAMILY)	no GO terms	no GO terms
g24.t1	XP_012548922.1bombyx_mori_asm15162v1_core_32_85_1 protein uncharacterized LOC101746303	215	14	1.5367e-102	7119						mobidb-lite (MOBIDB_LITE)	no GO terms	no GO terms
g25.t1	pse1410.60phoebis_sennae_v1x1_core_32_85_1 protein	665	20	0	7936						PF14924 (PFAM); IPR039302 (PANTHER)	P:GO:0000226; F:GO:0008017	P:microtubule cytoskeleton organization; F:microtubule binding
g26.t1	---NA---	135									mobidb-lite (MOBIDB_LITE)	no GO terms	no GO terms
g27.t1	XP_013162012.1papilio_xuthus_pxut1_refseq_core_32_85_1 protein uncharacterized LOC106113699	120	20	4.81778e-42	6615						mobidb-lite (MOBIDB_LITE)	no GO terms	no GO terms
g28.t1	XP_004929912.1bombyx_mori_asm15162v1_core_32_85_1 protein uncharacterized LOC101745876	217	20	1.30113e-115	7347						mobidb-lite (MOBIDB_LITE); mobidb-lite (MOBIDB_LITE)	no GO terms	no GO terms
g29.t1	proton-coupled amino acid transporter-like protein pathetic	471	20	0	8594	1	C:GO:0016021	C:integral component of membrane			IPR013057 (PFAM); mobidb-lite (MOBIDB_LITE); mobidb-lite (MOBIDB_LITE); PTHR22950:SF154 (PANTHER); PTHR22950 (PANTHER)	no GO terms	no GO terms
g30.t1	USP6 N-terminal-like protein isoform X1	264	20	3.41898e-101	8661						mobidb-lite (MOBIDB_LITE); mobidb-lite (MOBIDB_LITE); mobidb-lite (MOBIDB_LITE); mobidb-lite (MOBIDB_LITE)	no GO terms	no GO terms
g31.t1	USP6 N-terminal-like protein isoform X1	449	20	0	9286						IPR000195 (PFAM); G3DSA:1.10.472.80 (GENE3D); G3DSA:1.10.8.270 (GENE3D); mobidb-lite (MOBIDB_LITE); mobidb-lite (MOBIDB_LITE); PTHR22957:SF458 (PANTHER); PTHR22957 (PANTHER); IPR000195 (PROSITE_PROFILES); IPR035969 (SUPERFAMILY); IPR035969 (SUPERFAMILY)	no GO terms	no GO terms
g32.t1	probable medium-chain specific acyl-CoA dehydrogenase, mitochondrial isoform X1	483	20	0	9232						IPR037069 (G3DSA:1.10.540.GENE3D); IPR013786 (PFAM); G3DSA:1.20.140.10 (GENE3D); IPR009075 (PFAM); G3DSA:2.40.110.10 (GENE3D); IPR006091 (PFAM); PTHR43516:SF5 (PANTHER); PTHR43516 (PANTHER); IPR036250 (SUPERFAMILY); IPR009100 (SUPERFAMILY)	F:GO:0016627; F:GO:0050660; P:GO:0055114	F:oxidoreductase activity, acting on the CH-CH group of donors; F:flavin adenine dinucleotide binding; P:oxidation-reduction process
g33.t1	nuclear hormone receptor FTZ-F1	89	6	1.00737e-12	7852	3	F:GO:0003677; F:GO:0046872; P:GO:0050794	F:DNA binding; F:metal ion binding; P:regulation of cellular process			mobidb-lite (MOBIDB_LITE)	no GO terms	no GO terms
g34.t1	nuclear hormone receptor FTZ-F1 isoform X1	576	20	0	8921	7	F:GO:0003700; F:GO:0003707; C:GO:0005634; P:GO:0006355; F:GO:0008270; P:GO:0043401; F:GO:0043565	F:DNA-binding transcription factor activity; F:steroid hormone receptor activity; C:nucleus; P:regulation of transcription, DNA-templated; F:zinc ion binding; P:steroid hormone mediated signaling pathway; F:sequence-specific DNA binding			IPR001723 (PRINTS); IPR001628 (PRINTS); IPR000536 (PFAM); IPR035500 (G3DSA:1.10.565.GENE3D); IPR016355 (PIRSF); IPR001628 (PFAM); IPR013088 (G3DSA:3.30.50.GENE3D); mobidb-lite (MOBIDB_LITE); mobidb-lite (MOBIDB_LITE); mobidb-lite (MOBIDB_LITE); mobidb-lite (MOBIDB_LITE); mobidb-lite (MOBIDB_LITE); mobidb-lite (MOBIDB_LITE); PTHR24086:SF15 (PANTHER); IPR016355 (PANTHER); PTHR24086:SF15 (PANTHER); …	F:GO:0003677; F:GO:0003700; F:GO:0003707; C:GO:0005634; P:GO:0006355; F:GO:0008270; F:GO:0043565	F:DNA binding; F:DNA-binding transcription factor activity; F:steroid hormone receptor activity; C:nucleus; P:regulation of transcription, DNA-templated; F:zinc ion binding; F:sequence-specific DNA binding
g35.t1	---NA---	80									no IPS match	no IPS match	no IPS match
g36.t1	3-hydroxyacyl-CoA dehydrogenase type-2-like	255	20	1.2294e-157	8547	2	F:GO:0016491; P:GO:0055114	F:oxidoreductase activity; P:oxidation-reduction process			IPR002347 (PRINTS); IPR002347 (PRINTS); IPR002347 (PFAM); G3DSA:3.40.50.720 (GENE3D); PTHR43658:SF6 (PANTHER); PTHR43658 (PANTHER); cd05371 (CDD); IPR036291 (SUPERFAMILY)	no GO terms	no GO terms
g37.t1	fibrinogen C domain-containing protein 1-like	434	20	1.75335e-76	7222						mobidb-lite (MOBIDB_LITE); mobidb-lite (MOBIDB_LITE)	no GO terms	no GO terms
g38.t1	fibrinogen C domain-containing protein 1-like	282	20	1.53931e-149	8407						G3DSA:3.90.215.20 (GENE3D); IPR002181 (PFAM); mobidb-lite (MOBIDB_LITE); PTHR19143 (PANTHER); IPR002181 (PROSITE_PROFILES); IPR002181 (CDD); IPR036056 (SUPERFAMILY)	no GO terms	no GO terms
g39.t1	polyhomeotic-proximal chromatin protein-like isoform X2	1502	20	0	6866						IPR013761 (G3DSA:1.10.150.GENE3D); IPR001660 (PFAM); mobidb-lite (MOBIDB_LITE); mobidb-lite (MOBIDB_LITE); mobidb-lite (MOBIDB_LITE); mobidb-lite (MOBIDB_LITE); mobidb-lite (MOBIDB_LITE); mobidb-lite (MOBIDB_LITE); mobidb-lite (MOBIDB_LITE); mobidb-lite (MOBIDB_LITE); mobidb-lite (MOBIDB_LITE); mobidb-lite (MOBIDB_LITE); mobidb-lite (MOBIDB_LITE); mobidb-lite (MOBIDB_LITE); mobidb-lite (MOBIDB_LI…	F:GO:0005515	F:protein binding
g40.t1	pse1410.51phoebis_sennae_v1x1_core_32_85_1 protein	1430	13	0	7169						mobidb-lite (MOBIDB_LITE); mobidb-lite (MOBIDB_LITE); mobidb-lite (MOBIDB_LITE); mobidb-lite (MOBIDB_LITE); mobidb-lite (MOBIDB_LITE); IPR026173 (PANTHER)	no GO terms	no GO terms
g41.t1	membrane-bound transcription factor site-1 protease	937	20	0	9113	2	F:GO:0004252; P:GO:0006508	F:serine-type endopeptidase activity; P:proteolysis	EC:3.4.21	Acting on peptide bonds (peptidases)	IPR015500 (PRINTS); IPR036852 (G3DSA:3.40.50.GENE3D); IPR000209 (PFAM); PTHR43806:SF31 (PANTHER); PTHR43806 (PANTHER); PTHR43806:SF31 (PANTHER); PTHR43806 (PANTHER); IPR036852 (SUPERFAMILY)	F:GO:0004252; P:GO:0006508	F:serine-type endopeptidase activity; P:proteolysis
g42.t1	acetyl-coenzyme A synthetase	2087	20	0	8491	5	F:GO:0003987; F:GO:0005524; C:GO:0016021; F:GO:0016208; P:GO:0019427	F:acetate-CoA ligase activity; F:ATP binding; C:integral component of membrane; F:AMP binding; P:acetyl-CoA biosynthetic process from acetate	EC:6.2.1.1	Acetate--CoA ligase	IPR025110 (PFAM); IPR001584 (PFAM); IPR036397 (G3DSA:3.30.420.GENE3D); IPR032387 (PFAM); IPR025724 (PFAM); PF14223 (PFAM); G3DSA:4.10.60.10 (GENE3D); G3DSA:3.30.300.30 (GENE3D); IPR000873 (PFAM); IPR001878 (PFAM); IPR013103 (PFAM); IPR042099 (G3DSA:3.40.50.GENE3D); PTHR24095 (PANTHER); PTHR24095 (PANTHER); PTHR24095:SF126 (PANTHER); IPR001878 (PROSITE_PROFILES); IPR001584 (PROSITE_PROFILES); cd05…	F:GO:0003676; F:GO:0003824; F:GO:0008270; P:GO:0015074	F:nucleic acid binding; F:catalytic activity; F:zinc ion binding; P:DNA integration
g43.t1	XP_004929918.1bombyx_mori_asm15162v1_core_32_85_1 protein uncharacterized LOC101746861	408	13	0	8392						PTHR35982 (PANTHER)	no GO terms	no GO terms
g44.t1	surfeit locus protein 1	287	15	9.49782e-150	7987	2	C:GO:0005743; C:GO:0016021	C:mitochondrial inner membrane; C:integral component of membrane			IPR002994 (PFAM); PTHR23427:SF2 (PANTHER); PTHR23427 (PANTHER); IPR002994 (PROSITE_PROFILES); IPR002994 (CDD)	C:GO:0016020	C:membrane
g45.t1	ankyrin repeat domain-containing protein 12 isoform X1	835	20	0	8121						IPR002110 (PRINTS); IPR036770 (G3DSA:1.25.40.GENE3D); IPR020683 (PFAM); mobidb-lite (MOBIDB_LITE); mobidb-lite (MOBIDB_LITE); mobidb-lite (MOBIDB_LITE); mobidb-lite (MOBIDB_LITE); mobidb-lite (MOBIDB_LITE); mobidb-lite (MOBIDB_LITE); mobidb-lite (MOBIDB_LITE); mobidb-lite (MOBIDB_LITE); mobidb-lite (MOBIDB_LITE); mobidb-lite (MOBIDB_LITE); mobidb-lite (MOBIDB_LITE); mobidb-lite (MOBIDB_LITE); PTH…	F:GO:0005515	F:protein binding
g46.t1	prostaglandin E synthase 2	388	15	0	8476	1	F:GO:0003824	F:catalytic activity			G3DSA:3.40.30.10 (GENE3D); G3DSA:1.20.1050.10 (GENE3D); IPR002109 (PFAM); IPR034334 (PTHR12782:PANTHER); PTHR12782 (PANTHER); IPR002109 (PROSITE_PROFILES); IPR034335 (CDD); IPR036282 (SUPERFAMILY); IPR036249 (SUPERFAMILY)	F:GO:0009055; F:GO:0015035; P:GO:0045454; F:GO:0050220	F:electron transfer activity; F:protein disulfide oxidoreductase activity; P:cell redox homeostasis; F:prostaglandin-E synthase activity
g47.t1	XP_012548984.1bombyx_mori_asm15162v1_core_32_85_1 protein uncharacterized LOC101735479	633	20	2.51857e-172	7696						IPR035914 (G3DSA:2.60.120.GENE3D); PTHR33236 (PANTHER); PTHR33236:SF1 (PANTHER); PTHR33236:SF1 (PANTHER); PTHR33236 (PANTHER); PTHR33236 (PANTHER); PTHR33236:SF1 (PANTHER); PTHR33236 (PANTHER); IPR000859 (PROSITE_PROFILES); IPR035914 (SUPERFAMILY)	no GO terms	no GO terms
g48.t1	dendritic arbor reduction protein 1-like isoform X1	341	20	8.87119e-144	6935						IPR013087 (PFAM); G3DSA:3.30.160.60 (GENE3D); G3DSA:3.30.160.60 (GENE3D); mobidb-lite (MOBIDB_LITE); mobidb-lite (MOBIDB_LITE); mobidb-lite (MOBIDB_LITE); mobidb-lite (MOBIDB_LITE); PTHR23235 (PANTHER); PTHR23235:SF83 (PANTHER); IPR013087 (PROSITE_PROFILES); IPR013087 (PROSITE_PROFILES); IPR036236 (SUPERFAMILY)	F:GO:0003676	F:nucleic acid binding
g49.t1	XP_011551400.1plutella_xylostella_dbmfjv1x1_core_32_85_1 protein uncharacterized LOC105383086	331	20	4.11877e-44	7527						IPR040676 (PFAM); PTHR22955 (PANTHER)	no GO terms	no GO terms
g50.t1	XP_013161981.1papilio_xuthus_pxut1_refseq_core_32_85_1 protein sodium- and chloride-dependent glycine transporter 1-like	152	5	1.03918e-19	724						no IPS match	no IPS match	no IPS match
g51.t1	multidrug resistance protein homolog 49-like	1069	20	0	7714						IPR003439 (PFAM); IPR036640 (G3DSA:1.20.1560.GENE3D); IPR036640 (G3DSA:1.20.1560.GENE3D); IPR003439 (PFAM); G3DSA:3.40.50.300 (GENE3D); IPR011527 (PFAM); G3DSA:3.40.50.300 (GENE3D); IPR039421 (PANTHER); IPR039421 (PANTHER); PTHR24221:SF410 (PANTHER); IPR003439 (PROSITE_PROFILES); IPR011527 (PROSITE_PROFILES); IPR003439 (PROSITE_PROFILES); cd03249 (CDD); cd03249 (CDD); cd18578 (CDD); cd18577 (CDD)…	F:GO:0005524; C:GO:0016021; F:GO:0016887; F:GO:0042626; P:GO:0055085	F:ATP binding; C:integral component of membrane; F:ATPase activity; F:ATPase-coupled transmembrane transporter activity; P:transmembrane transport
g52.t1	multidrug resistance protein homolog 49-like	1206	20	0	8204						G3DSA:3.40.50.300 (GENE3D); IPR011527 (PFAM); IPR003439 (PFAM); IPR003439 (PFAM); IPR039421 (PANTHER); PTHR24221:SF410 (PANTHER); IPR003439 (PROSITE_PROFILES); IPR003439 (PROSITE_PROFILES); IPR011527 (PROSITE_PROFILES); IPR011527 (PROSITE_PROFILES); cd03249 (CDD); cd18578 (CDD); cd03249 (CDD); cd18577 (CDD); IPR036640 (SUPERFAMILY); IPR036640 (SUPERFAMILY); IPR027417 (SUPERFAMILY); IPR027417 (SUP…	F:GO:0005524; C:GO:0016021; F:GO:0016887; F:GO:0042626; P:GO:0055085	F:ATP binding; C:integral component of membrane; F:ATPase activity; F:ATPase-coupled transmembrane transporter activity; P:transmembrane transport
g53.t1	NADH dehydrogenase [ubiquinone] 1 beta subcomplex subunit 7-like	126	20	1.86005e-44	7683	3	C:GO:0005739; F:GO:0008137; P:GO:0055114	C:mitochondrion; F:NADH dehydrogenase (ubiquinone) activity; P:oxidation-reduction process	EC:7.1.1.2; EC:1.6.99.5; EC:1.6.99.3	NADH:ubiquinone reductase (H(+)-translocating); Acting on NADH or NADPH; NADH dehydrogenase	IPR008698 (PFAM); IPR008698 (PANTHER)	F:GO:0003954; C:GO:0005739; F:GO:0008137	F:NADH dehydrogenase activity; C:mitochondrion; F:NADH dehydrogenase (ubiquinone) activity
g54.t1	multidrug resistance protein homolog 49-like	867	20	0	8157						G3DSA:3.40.50.300 (GENE3D); IPR011527 (PFAM); IPR036640 (G3DSA:1.20.1560.GENE3D); IPR003439 (PFAM); PTHR24221:SF410 (PANTHER); IPR039421 (PANTHER); IPR003439 (PROSITE_PROFILES); IPR011527 (PROSITE_PROFILES); IPR011527 (PROSITE_PROFILES); cd18577 (CDD); cd03249 (CDD); cd18578 (CDD); IPR036640 (SUPERFAMILY); IPR027417 (SUPERFAMILY); IPR036640 (SUPERFAMILY)	F:GO:0005524; C:GO:0016021; F:GO:0016887; F:GO:0042626; P:GO:0055085	F:ATP binding; C:integral component of membrane; F:ATPase activity; F:ATPase-coupled transmembrane transporter activity; P:transmembrane transport
g55.t1	circadian locomoter output cycles protein kaput-like isoform X1	616	20	0	6511						IPR001067 (PRINTS); IPR013767 (PFAM); G3DSA:3.30.450.20 (GENE3D); G3DSA:3.30.450.20 (GENE3D); IPR036638 (G3DSA:4.10.280.GENE3D); PF14598 (PFAM); mobidb-lite (MOBIDB_LITE); mobidb-lite (MOBIDB_LITE); mobidb-lite (MOBIDB_LITE); mobidb-lite (MOBIDB_LITE); mobidb-lite (MOBIDB_LITE); mobidb-lite (MOBIDB_LITE); PTHR46055 (PANTHER); PTHR46055:SF3 (PANTHER); IPR000014 (PROSITE_PROFILES); IPR000014 (PROSI…	F:GO:0003700; C:GO:0005634; C:GO:0005667; C:GO:0005737; P:GO:0006355; F:GO:0046983	F:DNA-binding transcription factor activity; C:nucleus; C:transcription factor complex; C:cytoplasm; P:regulation of transcription, DNA-templated; F:protein dimerization activity
g56.t1	XP_012549064.1bombyx_mori_asm15162v1_core_32_85_1 protein uncharacterized LOC101735755	243	7	1.15593e-05	7075						mobidb-lite (MOBIDB_LITE); mobidb-lite (MOBIDB_LITE); mobidb-lite (MOBIDB_LITE)	no GO terms	no GO terms
g57.t1	XP_012549064.1bombyx_mori_asm15162v1_core_32_85_1 protein uncharacterized LOC101735755	416	20	4.26705e-94	5819						G3DSA:2.30.130.40 (GENE3D); IPR013083 (G3DSA:3.30.40.GENE3D); IPR003111 (PFAM); PF13923 (PFAM); mobidb-lite (MOBIDB_LITE); PTHR23327 (PANTHER); IPR001841 (PROSITE_PROFILES); SSF57850 (SUPERFAMILY); IPR015947 (SUPERFAMILY)	no GO terms	no GO terms
g58.t1	probable palmitoyltransferase ZDHHC16	383	20	0	8166	1	F:GO:0016409	F:palmitoyltransferase activity			IPR001594 (PFAM); IPR039859 (PANTHER); PTHR12246:SF13 (PANTHER); PS50216 (PROSITE_PROFILES)	F:GO:0016409	F:palmitoyltransferase activity
g59.t1	T-cell acute lymphocytic leukemia protein 1 homolog	279	20	1.15044e-133	9348	1	F:GO:0046983	F:protein dimerization activity			IPR011598 (PFAM); IPR036638 (G3DSA:4.10.280.GENE3D); PTHR23349 (PANTHER); PTHR23349:SF97 (PANTHER); IPR011598 (PROSITE_PROFILES); IPR011598 (CDD); IPR036638 (SUPERFAMILY)	F:GO:0046983	F:protein dimerization activity
g60.t1	peptide transporter family 1 isoform X2	195	20	6.12423e-92	8315						G3DSA:1.20.1250.20 (GENE3D); IPR000109 (PFAM); PTHR11654:SF96 (PANTHER); IPR000109 (PANTHER); cd17347 (CDD)	C:GO:0016020; F:GO:0022857; P:GO:0055085	C:membrane; F:transmembrane transporter activity; P:transmembrane transport
g61.t1	peptide transporter family 1 isoform X1	347	20	0	9073	4	C:GO:0005887; F:GO:0015333; P:GO:0035672; F:GO:0071916	C:integral component of plasma membrane; F:peptide:proton symporter activity; P:oligopeptide transmembrane transport; F:dipeptide transmembrane transporter activity			IPR000109 (PFAM); G3DSA:1.20.1250.20 (GENE3D); PTHR11654:SF96 (PANTHER); IPR000109 (PANTHER); cd17347 (CDD); IPR036259 (SUPERFAMILY)	C:GO:0016020; F:GO:0022857; P:GO:0055085	C:membrane; F:transmembrane transporter activity; P:transmembrane transport
g62.t1	---NA---	70									no IPS match	no IPS match	no IPS match
g63.t1	histone-lysine N-methyltransferase SETMAR-like	122	20	4.20727e-44	6277	3	F:GO:0008168; F:GO:0016740; P:GO:0032259	F:methyltransferase activity; F:transferase activity; P:methylation			G3DSA:3.30.420.470 (GENE3D); PTHR46060 (PANTHER)	no GO terms	no GO terms
g64.t1	SPARC-related modular calcium-binding protein 1 isoform X1	526	20	0	8386						G3DSA:3.30.60.30 (GENE3D); IPR019577 (PFAM); IPR036857 (G3DSA:4.10.800.GENE3D); IPR000716 (PFAM); IPR002350 (PFAM); G3DSA:1.10.238.10 (GENE3D); IPR036857 (G3DSA:4.10.800.GENE3D); mobidb-lite (MOBIDB_LITE); mobidb-lite (MOBIDB_LITE); mobidb-lite (MOBIDB_LITE); PTHR12352 (PANTHER); PTHR12352:SF28 (PANTHER); IPR000716 (PROSITE_PROFILES); IPR000716 (PROSITE_PROFILES); IPR002048 (PROSITE_PROFILES); IP…	F:GO:0005509; F:GO:0005515	F:calcium ion binding; F:protein binding
g65.t1	pse1410.29phoebis_sennae_v1x1_core_32_85_1 protein	634	16	0	6763						mobidb-lite (MOBIDB_LITE); mobidb-lite (MOBIDB_LITE); mobidb-lite (MOBIDB_LITE); mobidb-lite (MOBIDB_LITE); IPR028750 (PANTHER)	C:GO:0005813; F:GO:0008017; P:GO:0034453	C:centrosome; F:microtubule binding; P:microtubule anchoring
g66.t1	ubiquitin carboxyl-terminal hydrolase 35	769	20	0	7488	3	P:GO:0006508; F:GO:0016787; P:GO:0044267	P:proteolysis; F:hydrolase activity; P:cellular protein metabolic process			IPR001394 (PFAM); G3DSA:3.90.70.10 (GENE3D); PTHR24006:SF660 (PANTHER); PTHR24006 (PANTHER); PTHR24006:SF660 (PANTHER); IPR028889 (PROSITE_PROFILES); IPR038765 (SUPERFAMILY)	P:GO:0016579; F:GO:0036459	P:protein deubiquitination; F:thiol-dependent ubiquitinyl hydrolase activity
g67.t1	XP_011561920.1plutella_xylostella_dbmfjv1x1_core_32_85_1 protein uncharacterized LOC105392030	249	19	1.66566e-60	6491						no IPS match	no IPS match	no IPS match
g68.t1	cytochrome b-c1 complex subunit Rieske, mitochondrial-like	127	20	3.20062e-72	8473	5	C:GO:0005743; F:GO:0008121; P:GO:0022900; F:GO:0051537; C:GO:0070469	C:mitochondrial inner membrane; F:ubiquinol-cytochrome-c reductase activity; P:electron transport chain; F:2 iron, 2 sulfur cluster binding; C:respirasome	EC:1.10.2; EC:1.10.2.2	Acting on diphenols and related substances as donors; Acting on diphenols and related substances as donors	IPR005805 (PRINTS); IPR017941 (PFAM); IPR006317 (TIGRFAM); IPR036922 (G3DSA:2.102.10.GENE3D); IPR014349 (PANTHER); PTHR10134:SF1 (PANTHER); IPR017941 (PROSITE_PROFILES); cd03470 (CDD); IPR036922 (SUPERFAMILY)	F:GO:0008121; C:GO:0016020; F:GO:0016491; F:GO:0016679; F:GO:0051537; P:GO:0055114	F:ubiquinol-cytochrome-c reductase activity; C:membrane; F:oxidoreductase activity; F:oxidoreductase activity, acting on diphenols and related substances as donors; F:2 iron, 2 sulfur cluster binding; P:oxidation-reduction process
g69.t1	polypeptide N-acetylgalactosaminyltransferase 35A isoform X2	624	20	0	7746	5	C:GO:0000139; P:GO:0006486; C:GO:0016021; F:GO:0016757; F:GO:0030246	C:Golgi membrane; P:protein glycosylation; C:integral component of membrane; F:transferase activity, transferring glycosyl groups; F:carbohydrate binding			IPR000772 (PFAM); G3DSA:2.80.10.50 (GENE3D); IPR029044 (G3DSA:3.90.550.GENE3D); IPR029044 (G3DSA:3.90.550.GENE3D); PTHR11675 (PANTHER); PTHR11675 (PANTHER); PTHR11675:SF63 (PANTHER); IPR000772 (PROSITE_PROFILES); IPR000772 (CDD); IPR035992 (SUPERFAMILY); IPR029044 (SUPERFAMILY)	no GO terms	no GO terms
g70.t1	retrovirus-related Pol polyprotein from transposon TNT 1-94	79	5	2.48945e-12	7948						PF14223 (PFAM)	no GO terms	no GO terms
g71.t1	epithelial discoidin domain-containing receptor 1-like	290	20	8.21702e-155	7643						IPR001245 (PRINTS); PIRSF000615 (PIRSF); IPR001245 (PFAM); G3DSA:1.10.510.10 (GENE3D); PTHR24416 (PANTHER); IPR000719 (PROSITE_PROFILES); IPR011009 (SUPERFAMILY)	F:GO:0004672; F:GO:0005524; P:GO:0006468	F:protein kinase activity; F:ATP binding; P:protein phosphorylation
g72.t1	---NA---	128									mobidb-lite (MOBIDB_LITE); mobidb-lite (MOBIDB_LITE); mobidb-lite (MOBIDB_LITE); mobidb-lite (MOBIDB_LITE)	no GO terms	no GO terms
g73.t1	discoidin domain-containing receptor 2-like	674	20	0	7554						IPR000421 (PFAM); IPR008979 (G3DSA:2.60.120.GENE3D); G3DSA:2.60.120.1190 (GENE3D); mobidb-lite (MOBIDB_LITE); PTHR24416:SF515 (PANTHER); PTHR24416 (PANTHER); IPR000421 (PROSITE_PROFILES); IPR008979 (SUPERFAMILY)	no GO terms	no GO terms
g74.t1	lipase 3-like	253	20	4.38672e-45	5727	1	P:GO:0006629	P:lipid metabolic process			IPR029058 (G3DSA:3.40.50.GENE3D); PTHR11005:SF88 (PANTHER); PTHR11005 (PANTHER); IPR029058 (SUPERFAMILY)	no GO terms	no GO terms
g75.t1	lipase 3-like	244	20	3.23787e-76	6685	2	P:GO:0006629; F:GO:0016788	P:lipid metabolic process; F:hydrolase activity, acting on ester bonds			IPR000073 (PFAM); IPR029058 (G3DSA:3.40.50.GENE3D); PTHR11005 (PANTHER); PTHR11005:SF89 (PANTHER); IPR029058 (SUPERFAMILY)	no GO terms	no GO terms
g76.t1	XP_012548933.1bombyx_mori_asm15162v1_core_32_85_1 protein uncharacterized LOC101736770	390	13	6.46075e-157	7182						mobidb-lite (MOBIDB_LITE); mobidb-lite (MOBIDB_LITE); mobidb-lite (MOBIDB_LITE); mobidb-lite (MOBIDB_LITE)	no GO terms	no GO terms
g77.t1	V-type proton ATPase 116 kDa subunit a-like	528	20	4.66305e-100	6876						IPR002490 (PFAM); mobidb-lite (MOBIDB_LITE); mobidb-lite (MOBIDB_LITE); IPR002490 (PANTHER); PTHR11629:SF61 (PANTHER); PTHR11629:SF61 (PANTHER); IPR002490 (PANTHER); PTHR11629:SF61 (PANTHER)	F:GO:0015078; C:GO:0033179; P:GO:1902600	F:proton transmembrane transporter activity; C:proton-transporting V-type ATPase, V0 domain; P:proton transmembrane transport
g78.t1	XP_013147273.1papilio_polytes_ppol1_refseq_core_32_85_1 protein uncharacterized LOC106110107	307	14	1.16956e-137	8754						mobidb-lite (MOBIDB_LITE); mobidb-lite (MOBIDB_LITE); mobidb-lite (MOBIDB_LITE); mobidb-lite (MOBIDB_LITE)	no GO terms	no GO terms
g79.t1	flightin isoform X1	215	20	6.14316e-60	7103						mobidb-lite (MOBIDB_LITE)	no GO terms	no GO terms
g80.t1	pse1410.10phoebis_sennae_v1x1_core_32_85_1 protein	123	1	1.63555e-10	5657						no IPS match	no IPS match	no IPS match
g81.t1	pse1410.9phoebis_sennae_v1x1_core_32_85_1 protein	452	11	1.37433e-37	5874						PR01217 (PRINTS); mobidb-lite (MOBIDB_LITE); mobidb-lite (MOBIDB_LITE)	no GO terms	no GO terms
g82.t1	protein grindelwald	315	16	2.18225e-135	7768	1	C:GO:0016021	C:integral component of membrane			mobidb-lite (MOBIDB_LITE); mobidb-lite (MOBIDB_LITE); mobidb-lite (MOBIDB_LITE)	no GO terms	no GO terms
g83.t1	period circadian protein isoform X12	1066	20	0	6147	1	P:GO:0006355	P:regulation of transcription, DNA-templated			G3DSA:3.30.450.20 (GENE3D); PF14598 (PFAM); G3DSA:1.20.5.770 (GENE3D); G3DSA:3.30.450.20 (GENE3D); IPR022728 (PFAM); mobidb-lite (MOBIDB_LITE); mobidb-lite (MOBIDB_LITE); mobidb-lite (MOBIDB_LITE); mobidb-lite (MOBIDB_LITE); mobidb-lite (MOBIDB_LITE); mobidb-lite (MOBIDB_LITE); mobidb-lite (MOBIDB_LITE); mobidb-lite (MOBIDB_LITE); mobidb-lite (MOBIDB_LITE); mobidb-lite (MOBIDB_LITE); mobidb-lite …	no GO terms	no GO terms
g84.t1	coatomer subunit gamma-like	675	20	0	850	5	C:GO:0000139; F:GO:0005198; P:GO:0006886; P:GO:0016192; C:GO:0030126	C:Golgi membrane; F:structural molecule activity; P:intracellular protein transport; P:vesicle-mediated transport; C:COPI vesicle coat			IPR017106 (PIRSF); IPR002553 (PFAM); IPR011989 (G3DSA:1.25.10.GENE3D); IPR012295 (G3DSA:3.30.310.GENE3D); IPR037067 (G3DSA:2.60.40.GENE3D); IPR013040 (PFAM); IPR032154 (PFAM); IPR017106 (PANTHER); IPR016024 (SUPERFAMILY); IPR009028 (SUPERFAMILY); IPR013041 (SUPERFAMILY)	F:GO:0005198; P:GO:0006886; P:GO:0016192; C:GO:0030117; C:GO:0030126	F:structural molecule activity; P:intracellular protein transport; P:vesicle-mediated transport; C:membrane coat; C:COPI vesicle coat
g85.t1	XP_012548993.1bombyx_mori_asm15162v1_core_32_85_1 protein uncharacterized LOC101737214, transcript variant X2	814	20	0	7011	2	C:GO:0005737; P:GO:0030036	C:cytoplasm; P:actin cytoskeleton organization			mobidb-lite (MOBIDB_LITE); mobidb-lite (MOBIDB_LITE); mobidb-lite (MOBIDB_LITE); mobidb-lite (MOBIDB_LITE); mobidb-lite (MOBIDB_LITE); mobidb-lite (MOBIDB_LITE); mobidb-lite (MOBIDB_LITE); mobidb-lite (MOBIDB_LITE); mobidb-lite (MOBIDB_LITE); mobidb-lite (MOBIDB_LITE); mobidb-lite (MOBIDB_LITE); mobidb-lite (MOBIDB_LITE); mobidb-lite (MOBIDB_LITE); mobidb-lite (MOBIDB_LITE); mobidb-lite (MOBIDB_L…	no GO terms	no GO terms
g86.t1	pse1410.2phoebis_sennae_v1x1_core_32_85_1 protein	430	20	7.26159e-105	8612	2	C:GO:0005737; P:GO:0030036	C:cytoplasm; P:actin cytoskeleton organization			mobidb-lite (MOBIDB_LITE); mobidb-lite (MOBIDB_LITE); mobidb-lite (MOBIDB_LITE); mobidb-lite (MOBIDB_LITE); IPR017896 (PROSITE_PROFILES)	no GO terms	no GO terms
g87.t1	RING finger and SPRY domain-containing protein 1-like	531	20	0	7107	1	F:GO:0046872	F:metal ion binding			G3DSA:2.60.120.920 (GENE3D); IPR003877 (PFAM); mobidb-lite (MOBIDB_LITE); mobidb-lite (MOBIDB_LITE); PTHR13363:SF5 (PANTHER); PTHR13363 (PANTHER); IPR001870 (PROSITE_PROFILES); IPR013320 (SUPERFAMILY)	F:GO:0005515	F:protein binding
g88.t1	---NA---	109									mobidb-lite (MOBIDB_LITE)	no GO terms	no GO terms
g89.t1	---NA---	247									mobidb-lite (MOBIDB_LITE)	no GO terms	no GO terms
g90.t1	---NA---	77									mobidb-lite (MOBIDB_LITE); mobidb-lite (MOBIDB_LITE)	no GO terms	no GO terms
g91.t1	flotillin-1 isoform X1	445	20	0	9734						G3DSA:3.30.479.30 (GENE3D); IPR001107 (PFAM); IPR031905 (PFAM); mobidb-lite (MOBIDB_LITE); IPR027705 (PANTHER); PTHR13806:SF16 (PANTHER); cd03399 (CDD); IPR036013 (SUPERFAMILY)	no GO terms	no GO terms
g92.t1	sulfhydryl oxidase 1-like isoform X1	447	20	0	7909						IPR041269 (PFAM); G3DSA:3.40.30.10 (GENE3D); IPR036774 (G3DSA:1.20.120.GENE3D); IPR042568 (G3DSA:1.20.120.GENE3D); IPR040986 (PFAM); IPR017905 (PFAM); IPR039798 (PANTHER); IPR017905 (PROSITE_PROFILES); IPR036774 (SUPERFAMILY)	F:GO:0016971; F:GO:0016972; P:GO:0055114	F:flavin-linked sulfhydryl oxidase activity; F:thiol oxidase activity; P:oxidation-reduction process
g93.t1	transcription factor 25	685	15	4.86753e-156	5631	3	P:GO:0000122; F:GO:0003700; C:GO:0005634	P:negative regulation of transcription by RNA polymerase II; F:DNA-binding transcription factor activity; C:nucleus			IPR006994 (PFAM); mobidb-lite (MOBIDB_LITE); mobidb-lite (MOBIDB_LITE); mobidb-lite (MOBIDB_LITE); IPR006994 (PANTHER)	no GO terms	no GO terms
g94.t1	solute carrier family 15 member 1-like	557	20	0	6096	2	P:GO:0006810; F:GO:1904680	P:transport; F:peptide transmembrane transporter activity			IPR000109 (PFAM); G3DSA:1.20.1250.20 (GENE3D); G3DSA:1.20.1250.20 (GENE3D); G3DSA:1.20.1250.20 (GENE3D); mobidb-lite (MOBIDB_LITE); PTHR11654:SF96 (PANTHER); IPR000109 (PANTHER); IPR000109 (PANTHER); PTHR11654:SF96 (PANTHER); cd17347 (CDD); cd17411 (CDD)	C:GO:0016020; F:GO:0022857; P:GO:0055085	C:membrane; F:transmembrane transporter activity; P:transmembrane transport
g95.t1	serine proteinase stubble	406	20	1.0734e-125	5493						G3DSA:2.40.10.10 (GENE3D); IPR001254 (PFAM); G3DSA:2.40.10.10 (GENE3D); PTHR24276 (PANTHER); IPR001254 (PROSITE_PROFILES); IPR009003 (SUPERFAMILY)	F:GO:0004252; P:GO:0006508	F:serine-type endopeptidase activity; P:proteolysis
g96.t1	protein scabrous-like	703	20	0	6862						G3DSA:3.90.215.20 (GENE3D); IPR002181 (PFAM); PTHR19143:SF327 (PANTHER); PTHR19143 (PANTHER); IPR002181 (PROSITE_PROFILES); IPR002181 (CDD); IPR036056 (SUPERFAMILY)	no GO terms	no GO terms
g97.t1	intraflagellar transport protein 122 homolog	623	14	1.00251e-161	6486						mobidb-lite (MOBIDB_LITE); mobidb-lite (MOBIDB_LITE); mobidb-lite (MOBIDB_LITE); IPR039857 (PANTHER)	P:GO:0060271	P:cilium assembly
g98.t1	intraflagellar transport protein 122 homolog	713	20	0	7589	3	F:GO:0030515; C:GO:0032040; C:GO:0034388	F:snoRNA binding; C:small-subunit processome; C:Pwp2p-containing subcomplex of 90S preribosome			IPR015943 (G3DSA:2.130.10.GENE3D); IPR001680 (PFAM); IPR015943 (G3DSA:2.130.10.GENE3D); IPR039857 (PANTHER); IPR017986 (PROSITE_PROFILES); IPR001680 (PROSITE_PROFILES); IPR036322 (SUPERFAMILY); IPR036322 (SUPERFAMILY)	F:GO:0005515; P:GO:0060271	F:protein binding; P:cilium assembly
g99.t1	---NA---	126									mobidb-lite (MOBIDB_LITE)	no GO terms	no GO terms
g100.t1	fork head domain-containing protein crocodile-like	248	20	1.18239e-85	8526	5	F:GO:0003700; C:GO:0005634; P:GO:0006355; C:GO:0016020; F:GO:0043565	F:DNA-binding transcription factor activity; C:nucleus; P:regulation of transcription, DNA-templated; C:membrane; F:sequence-specific DNA binding			no IPS match	no IPS match	no IPS match
g101.t1	carnitine O-palmitoyltransferase 1, liver isoform	695	20	0	9023	4	F:GO:0004095; C:GO:0005739; P:GO:0009437; C:GO:0016021	F:carnitine O-palmitoyltransferase activity; C:mitochondrion; P:carnitine metabolic process; C:integral component of membrane	EC:2.3.1.21	Carnitine O-palmitoyltransferase	IPR039551 (PFAM); IPR042231 (G3DSA:3.30.559.GENE3D); IPR042232 (G3DSA:3.30.559.GENE3D); IPR032476 (PFAM); PTHR22589:SF69 (PANTHER); IPR000542 (PANTHER); SSF52777 (SUPERFAMILY); SSF52777 (SUPERFAMILY)	F:GO:0016746	F:transferase activity, transferring acyl groups
g102.t1	---NA---	205									mobidb-lite (MOBIDB_LITE)	no GO terms	no GO terms
g103.t1	tyrosine-protein kinase PR2	1040	20	0	6424	2	F:GO:0016301; P:GO:0016310	F:kinase activity; P:phosphorylation			G3DSA:3.30.200.20 (GENE3D); G3DSA:1.10.510.10 (GENE3D); IPR001245 (PFAM); mobidb-lite (MOBIDB_LITE); mobidb-lite (MOBIDB_LITE); mobidb-lite (MOBIDB_LITE); mobidb-lite (MOBIDB_LITE); mobidb-lite (MOBIDB_LITE); mobidb-lite (MOBIDB_LITE); mobidb-lite (MOBIDB_LITE); mobidb-lite (MOBIDB_LITE); PTHR24418 (PANTHER); PTHR24418:SF295 (PANTHER); IPR000095 (PROSITE_PROFILES); cd09539 (CDD); IPR011009 (SUPER…	F:GO:0004672; P:GO:0006468	F:protein kinase activity; P:protein phosphorylation
g104.t1	---NA---	132									mobidb-lite (MOBIDB_LITE); mobidb-lite (MOBIDB_LITE)	no GO terms	no GO terms
g105.t1	neuronal calcium sensor 2	186	20	4.87366e-135	9992	1	F:GO:0005509	F:calcium ion binding			PR00450 (PRINTS); IPR002048 (PFAM); G3DSA:1.10.238.10 (GENE3D); IPR002048 (PFAM); PTHR23055:SF69 (PANTHER); IPR028846 (PANTHER); IPR002048 (PROSITE_PROFILES); IPR002048 (PROSITE_PROFILES); IPR002048 (PROSITE_PROFILES); IPR002048 (CDD); IPR002048 (CDD); IPR011992 (SUPERFAMILY)	F:GO:0005509	F:calcium ion binding
g106.t1	neurocalcin homolog	186	20	5.72868e-131	9789						PR00450 (PRINTS); IPR002048 (PFAM); IPR002048 (PFAM); G3DSA:1.10.238.10 (GENE3D); PTHR23055:SF64 (PANTHER); IPR028846 (PANTHER); IPR002048 (PROSITE_PROFILES); IPR002048 (PROSITE_PROFILES); IPR002048 (PROSITE_PROFILES); IPR002048 (CDD); IPR002048 (CDD); IPR011992 (SUPERFAMILY)	F:GO:0005509	F:calcium ion binding
g107.t1	XP_011569040.1plutella_xylostella_dbmfjv1x1_core_32_85_1 protein uncharacterized LOC105398596	172	20	3.15573e-13	6863						mobidb-lite (MOBIDB_LITE); mobidb-lite (MOBIDB_LITE)	no GO terms	no GO terms
g108.t1	XP_013179378.1papilio_xuthus_pxut1_refseq_core_32_85_1 protein uncharacterized LOC106126324	1053	20	0	8117	2	F:GO:0003676; F:GO:0046872	F:nucleic acid binding; F:metal ion binding			IPR022755 (PFAM); IPR013087 (PFAM); G3DSA:3.30.160.60 (GENE3D); G3DSA:3.30.160.60 (GENE3D); G3DSA:3.30.160.60 (GENE3D); mobidb-lite (MOBIDB_LITE); mobidb-lite (MOBIDB_LITE); mobidb-lite (MOBIDB_LITE); mobidb-lite (MOBIDB_LITE); mobidb-lite (MOBIDB_LITE); mobidb-lite (MOBIDB_LITE); mobidb-lite (MOBIDB_LITE); mobidb-lite (MOBIDB_LITE); mobidb-lite (MOBIDB_LITE); mobidb-lite (MOBIDB_LITE); mobidb-li…	F:GO:0003676	F:nucleic acid binding
g109.t1	---NA---	88									no IPS match	no IPS match	no IPS match
g110.t1	pse802.71phoebis_sennae_v1x1_core_32_85_1 protein	344	6	2.07415e-94	6582						mobidb-lite (MOBIDB_LITE)	no GO terms	no GO terms
g111.t1	CCR4-NOT transcription complex subunit 7-like isoform X2	309	20	0	8841	1	F:GO:0003676	F:nucleic acid binding			IPR036397 (G3DSA:3.30.420.GENE3D); IPR036397 (G3DSA:3.30.420.GENE3D); IPR006941 (PFAM); IPR006941 (PFAM); IPR039637 (PANTHER); PTHR10797:SF0 (PANTHER); IPR012337 (SUPERFAMILY)	F:GO:0003676; F:GO:0004535; C:GO:0030014	F:nucleic acid binding; F:poly(A)-specific ribonuclease activity; C:CCR4-NOT complex
g112.t1	probable cationic amino acid transporter	796	20	0	7718	4	C:GO:0016020; C:GO:0016021; F:GO:0022857; P:GO:0055085	C:membrane; C:integral component of membrane; F:transmembrane transporter activity; P:transmembrane transport			IPR029485 (PFAM); IPR002293 (PFAM); G3DSA:1.20.1740.10 (GENE3D); mobidb-lite (MOBIDB_LITE); mobidb-lite (MOBIDB_LITE); mobidb-lite (MOBIDB_LITE); mobidb-lite (MOBIDB_LITE); mobidb-lite (MOBIDB_LITE); PTHR43243 (PANTHER); PTHR43243:SF29 (PANTHER)	C:GO:0016020; F:GO:0022857; P:GO:0055085	C:membrane; F:transmembrane transporter activity; P:transmembrane transport
g113.t1	5'-AMP-activated protein kinase subunit gamma-2-like isoform X1	415	20	0	9099	3	F:GO:0016301; F:GO:0032559; P:GO:0071900	F:kinase activity; F:adenyl ribonucleotide binding; P:regulation of protein serine/threonine kinase activity			G3DSA:3.10.580.10 (GENE3D); IPR000644 (PFAM); G3DSA:3.10.580.10 (GENE3D); mobidb-lite (MOBIDB_LITE); PTHR13780 (PANTHER); IPR039170 (PTHR13780:PANTHER); IPR000644 (PROSITE_PROFILES); IPR000644 (PROSITE_PROFILES); IPR000644 (PROSITE_PROFILES); IPR000644 (PROSITE_PROFILES); cd04641 (CDD); cd04618 (CDD); SSF54631 (SUPERFAMILY); SSF54631 (SUPERFAMILY)	F:GO:0032559; P:GO:0071900	F:adenyl ribonucleotide binding; P:regulation of protein serine/threonine kinase activity
g114.t1	5'-AMP-activated protein kinase subunit gamma-2-like isoform X1	305	20	6.957e-112	7783	3	F:GO:0016301; F:GO:0032559; P:GO:0071900	F:kinase activity; F:adenyl ribonucleotide binding; P:regulation of protein serine/threonine kinase activity			mobidb-lite (MOBIDB_LITE); mobidb-lite (MOBIDB_LITE); mobidb-lite (MOBIDB_LITE); mobidb-lite (MOBIDB_LITE); mobidb-lite (MOBIDB_LITE)	no GO terms	no GO terms
g115.t1	XP_012551730.1bombyx_mori_asm15162v1_core_32_85_1 protein uncharacterized LOC105842551	587	20	0	683						mobidb-lite (MOBIDB_LITE); mobidb-lite (MOBIDB_LITE); mobidb-lite (MOBIDB_LITE); mobidb-lite (MOBIDB_LITE); mobidb-lite (MOBIDB_LITE); mobidb-lite (MOBIDB_LITE); mobidb-lite (MOBIDB_LITE); mobidb-lite (MOBIDB_LITE); mobidb-lite (MOBIDB_LITE)	no GO terms	no GO terms
g116.t1	SPRY domain-containing SOCS box protein 3-like isoform X3	338	20	1.76664e-84	6029						G3DSA:2.60.120.920 (GENE3D); IPR003877 (PFAM); G3DSA:2.60.120.920 (GENE3D); PTHR12245:SF5 (PANTHER); PTHR12245 (PANTHER); IPR035754 (CDD); IPR013320 (SUPERFAMILY); IPR013320 (SUPERFAMILY)	F:GO:0005515	F:protein binding
g117.t1	prostatic acid phosphatase-like	429	20	1.47852e-174	7011	2	C:GO:0016020; C:GO:0016021	C:membrane; C:integral component of membrane			IPR029033 (G3DSA:3.40.50.GENE3D); IPR000560 (PFAM); IPR029630 (PTHR11567:PANTHER); PTHR11567 (PANTHER); IPR000560 (CDD); IPR029033 (SUPERFAMILY)	F:GO:0003993	F:acid phosphatase activity
g118.t1	XP_013179568.1papilio_xuthus_pxut1_refseq_core_32_85_1 protein myosin-1, transcript variant X1	208	18	1.29499e-80	7192						mobidb-lite (MOBIDB_LITE); mobidb-lite (MOBIDB_LITE); mobidb-lite (MOBIDB_LITE); mobidb-lite (MOBIDB_LITE); mobidb-lite (MOBIDB_LITE)	no GO terms	no GO terms
g119.t1	D-3-phosphoglycerate dehydrogenase	430	20	3.18653e-171	7784	2	F:GO:0004617; P:GO:0006520	F:phosphoglycerate dehydrogenase activity; P:cellular amino acid metabolic process	EC:1.1.1.95	Phosphoglycerate dehydrogenase	G3DSA:3.40.50.720 (GENE3D); G3DSA:3.40.50.720 (GENE3D); IPR006139 (PFAM); G3DSA:3.40.50.720 (GENE3D); IPR006140 (PFAM); PTHR42938:SF5 (PANTHER); PTHR42938:SF5 (PANTHER); PTHR42938 (PANTHER); cd12173 (CDD); IPR036291 (SUPERFAMILY); IPR036291 (SUPERFAMILY); SSF52283 (SUPERFAMILY)	F:GO:0016616; F:GO:0051287; P:GO:0055114	F:oxidoreductase activity, acting on the CH-OH group of donors, NAD or NADP as acceptor; F:NAD binding; P:oxidation-reduction process
g120.t1	PREDICTED: uncharacterized protein K02A2.6-like	971	20	0	6618	6	F:GO:0003676; F:GO:0004190; C:GO:0005634; P:GO:0006508; F:GO:0008270; P:GO:0015074	F:nucleic acid binding; F:aspartic-type endopeptidase activity; C:nucleus; P:proteolysis; F:zinc ion binding; P:DNA integration			IPR041588 (PFAM); G3DSA:3.30.70.270 (GENE3D); G3DSA:4.10.60.10 (GENE3D); G3DSA:3.30.70.270 (GENE3D); G3DSA:1.10.340.70 (GENE3D); IPR041577 (PFAM); IPR000477 (PFAM); G3DSA:3.10.20.370 (GENE3D); mobidb-lite (MOBIDB_LITE); mobidb-lite (MOBIDB_LITE); mobidb-lite (MOBIDB_LITE); mobidb-lite (MOBIDB_LITE); mobidb-lite (MOBIDB_LITE); PTHR24559:SF256 (PANTHER); PTHR24559 (PANTHER); IPR001878 (PROSITE_PROF…	F:GO:0003676; F:GO:0008270	F:nucleic acid binding; F:zinc ion binding
g121.t1	mucin-5AC-like isoform X1	915	20	0	7735						mobidb-lite (MOBIDB_LITE); mobidb-lite (MOBIDB_LITE); mobidb-lite (MOBIDB_LITE); mobidb-lite (MOBIDB_LITE); mobidb-lite (MOBIDB_LITE); mobidb-lite (MOBIDB_LITE); mobidb-lite (MOBIDB_LITE); mobidb-lite (MOBIDB_LITE); mobidb-lite (MOBIDB_LITE); mobidb-lite (MOBIDB_LITE)	no GO terms	no GO terms
g122.t1	---NA---	110									mobidb-lite (MOBIDB_LITE)	no GO terms	no GO terms
g123.t1	---NA---	129									mobidb-lite (MOBIDB_LITE); mobidb-lite (MOBIDB_LITE)	no GO terms	no GO terms
g124.t1	autophagy-related protein 9A	557	17	0	7611	5	C:GO:0005794; P:GO:0006914; P:GO:0015031; C:GO:0016021; C:GO:0030659	C:Golgi apparatus; P:autophagy; P:protein transport; C:integral component of membrane; C:cytoplasmic vesicle membrane			IPR007241 (PFAM); mobidb-lite (MOBIDB_LITE); mobidb-lite (MOBIDB_LITE); mobidb-lite (MOBIDB_LITE); mobidb-lite (MOBIDB_LITE); IPR007241 (PANTHER); PTHR13038:SF14 (PANTHER)	P:GO:0006914	P:autophagy
g125.t1	histone-lysine N-methyltransferase SETMAR-like	302	20	2.11383e-99	746	5	F:GO:0004140; F:GO:0005524; P:GO:0015937; C:GO:0016021; P:GO:0016310	F:dephospho-CoA kinase activity; F:ATP binding; P:coenzyme A biosynthetic process; C:integral component of membrane; P:phosphorylation	EC:2.7.1.24	Dephospho-CoA kinase	IPR001977 (PFAM); G3DSA:3.30.420.470 (GENE3D); G3DSA:3.40.50.300 (GENE3D); IPR001977 (TIGRFAM); PTHR10695:SF35 (PANTHER); PTHR10695 (PANTHER); PTHR10695:SF35 (PANTHER); IPR001977 (PROSITE_PROFILES); IPR001977 (HAMAP); cd02022 (CDD); IPR027417 (SUPERFAMILY)	F:GO:0004140; F:GO:0005524; P:GO:0015937	F:dephospho-CoA kinase activity; F:ATP binding; P:coenzyme A biosynthetic process
g126.t1	pancreas transcription factor 1 subunit alpha	274	20	1.46141e-76	730	1	F:GO:0046983	F:protein dimerization activity			IPR011598 (PFAM); IPR036638 (G3DSA:4.10.280.GENE3D); PTHR23349 (PANTHER); PTHR23349:SF59 (PANTHER); IPR011598 (PROSITE_PROFILES); IPR011598 (CDD); IPR036638 (SUPERFAMILY)	F:GO:0046983	F:protein dimerization activity
g127.t1	enolase isoform X3	409	20	0	8579	4	C:GO:0000015; F:GO:0000287; F:GO:0004634; P:GO:0006096	C:phosphopyruvate hydratase complex; F:magnesium ion binding; F:phosphopyruvate hydratase activity; P:glycolytic process	EC:4.2.1.11	Phosphopyruvate hydratase	IPR000941 (PRINTS); IPR020811 (PFAM); IPR000941 (PIRSF); IPR036849 (G3DSA:3.20.20.GENE3D); IPR020810 (PFAM); IPR029017 (G3DSA:3.30.390.GENE3D); IPR000941 (PANTHER); PTHR11902:SF35 (PANTHER); IPR036849 (SUPERFAMILY); SSF54826 (SUPERFAMILY)	C:GO:0000015; F:GO:0000287; F:GO:0004634; P:GO:0006096	C:phosphopyruvate hydratase complex; F:magnesium ion binding; F:phosphopyruvate hydratase activity; P:glycolytic process
g128.t1	lysophospholipid acyltransferase 5	1152	20	0	8804						IPR014715 (G3DSA:4.10.530.GENE3D); IPR014716 (G3DSA:3.90.215.GENE3D); IPR002181 (PFAM); IPR004299 (PFAM); mobidb-lite (MOBIDB_LITE); mobidb-lite (MOBIDB_LITE); PTHR19143 (PANTHER); PTHR19143:SF376 (PANTHER); IPR002181 (PROSITE_PROFILES); IPR002181 (CDD); IPR036056 (SUPERFAMILY)	no GO terms	no GO terms
g129.t1	angiopoietin-related protein 2	106	8	7.14824e-12	6783						mobidb-lite (MOBIDB_LITE); mobidb-lite (MOBIDB_LITE)	no GO terms	no GO terms
g130.t1	peroxiredoxin-6	213	20	9.71295e-122	790	9	F:GO:0004601; F:GO:0005515; C:GO:0005829; P:GO:0034599; P:GO:0042744; P:GO:0045454; F:GO:0051920; P:GO:0055114; P:GO:0098869	F:peroxidase activity; F:protein binding; C:cytosol; P:cellular response to oxidative stress; P:hydrogen peroxide catabolic process; P:cell redox homeostasis; F:peroxiredoxin activity; P:oxidation-reduction process; P:cellular oxidant detoxification	EC:1.11.1.15; EC:1.11.1.7	Peroxiredoxin; Peroxidase	G3DSA:3.30.1020.10 (GENE3D); IPR000866 (PFAM); IPR019479 (PFAM); IPR024706 (PIRSF); G3DSA:3.40.30.10 (GENE3D); PTHR43503 (PANTHER); PTHR43503:SF4 (PANTHER); IPR013766 (PROSITE_PROFILES); cd03016 (CDD); IPR036249 (SUPERFAMILY)	F:GO:0016209; F:GO:0016491; P:GO:0045454; F:GO:0051920; P:GO:0055114	F:antioxidant activity; F:oxidoreductase activity; P:cell redox homeostasis; F:peroxiredoxin activity; P:oxidation-reduction process
g131.t1	cdc42 homolog	191	20	2.58218e-134	9658	12	F:GO:0003924; F:GO:0005525; C:GO:0005886; C:GO:0005938; P:GO:0006897; P:GO:0007015; P:GO:0007163; P:GO:0008360; F:GO:0019901; P:GO:0030031; P:GO:0032488; C:GO:0042995	F:GTPase activity; F:GTP binding; C:plasma membrane; C:cell cortex; P:endocytosis; P:actin filament organization; P:establishment or maintenance of cell polarity; P:regulation of cell shape; F:protein kinase binding; P:cell projection assembly; P:Cdc42 protein signal transduction; C:cell projection	EC:3.6.1.15	Nucleoside-triphosphate phosphatase	PR00449 (PRINTS); IPR001806 (PFAM); G3DSA:3.40.50.300 (GENE3D); IPR005225 (TIGRFAM); PTHR24072:SF262 (PANTHER); PTHR24072 (PANTHER); IPR003578 (PROSITE_PROFILES); IPR037874 (CDD); IPR027417 (SUPERFAMILY)	F:GO:0003924; F:GO:0005525; P:GO:0007264	F:GTPase activity; F:GTP binding; P:small GTPase mediated signal transduction
g132.t1	XP_004933127.1bombyx_mori_asm15162v1_core_32_85_1 protein uncharacterized LOC101742470	152	20	1.02742e-15	6135						mobidb-lite (MOBIDB_LITE); mobidb-lite (MOBIDB_LITE); mobidb-lite (MOBIDB_LITE); mobidb-lite (MOBIDB_LITE)	no GO terms	no GO terms
g133.t1	XP_004933127.1bombyx_mori_asm15162v1_core_32_85_1 protein uncharacterized LOC101742470	236	20	2.5927e-97	8153						mobidb-lite (MOBIDB_LITE); mobidb-lite (MOBIDB_LITE)	no GO terms	no GO terms
g134.t1	protein Teyrha-meyrha-like	349	20	0	9057	1	F:GO:0016874	F:ligase activity			IPR031824 (PFAM); mobidb-lite (MOBIDB_LITE); mobidb-lite (MOBIDB_LITE); mobidb-lite (MOBIDB_LITE); PTHR13459 (PANTHER)	no GO terms	no GO terms
g135.t1	XP_011549705.1plutella_xylostella_dbmfjv1x1_core_32_85_1 protein uncharacterized LOC105381628	226	4	4.05491e-32	5783						G3DSA:1.10.472.10 (GENE3D); IPR039890 (PANTHER)	no GO terms	no GO terms
g136.t1	sterol regulatory element-binding protein cleavage-activating protein	1292	20	0	8107	6	C:GO:0000139; C:GO:0005789; P:GO:0008203; F:GO:0015485; C:GO:0016021; P:GO:0032933	C:Golgi membrane; C:endoplasmic reticulum membrane; P:cholesterol metabolic process; F:cholesterol binding; C:integral component of membrane; P:SREBP signaling pathway			IPR015943 (G3DSA:2.130.10.GENE3D); IPR000731 (PFAM); IPR001680 (PFAM); mobidb-lite (MOBIDB_LITE); mobidb-lite (MOBIDB_LITE); IPR030225 (PANTHER); IPR000731 (PROSITE_PROFILES); IPR001680 (PROSITE_PROFILES); IPR017986 (PROSITE_PROFILES); IPR017986 (PROSITE_PROFILES); IPR001680 (PROSITE_PROFILES); IPR001680 (PROSITE_PROFILES); IPR036322 (SUPERFAMILY); SSF82866 (SUPERFAMILY)	C:GO:0000139; F:GO:0005515; C:GO:0005789; P:GO:0032933; F:GO:0032934	C:Golgi membrane; F:protein binding; C:endoplasmic reticulum membrane; P:SREBP signaling pathway; F:sterol binding
g137.t1	protein enabled homolog	402	10	2.20283e-14	4882						PR01217 (PRINTS); mobidb-lite (MOBIDB_LITE); mobidb-lite (MOBIDB_LITE); mobidb-lite (MOBIDB_LITE); mobidb-lite (MOBIDB_LITE); mobidb-lite (MOBIDB_LITE); mobidb-lite (MOBIDB_LITE); PTHR23202:SF27 (PANTHER); PTHR23202 (PANTHER)	no GO terms	no GO terms
g138.t1	6-phosphogluconate dehydrogenase, decarboxylating	483	20	0	8749	4	F:GO:0004616; P:GO:0006098; P:GO:0019521; F:GO:0050661	F:phosphogluconate dehydrogenase (decarboxylating) activity; P:pentose-phosphate shunt; P:D-gluconate metabolic process; F:NADP binding	EC:1.1.1.44	Phosphogluconate dehydrogenase (NADP(+)-dependent, decarboxylating)	IPR006183 (PRINTS); IPR006113 (TIGRFAM); IPR013328 (G3DSA:1.10.1040.GENE3D); IPR006115 (PFAM); G3DSA:1.20.5.320 (GENE3D); G3DSA:3.40.50.720 (GENE3D); IPR006114 (PFAM); IPR006113 (PIRSF); IPR006183 (PANTHER); PTHR11811:SF50 (PANTHER); IPR036291 (SUPERFAMILY); IPR008927 (SUPERFAMILY)	F:GO:0004616; P:GO:0006098; F:GO:0016491; F:GO:0050661; P:GO:0055114	F:phosphogluconate dehydrogenase (decarboxylating) activity; P:pentose-phosphate shunt; F:oxidoreductase activity; F:NADP binding; P:oxidation-reduction process
g139.t1	XP_012551802.1bombyx_mori_asm15162v1_core_32_85_1 protein pleckstrin homology domain-containing family G member 5, transcript variant X2	608	20	9.29791e-141	6674						IPR035899 (G3DSA:1.20.900.GENE3D); IPR035899 (G3DSA:1.20.900.GENE3D); IPR000219 (PFAM); mobidb-lite (MOBIDB_LITE); mobidb-lite (MOBIDB_LITE); mobidb-lite (MOBIDB_LITE); mobidb-lite (MOBIDB_LITE); mobidb-lite (MOBIDB_LITE); mobidb-lite (MOBIDB_LITE); mobidb-lite (MOBIDB_LITE); mobidb-lite (MOBIDB_LITE); PTHR13217:SF11 (PANTHER); IPR040181 (PANTHER); PTHR13217:SF11 (PANTHER); IPR000219 (PROSITE_PRO…	F:GO:0005089; P:GO:0035023	F:Rho guanyl-nucleotide exchange factor activity; P:regulation of Rho protein signal transduction
g140.t1	XP_012551803.1bombyx_mori_asm15162v1_core_32_85_1 protein pleckstrin homology domain-containing family G member 5, transcript variant X2	124	15	1.52398e-09	590						no IPS match	no IPS match	no IPS match
g141.t1	---NA---	148									mobidb-lite (MOBIDB_LITE)	no GO terms	no GO terms
g142.t1	XP_012546996.1bombyx_mori_asm15162v1_core_32_85_1 protein uncharacterized LOC105841861	367	20	7.84007e-56	7273						mobidb-lite (MOBIDB_LITE); mobidb-lite (MOBIDB_LITE); mobidb-lite (MOBIDB_LITE); mobidb-lite (MOBIDB_LITE); mobidb-lite (MOBIDB_LITE); mobidb-lite (MOBIDB_LITE)	no GO terms	no GO terms
g143.t1	XP_013179108.1papilio_xuthus_pxut1_refseq_core_32_85_1 protein uncharacterized LOC106126166	564	19	0	8167	3	P:GO:0003341; C:GO:0005929; P:GO:0070286	P:cilium movement; C:cilium; P:axonemal dynein complex assembly			IPR033192 (PANTHER)	P:GO:0003341; C:GO:0005929; P:GO:0070286	P:cilium movement; C:cilium; P:axonemal dynein complex assembly
g144.t1	venom allergen 5-like	346	20	0	655						IPR001283 (PRINTS); IPR035940 (G3DSA:3.40.33.GENE3D); IPR014044 (PFAM); IPR035940 (G3DSA:3.40.33.GENE3D); IPR001283 (PANTHER); PTHR10334:SF344 (PANTHER); cd05380 (CDD); IPR035940 (SUPERFAMILY)	no GO terms	no GO terms
g145.t1	TBC1 domain family member 13 isoform X1	124	20	1.90747e-44	9076	5	F:GO:0005096; C:GO:0005622; P:GO:0006886; F:GO:0017137; P:GO:0090630	F:GTPase activator activity; C:intracellular; P:intracellular protein transport; F:Rab GTPase binding; P:activation of GTPase activity			IPR000195 (PFAM); PTHR22957 (PANTHER); PTHR22957:SF511 (PANTHER); IPR035969 (SUPERFAMILY)	no GO terms	no GO terms
g146.t1	---NA---	77									mobidb-lite (MOBIDB_LITE)	no GO terms	no GO terms
g147.t1	XP_012546683.1bombyx_mori_asm15162v1_core_32_85_1 protein uncharacterized LOC101736230, transcript variant X1	222	20	7.04337e-105	795						mobidb-lite (MOBIDB_LITE); mobidb-lite (MOBIDB_LITE); mobidb-lite (MOBIDB_LITE)	no GO terms	no GO terms
g148.t1	XP_004927189.1bombyx_mori_asm15162v1_core_32_85_1 protein uncharacterized LOC101736361, transcript variant X2	112	12	1.76131e-38	7672						no IPS match	no IPS match	no IPS match
g149.t1	XP_012546683.1bombyx_mori_asm15162v1_core_32_85_1 protein uncharacterized LOC101736230, transcript variant X1	85	19	3.32932e-33	846						mobidb-lite (MOBIDB_LITE); mobidb-lite (MOBIDB_LITE)	no GO terms	no GO terms
g150.t1	---NA---	197									mobidb-lite (MOBIDB_LITE); mobidb-lite (MOBIDB_LITE); mobidb-lite (MOBIDB_LITE); mobidb-lite (MOBIDB_LITE)	no GO terms	no GO terms
g151.t1	pse4644.5phoebis_sennae_v1x1_core_32_85_1 protein	80	14	2.58466e-45	9423						PTHR39075 (PANTHER)	no GO terms	no GO terms
g152.t1	XP_004927192.1bombyx_mori_asm15162v1_core_32_85_1 protein uncharacterized LOC101736715	264	14	0	9281						PTHR39075 (PANTHER)	no GO terms	no GO terms
g153.t1	staphylococcal nuclease domain-containing protein 1	898	20	0	7844	6	F:GO:0004518; C:GO:0005634; C:GO:0005737; P:GO:0006401; C:GO:0016442; P:GO:0031047	F:nuclease activity; C:nucleus; C:cytoplasm; P:RNA catabolic process; C:RISC complex; P:gene silencing by RNA			IPR016685 (PIRSF); IPR002999 (PFAM); IPR035437 (G3DSA:2.40.50.GENE3D); IPR016071 (PFAM); G3DSA:2.30.30.140 (GENE3D); IPR035437 (G3DSA:2.40.50.GENE3D); IPR035437 (G3DSA:2.40.50.GENE3D); IPR035437 (G3DSA:2.40.50.GENE3D); IPR035437 (G3DSA:2.40.50.GENE3D); mobidb-lite (MOBIDB_LITE); mobidb-lite (MOBIDB_LITE); PTHR12302 (PANTHER); PTHR12302:SF13 (PANTHER); IPR016071 (PROSITE_PROFILES); IPR016071 (PROS…	C:GO:0016442; P:GO:0031047	C:RISC complex; P:gene silencing by RNA
g154.t1	protein SERAC1	752	20	0	8487	1	C:GO:0016021	C:integral component of membrane			IPR022742 (PFAM); IPR029058 (G3DSA:3.40.50.GENE3D); IPR011989 (G3DSA:1.25.10.GENE3D); PTHR12277 (PANTHER); PTHR12277:SF81 (PANTHER); IPR029058 (SUPERFAMILY); IPR016024 (SUPERFAMILY)	no GO terms	no GO terms
g155.t1	forkhead box protein F1-like	356	20	1.55799e-150	8071	6	F:GO:0000981; C:GO:0005634; P:GO:0006357; P:GO:0009653; P:GO:0030154; F:GO:0043565	F:DNA-binding transcription factor activity, RNA polymerase II-specific; C:nucleus; P:regulation of transcription by RNA polymerase II; P:anatomical structure morphogenesis; P:cell differentiation; F:sequence-specific DNA binding			IPR001766 (PRINTS); IPR001766 (PFAM); IPR036388 (G3DSA:1.10.10.GENE3D); mobidb-lite (MOBIDB_LITE); mobidb-lite (MOBIDB_LITE); mobidb-lite (MOBIDB_LITE); mobidb-lite (MOBIDB_LITE); PTHR46262 (PANTHER); PTHR46262:SF2 (PANTHER); IPR001766 (PROSITE_PROFILES); IPR001766 (CDD); IPR036390 (SUPERFAMILY)	F:GO:0003700; P:GO:0006355; F:GO:0043565	F:DNA-binding transcription factor activity; P:regulation of transcription, DNA-templated; F:sequence-specific DNA binding
g156.t1	zinc finger protein 583-like	348	20	2.05045e-163	7169						IPR013087 (PFAM); G3DSA:3.30.160.60 (GENE3D); G3DSA:3.30.160.60 (GENE3D); G3DSA:3.30.160.60 (GENE3D); mobidb-lite (MOBIDB_LITE); PTHR24404 (PANTHER); PTHR24404:SF41 (PANTHER); PTHR24404:SF41 (PANTHER); PTHR24404 (PANTHER); IPR013087 (PROSITE_PROFILES); IPR013087 (PROSITE_PROFILES); IPR013087 (PROSITE_PROFILES); IPR013087 (PROSITE_PROFILES); IPR013087 (PROSITE_PROFILES); IPR036236 (SUPERFAMILY); I…	F:GO:0003676	F:nucleic acid binding
g157.t1	ubiquitin-conjugating enzyme E2 G2	168	20	4.39338e-115	9242	2	F:GO:0005524; F:GO:0016740	F:ATP binding; F:transferase activity			IPR016135 (G3DSA:3.10.110.GENE3D); IPR000608 (PFAM); PTHR24067:SF154 (PANTHER); PTHR24067 (PANTHER); IPR000608 (PROSITE_PROFILES); IPR000608 (CDD); IPR016135 (SUPERFAMILY)	no GO terms	no GO terms
g158.t1	pse802.61phoebis_sennae_v1x1_core_32_85_1 protein	827	14	1.57181e-127	6446						mobidb-lite (MOBIDB_LITE); mobidb-lite (MOBIDB_LITE)	no GO terms	no GO terms
g159.t1	---NA---	89									mobidb-lite (MOBIDB_LITE); mobidb-lite (MOBIDB_LITE)	no GO terms	no GO terms
g160.t1	nostrin isoform X2	492	20	0	914						IPR001452 (PRINTS); IPR001452 (PFAM); G3DSA:2.30.30.40 (GENE3D); IPR001060 (PFAM); IPR027267 (G3DSA:1.20.1270.GENE3D); mobidb-lite (MOBIDB_LITE); mobidb-lite (MOBIDB_LITE); mobidb-lite (MOBIDB_LITE); mobidb-lite (MOBIDB_LITE); PTHR14167 (PANTHER); PTHR14167 (PANTHER); PTHR14167:SF41 (PANTHER); IPR001452 (PROSITE_PROFILES); IPR031160 (PROSITE_PROFILES); IPR035656 (CDD); IPR036028 (SUPERFAMILY); IP…	F:GO:0005515	F:protein binding
g161.t1	transmembrane protein 198	301	20	0	7296	1	C:GO:0016020	C:membrane			IPR025256 (PFAM); IPR040236 (PANTHER)	P:GO:0090263	P:positive regulation of canonical Wnt signaling pathway
g162.t1	protein DDI1 homolog 2	195	20	1.20317e-109	9192	3	F:GO:0004190; P:GO:0006508; F:GO:0043130	F:aspartic-type endopeptidase activity; P:proteolysis; F:ubiquitin binding	EC:3.4.23	Acting on peptide bonds (peptidases)	G3DSA:3.10.20.90 (GENE3D); IPR000626 (PFAM); PTHR12917 (PANTHER); IPR000626 (PROSITE_PROFILES); cd01796 (CDD); IPR029071 (SUPERFAMILY)	F:GO:0005515	F:protein binding
g163.t1	protein DDI1 homolog 2 isoform X1	257	20	8.45147e-157	7766	3	F:GO:0004190; P:GO:0006508; F:GO:0043130	F:aspartic-type endopeptidase activity; P:proteolysis; F:ubiquitin binding			G3DSA:1.10.8.10 (GENE3D); IPR019103 (PFAM); IPR021109 (G3DSA:2.40.70.GENE3D); mobidb-lite (MOBIDB_LITE); mobidb-lite (MOBIDB_LITE); mobidb-lite (MOBIDB_LITE); PTHR12917 (PANTHER); IPR015940 (PROSITE_PROFILES); IPR021109 (SUPERFAMILY); IPR009060 (SUPERFAMILY)	F:GO:0004190; F:GO:0005515; P:GO:0006508	F:aspartic-type endopeptidase activity; F:protein binding; P:proteolysis
g164.t1	breast cancer anti-estrogen resistance protein 3	515	20	0	7908	3	F:GO:0005085; C:GO:0005622; P:GO:0007264	F:guanyl-nucleotide exchange factor activity; C:intracellular; P:small GTPase mediated signal transduction			IPR000980 (PRINTS); IPR000980 (PFAM); IPR036860 (G3DSA:3.30.505.GENE3D); IPR036964 (G3DSA:1.10.840.GENE3D); mobidb-lite (MOBIDB_LITE); mobidb-lite (MOBIDB_LITE); mobidb-lite (MOBIDB_LITE); mobidb-lite (MOBIDB_LITE); PTHR14247:SF8 (PANTHER); PTHR14247 (PANTHER); PTHR14247 (PANTHER); PTHR14247:SF8 (PANTHER); PTHR14247:SF8 (PANTHER); IPR000980 (PROSITE_PROFILES); cd10337 (CDD); IPR036860 (SUPERFAMIL…	F:GO:0005085; P:GO:0007264	F:guanyl-nucleotide exchange factor activity; P:small GTPase mediated signal transduction
g165.t1	alpha-mannosidase 2	102	20	1.13295e-25	7356						G3DSA:2.70.98.30 (GENE3D); IPR011682 (PFAM); PTHR11607:SF57 (PANTHER); PTHR11607 (PANTHER); IPR011013 (SUPERFAMILY)	F:GO:0003824; F:GO:0004559; P:GO:0005975; P:GO:0006013; F:GO:0030246	F:catalytic activity; F:alpha-mannosidase activity; P:carbohydrate metabolic process; P:mannose metabolic process; F:carbohydrate binding
g166.t1	ADP-ribosylation factor-like protein 5A	179	20	2.31281e-125	9462	5	F:GO:0005525; C:GO:0005802; P:GO:0006886; P:GO:0016192; P:GO:1903292	F:GTP binding; C:trans-Golgi network; P:intracellular protein transport; P:vesicle-mediated transport; P:protein localization to Golgi membrane			IPR006689 (PRINTS); G3DSA:3.40.50.300 (GENE3D); IPR005225 (TIGRFAM); IPR006689 (PFAM); PTHR11711:SF146 (PANTHER); PTHR11711 (PANTHER); PS51417 (PROSITE_PROFILES); cd04153 (CDD); IPR027417 (SUPERFAMILY)	F:GO:0005525	F:GTP binding
g167.t1	alpha-mannosidase 2	1110	20	0	7266						IPR037094 (G3DSA:1.20.1270.GENE3D); IPR013780 (G3DSA:2.60.40.GENE3D); IPR015341 (PFAM); IPR011682 (PFAM); IPR027291 (G3DSA:3.20.110.GENE3D); G3DSA:2.70.98.30 (GENE3D); IPR000602 (PFAM); PTHR11607:SF57 (PANTHER); PTHR11607 (PANTHER); IPR028995 (SUPERFAMILY); IPR011013 (SUPERFAMILY); IPR011330 (SUPERFAMILY)	F:GO:0003824; F:GO:0004559; P:GO:0005975; P:GO:0006013; F:GO:0030246	F:catalytic activity; F:alpha-mannosidase activity; P:carbohydrate metabolic process; P:mannose metabolic process; F:carbohydrate binding
g168.t1	L-galactose dehydrogenase-like	279	20	7.59578e-141	7625	2	F:GO:0016491; P:GO:0055114	F:oxidoreductase activity; P:oxidation-reduction process			IPR020471 (PRINTS); IPR036812 (G3DSA:3.20.20.GENE3D); IPR023210 (PFAM); PTHR42686 (PANTHER); IPR023210 (CDD); IPR036812 (SUPERFAMILY)	F:GO:0016491; P:GO:0055114	F:oxidoreductase activity; P:oxidation-reduction process
g169.t1	galactosylgalactosylxylosylprotein 3-beta-glucuronosyltransferase S-like	146	20	6.30837e-63	8692	4	C:GO:0000139; P:GO:0006486; F:GO:0015018; F:GO:0046872	C:Golgi membrane; P:protein glycosylation; F:galactosylgalactosylxylosylprotein 3-beta-glucuronosyltransferase activity; F:metal ion binding	EC:2.4.1.17; EC:2.4.1.135	Glucuronosyltransferase; Galactosylgalactosylxylosylprotein 3-beta-glucuronosyltransferase	IPR029044 (G3DSA:3.90.550.GENE3D); IPR005027 (PFAM); IPR005027 (PANTHER); PTHR10896:SF51 (PANTHER); IPR029044 (SUPERFAMILY)	F:GO:0015018; C:GO:0016020	F:galactosylgalactosylxylosylprotein 3-beta-glucuronosyltransferase activity; C:membrane
g170.t1	pse802.51phoebis_sennae_v1x1_core_32_85_1 protein	2709	20	0	6944						G3DSA:3.30.160.60 (GENE3D); G3DSA:3.30.160.60 (GENE3D); mobidb-lite (MOBIDB_LITE); mobidb-lite (MOBIDB_LITE); mobidb-lite (MOBIDB_LITE); mobidb-lite (MOBIDB_LITE); mobidb-lite (MOBIDB_LITE); mobidb-lite (MOBIDB_LITE); mobidb-lite (MOBIDB_LITE); mobidb-lite (MOBIDB_LITE); mobidb-lite (MOBIDB_LITE); mobidb-lite (MOBIDB_LITE); mobidb-lite (MOBIDB_LITE); mobidb-lite (MOBIDB_LITE); mobidb-lite (MOBIDB…	F:GO:0003676	F:nucleic acid binding
g171.t1	sensory neuron membrane protein 2	284	20	4.81999e-67	8096	2	F:GO:0003796; P:GO:0008152	F:lysozyme activity; P:metabolic process	EC:3.2.1.17	Lysozyme	IPR001916 (PRINTS); IPR002159 (PFAM); IPR001916 (PFAM); G3DSA:1.10.530.10 (GENE3D); G3DSA:1.10.530.10 (GENE3D); PTHR11407:SF60 (PANTHER); PTHR11407 (PANTHER); IPR001916 (PROSITE_PROFILES); cd16899 (CDD); IPR023346 (SUPERFAMILY)	C:GO:0016020	C:membrane
g172.t1	sensory neuron membrane protein 2	364	20	1.12842e-121	6149	2	C:GO:0016020; C:GO:0016021	C:membrane; C:integral component of membrane			IPR002159 (PRINTS); IPR002159 (PFAM); IPR002159 (PANTHER); PTHR11923:SF98 (PANTHER)	C:GO:0016020	C:membrane
g173.t1	protein AF-10-like isoform X1	818	20	4.97587e-135	718						mobidb-lite (MOBIDB_LITE); mobidb-lite (MOBIDB_LITE); mobidb-lite (MOBIDB_LITE); mobidb-lite (MOBIDB_LITE); mobidb-lite (MOBIDB_LITE); mobidb-lite (MOBIDB_LITE); mobidb-lite (MOBIDB_LITE); mobidb-lite (MOBIDB_LITE); mobidb-lite (MOBIDB_LITE); mobidb-lite (MOBIDB_LITE); mobidb-lite (MOBIDB_LITE); mobidb-lite (MOBIDB_LITE); PTHR13793 (PANTHER); PTHR13793:SF106 (PANTHER)	no GO terms	no GO terms
g174.t1	protein AF-10-like isoform X1	229	20	1.24321e-48	5643						mobidb-lite (MOBIDB_LITE); mobidb-lite (MOBIDB_LITE); PTHR13793 (PANTHER); PTHR13793 (PANTHER); PTHR13793:SF106 (PANTHER); PTHR13793:SF106 (PANTHER); IPR034732 (PROSITE_PROFILES)	no GO terms	no GO terms
g175.t1	proton-coupled amino acid transporter-like protein CG1139 isoform X1	487	20	0	9396						IPR013057 (PFAM); PTHR22950:SF340 (PANTHER); PTHR22950 (PANTHER)	no GO terms	no GO terms
g176.t1	GRB10-interacting GYF protein 2 isoform X1	1081	20	0	6551						IPR003169 (PFAM); IPR035445 (G3DSA:3.30.1490.GENE3D); mobidb-lite (MOBIDB_LITE); mobidb-lite (MOBIDB_LITE); mobidb-lite (MOBIDB_LITE); mobidb-lite (MOBIDB_LITE); mobidb-lite (MOBIDB_LITE); mobidb-lite (MOBIDB_LITE); mobidb-lite (MOBIDB_LITE); mobidb-lite (MOBIDB_LITE); mobidb-lite (MOBIDB_LITE); mobidb-lite (MOBIDB_LITE); mobidb-lite (MOBIDB_LITE); mobidb-lite (MOBIDB_LITE); mobidb-lite (MOBIDB_L…	F:GO:0005515	F:protein binding
g177.t1	---NA---	69									mobidb-lite (MOBIDB_LITE); mobidb-lite (MOBIDB_LITE)	no GO terms	no GO terms
g178.t1	otoferlin isoform X2	1911	20	0	7091	2	C:GO:0016020; C:GO:0045202	C:membrane; C:synapse			IPR035892 (G3DSA:2.60.40.GENE3D); IPR000008 (PFAM); IPR035892 (G3DSA:2.60.40.GENE3D); IPR035892 (G3DSA:2.60.40.GENE3D); IPR012561 (PFAM); IPR035892 (G3DSA:2.60.40.GENE3D); IPR032362 (PFAM); IPR035892 (G3DSA:2.60.40.GENE3D); IPR012968 (PFAM); mobidb-lite (MOBIDB_LITE); mobidb-lite (MOBIDB_LITE); mobidb-lite (MOBIDB_LITE); mobidb-lite (MOBIDB_LITE); mobidb-lite (MOBIDB_LITE); mobidb-lite (MOBIDB_LI…	F:GO:0005509; C:GO:0016021; P:GO:0016079	F:calcium ion binding; C:integral component of membrane; P:synaptic vesicle exocytosis
g179.t1	---NA---	113									mobidb-lite (MOBIDB_LITE); mobidb-lite (MOBIDB_LITE); mobidb-lite (MOBIDB_LITE)	no GO terms	no GO terms
g180.t1	phytanoyl-CoA dioxygenase domain-containing protein 1	355	20	8.69764e-156	7481	2	F:GO:0051213; P:GO:0055114	F:dioxygenase activity; P:oxidation-reduction process			IPR008775 (PFAM); G3DSA:2.60.120.620 (GENE3D); PTHR20883:SF15 (PANTHER); PTHR20883 (PANTHER); SSF51197 (SUPERFAMILY)	no GO terms	no GO terms
g181.t1	---NA---	68									no IPS match	no IPS match	no IPS match
g182.t1	solute carrier family 35 member F6	261	19	4.72868e-142	786	4	C:GO:0000139; F:GO:0015165; C:GO:0016021; P:GO:0090481	C:Golgi membrane; F:pyrimidine nucleotide-sugar transmembrane transporter activity; C:integral component of membrane; P:pyrimidine nucleotide-sugar transmembrane transport			mobidb-lite (MOBIDB_LITE); mobidb-lite (MOBIDB_LITE); PTHR13146 (PANTHER); PTHR13146:SF0 (PANTHER)	no GO terms	no GO terms
g183.t1	XP_011560406.1plutella_xylostella_dbmfjv1x1_core_32_85_1 protein uncharacterized LOC105390745	137	20	4.21802e-34	7499						no IPS match	no IPS match	no IPS match
g184.t1	L-lactate dehydrogenase isoform X2	467	20	0	9084	5	F:GO:0004459; C:GO:0005737; P:GO:0005975; P:GO:0019752; P:GO:0055114	F:L-lactate dehydrogenase activity; C:cytoplasm; P:carbohydrate metabolic process; P:carboxylic acid metabolic process; P:oxidation-reduction process	EC:1.1.1.27	L-lactate dehydrogenase	IPR001557 (PRINTS); G3DSA:3.40.50.720 (GENE3D); IPR015955 (G3DSA:3.90.110.GENE3D); IPR011304 (TIGRFAM); IPR022383 (PFAM); IPR001236 (PFAM); G3DSA:3.40.50.720 (GENE3D); mobidb-lite (MOBIDB_LITE); mobidb-lite (MOBIDB_LITE); PTHR43128 (PANTHER); PTHR43128:SF2 (PANTHER); IPR011304 (HAMAP); cd05293 (CDD); IPR015955 (SUPERFAMILY); IPR036291 (SUPERFAMILY); IPR036291 (SUPERFAMILY)	F:GO:0003824; F:GO:0004459; C:GO:0005737; P:GO:0005975; F:GO:0016491; F:GO:0016616; P:GO:0019752; P:GO:0055114	F:catalytic activity; F:L-lactate dehydrogenase activity; C:cytoplasm; P:carbohydrate metabolic process; F:oxidoreductase activity; F:oxidoreductase activity, acting on the CH-OH group of donors, NAD or NADP as acceptor; P:carboxylic acid metabolic process; P:oxidation-reduction process
g185.t1	kalirin isoform X3	1121	20	0	7754						IPR035899 (G3DSA:1.20.900.GENE3D); IPR000219 (PFAM); IPR013783 (G3DSA:2.60.40.GENE3D); IPR011993 (G3DSA:2.30.29.GENE3D); IPR013098 (PFAM); G3DSA:1.10.510.10 (GENE3D); IPR000719 (PFAM); mobidb-lite (MOBIDB_LITE); mobidb-lite (MOBIDB_LITE); mobidb-lite (MOBIDB_LITE); mobidb-lite (MOBIDB_LITE); mobidb-lite (MOBIDB_LITE); mobidb-lite (MOBIDB_LITE); PTHR22826 (PANTHER); IPR000719 (PROSITE_PROFILES); I…	F:GO:0004672; F:GO:0005089; F:GO:0005515; F:GO:0005524; P:GO:0006468; P:GO:0035023	F:protein kinase activity; F:Rho guanyl-nucleotide exchange factor activity; F:protein binding; F:ATP binding; P:protein phosphorylation; P:regulation of Rho protein signal transduction
g186.t1	---NA---	111									mobidb-lite (MOBIDB_LITE)	no GO terms	no GO terms
g187.t1	triple functional domain protein isoform X4	926	20	0	9409						IPR011993 (G3DSA:2.30.29.GENE3D); IPR000219 (PFAM); IPR035899 (G3DSA:1.20.900.GENE3D); G3DSA:1.20.58.60 (GENE3D); IPR002017 (PFAM); mobidb-lite (MOBIDB_LITE); mobidb-lite (MOBIDB_LITE); mobidb-lite (MOBIDB_LITE); mobidb-lite (MOBIDB_LITE); IPR028569 (PTHR22826:PANTHER); PTHR22826 (PANTHER); IPR000219 (PROSITE_PROFILES); cd00176 (CDD); IPR000219 (CDD); cd13240 (CDD); cd00176 (CDD); SSF46966 (SUPER…	F:GO:0005089; F:GO:0005515; P:GO:0035023	F:Rho guanyl-nucleotide exchange factor activity; F:protein binding; P:regulation of Rho protein signal transduction
g188.t1	triple functional domain protein isoform X4	750	20	0	9198						G3DSA:1.20.58.60 (GENE3D); G3DSA:1.20.58.1940 (GENE3D); IPR002017 (PFAM); PTHR22826 (PANTHER); IPR028570 (PTHR22826:PANTHER); IPR001251 (CDD); cd00176 (CDD); SSF46966 (SUPERFAMILY); SSF46966 (SUPERFAMILY)	F:GO:0005089; F:GO:0005515; P:GO:0007411; P:GO:0007417	F:Rho guanyl-nucleotide exchange factor activity; F:protein binding; P:axon guidance; P:central nervous system development
g189.t1	E3 ubiquitin-protein ligase MYCBP2-like	402	20	0	8499						PTHR45943 (PANTHER); PTHR45943:SF1 (PANTHER)	no GO terms	no GO terms
g190.t1	E3 ubiquitin-protein ligase MYCBP2-like	1481	20	0	7965						IPR000408 (PRINTS); IPR038648 (G3DSA:2.60.120.GENE3D); IPR009091 (G3DSA:2.130.10.GENE3D); IPR038648 (G3DSA:2.60.120.GENE3D); IPR012983 (PFAM); IPR009091 (G3DSA:2.130.10.GENE3D); PF13540 (PFAM); mobidb-lite (MOBIDB_LITE); mobidb-lite (MOBIDB_LITE); PTHR22872 (PANTHER); IPR000408 (PROSITE_PROFILES); IPR000408 (PROSITE_PROFILES); IPR009091 (SUPERFAMILY)	no GO terms	no GO terms
g191.t1	XP_011552622.1plutella_xylostella_dbmfjv1x1_core_32_85_1 protein uncharacterized LOC105384129, transcript variant X2	121	20	9.06982e-36	6817	1	C:GO:0016020	C:membrane			no IPS match	no IPS match	no IPS match
g192.t1	XP_004933219.1bombyx_mori_asm15162v1_core_32_85_1 protein uncharacterized LOC101743708	545	12	5.41092e-139	808						IPR032675 (G3DSA:3.80.10.GENE3D); mobidb-lite (MOBIDB_LITE); mobidb-lite (MOBIDB_LITE)	no GO terms	no GO terms
g193.t1	E3 ubiquitin-protein ligase MYCBP2	1807	20	0	7472						IPR013083 (G3DSA:3.30.40.GENE3D); IPR001841 (PFAM); mobidb-lite (MOBIDB_LITE); mobidb-lite (MOBIDB_LITE); mobidb-lite (MOBIDB_LITE); mobidb-lite (MOBIDB_LITE); mobidb-lite (MOBIDB_LITE); mobidb-lite (MOBIDB_LITE); mobidb-lite (MOBIDB_LITE); mobidb-lite (MOBIDB_LITE); mobidb-lite (MOBIDB_LITE); mobidb-lite (MOBIDB_LITE); mobidb-lite (MOBIDB_LITE); PTHR45943 (PANTHER); PTHR45943:SF1 (PANTHER); IPR0…	no GO terms	no GO terms
g194.t1	sodium-dependent nutrient amino acid transporter 1-like	446	20	2.68741e-93	5494	6	F:GO:0005328; P:GO:0006836; F:GO:0015293; C:GO:0016020; C:GO:0016021; P:GO:0055085	F:neurotransmitter:sodium symporter activity; P:neurotransmitter transport; F:symporter activity; C:membrane; C:integral component of membrane; P:transmembrane transport			IPR000175 (PFAM); IPR000175 (PANTHER); PTHR11616:SF241 (PANTHER); IPR000175 (PANTHER); IPR000175 (PROSITE_PROFILES); IPR037272 (SUPERFAMILY); IPR037272 (SUPERFAMILY)	F:GO:0005328; C:GO:0016021	F:neurotransmitter:sodium symporter activity; C:integral component of membrane
g195.t1	tyrosine-protein phosphatase corkscrew-like	149	20	6.21026e-81	9024	2	F:GO:0004725; P:GO:0035335	F:protein tyrosine phosphatase activity; P:peptidyl-tyrosine dephosphorylation	EC:3.1.3.16; EC:3.1.3.48	Protein-serine/threonine phosphatase; Protein-tyrosine-phosphatase	IPR000980 (PRINTS); IPR000980 (PFAM); IPR036860 (G3DSA:3.30.505.GENE3D); PTHR46559 (PANTHER); PTHR46559:SF3 (PANTHER); IPR000980 (PROSITE_PROFILES); cd09931 (CDD); IPR036860 (SUPERFAMILY)	no GO terms	no GO terms
g196.t1	tyrosine-protein phosphatase corkscrew-like	321	20	5.77595e-118	7038	7	F:GO:0004721; F:GO:0004725; P:GO:0006470; P:GO:0016311; F:GO:0016787; F:GO:0016791; P:GO:0035335	F:phosphoprotein phosphatase activity; F:protein tyrosine phosphatase activity; P:protein dephosphorylation; P:dephosphorylation; F:hydrolase activity; F:phosphatase activity; P:peptidyl-tyrosine dephosphorylation			IPR000242 (PRINTS); IPR000242 (PFAM); PTHR46257 (PANTHER); PTHR46257:SF3 (PANTHER); IPR000242 (PROSITE_PROFILES); cd14544 (CDD); IPR029021 (SUPERFAMILY)	F:GO:0004725; P:GO:0006470	F:protein tyrosine phosphatase activity; P:protein dephosphorylation
g197.t1	coiled-coil domain-containing protein AGAP005037 isoform X3	537	20	0	7405						mobidb-lite (MOBIDB_LITE); mobidb-lite (MOBIDB_LITE); mobidb-lite (MOBIDB_LITE); mobidb-lite (MOBIDB_LITE); PTHR22741:SF10 (PANTHER); PTHR22741 (PANTHER)	no GO terms	no GO terms
g198.t1	GATA zinc finger domain-containing protein 4-like	109	20	3.55612e-39	5996						G3DSA:2.60.120.200 (GENE3D); IPR001759 (PFAM); PTHR19277 (PANTHER); IPR001759 (PROSITE_PROFILES); IPR013320 (SUPERFAMILY)	no GO terms	no GO terms
g199.t1	XP_013162038.1papilio_xuthus_pxut1_refseq_core_32_85_1 protein uncharacterized LOC106113714	524	20	0	746						IPR001759 (PRINTS); G3DSA:2.60.120.200 (GENE3D); IPR001759 (PFAM); mobidb-lite (MOBIDB_LITE); mobidb-lite (MOBIDB_LITE); PTHR19277:SF157 (PANTHER); PTHR19277 (PANTHER); IPR001759 (PROSITE_PROFILES); IPR013320 (SUPERFAMILY)	no GO terms	no GO terms
g200.t1	coiled-coil domain-containing protein AGAP005037 isoform X1	293	20	4.21425e-124	7654						IPR022782 (PFAM); mobidb-lite (MOBIDB_LITE); PTHR22741 (PANTHER); PTHR22741:SF10 (PANTHER)	no GO terms	no GO terms
g201.t1	solute carrier family 35 member B1 homolog	254	20	4.6143e-139	7178	1	C:GO:0016021	C:integral component of membrane			IPR013657 (PFAM); PTHR10778 (PANTHER); PTHR10778:SF10 (PANTHER); SSF103481 (SUPERFAMILY)	P:GO:0055085	P:transmembrane transport
g202.t1	PDF receptor-like	417	20	0	6053						IPR000832 (PRINTS); IPR001879 (PFAM); G3DSA:1.20.1070.10 (GENE3D); IPR000832 (PFAM); IPR036445 (G3DSA:4.10.1240.GENE3D); mobidb-lite (MOBIDB_LITE); mobidb-lite (MOBIDB_LITE); PTHR45620 (PANTHER); PTHR45620:SF3 (PANTHER); PTHR45620:SF3 (PANTHER); PTHR45620 (PANTHER); IPR001879 (PROSITE_PROFILES); IPR017981 (PROSITE_PROFILES); cd15261 (CDD); IPR036445 (SUPERFAMILY)	F:GO:0004888; F:GO:0004930; P:GO:0007166; P:GO:0007186; C:GO:0016020; C:GO:0016021	F:transmembrane signaling receptor activity; F:G protein-coupled receptor activity; P:cell surface receptor signaling pathway; P:G protein-coupled receptor signaling pathway; C:membrane; C:integral component of membrane
g203.t1	TPPP family protein CG45057-like	122	20	2.28697e-22	7501	1	P:GO:0000226	P:microtubule cytoskeleton organization			G3DSA:1.10.238.10 (GENE3D); IPR011992 (SUPERFAMILY)	no GO terms	no GO terms
g204.t1	basement membrane-specific heparan sulfate proteoglycan core protein isoform X7	2061	20	0	6001						IPR000034 (PFAM); IPR013783 (G3DSA:2.60.40.GENE3D); IPR000742 (PFAM); IPR001791 (PFAM); IPR013783 (G3DSA:2.60.40.GENE3D); G3DSA:2.10.25.10 (GENE3D); PF13927 (PFAM); G3DSA:2.10.25.10 (GENE3D); IPR002049 (PFAM); IPR013098 (PFAM); IPR013783 (G3DSA:2.60.40.GENE3D); IPR013783 (G3DSA:2.60.40.GENE3D); IPR013151 (PFAM); G3DSA:2.60.120.200 (GENE3D); IPR013783 (G3DSA:2.60.40.GENE3D); IPR013783 (G3DSA:2.60.…	no GO terms	no GO terms
g205.t1	polyhomeotic-like protein 3 isoform X1	286	20	2.56303e-123	7503						mobidb-lite (MOBIDB_LITE); mobidb-lite (MOBIDB_LITE); mobidb-lite (MOBIDB_LITE)	no GO terms	no GO terms
g206.t1	polyhomeotic-like protein 3 isoform X1	83	20	6.50312e-38	815						IPR013761 (G3DSA:1.10.150.GENE3D); PTHR12247 (PANTHER); PTHR12247:SF134 (PANTHER); IPR013761 (SUPERFAMILY)	no GO terms	no GO terms
g207.t1	UNC93-like protein	840	20	0	8122						IPR010291 (PFAM); mobidb-lite (MOBIDB_LITE); mobidb-lite (MOBIDB_LITE); PTHR19444:SF50 (PANTHER); PTHR19444 (PANTHER); PTHR19444 (PANTHER); cd17406 (CDD); cd17406 (CDD); IPR036259 (SUPERFAMILY)	no GO terms	no GO terms
g208.t1	UNC93-like protein	483	20	0	8787						G3DSA:1.20.1250.20 (GENE3D); IPR010291 (PFAM); PTHR19444:SF50 (PANTHER); PTHR19444 (PANTHER); cd17406 (CDD); IPR036259 (SUPERFAMILY)	no GO terms	no GO terms
g209.t1	transcription elongation factor SPT6	908	20	0	8548						IPR035420 (PFAM); IPR042066 (G3DSA:1.10.10.GENE3D); IPR032706 (PFAM); IPR041692 (PFAM); G3DSA:1.10.150.850 (GENE3D); IPR003029 (PFAM); IPR037027 (G3DSA:3.30.420.GENE3D); IPR028231 (PFAM); IPR036860 (G3DSA:3.30.505.GENE3D); IPR036860 (G3DSA:3.30.505.GENE3D); mobidb-lite (MOBIDB_LITE); mobidb-lite (MOBIDB_LITE); mobidb-lite (MOBIDB_LITE); mobidb-lite (MOBIDB_LITE); mobidb-lite (MOBIDB_LITE); mobidb…	F:GO:0003676; P:GO:0006139; P:GO:0032968	F:nucleic acid binding; P:nucleobase-containing compound metabolic process; P:positive regulation of transcription elongation from RNA polymerase II promoter
g210.t1	transcription elongation factor SPT6	831	20	0	8644						IPR028083 (PFAM); IPR028088 (PFAM); mobidb-lite (MOBIDB_LITE); mobidb-lite (MOBIDB_LITE); mobidb-lite (MOBIDB_LITE); mobidb-lite (MOBIDB_LITE); mobidb-lite (MOBIDB_LITE); mobidb-lite (MOBIDB_LITE); mobidb-lite (MOBIDB_LITE); mobidb-lite (MOBIDB_LITE); mobidb-lite (MOBIDB_LITE); mobidb-lite (MOBIDB_LITE); mobidb-lite (MOBIDB_LITE); IPR017072 (PANTHER); SSF158832 (SUPERFAMILY)	F:GO:0003677; P:GO:0032968	F:DNA binding; P:positive regulation of transcription elongation from RNA polymerase II promoter
g211.t1	AH receptor-interacting protein	336	20	0	7968	1	F:GO:0016853	F:isomerase activity			IPR011990 (G3DSA:1.25.40.GENE3D); G3DSA:3.10.50.40 (GENE3D); IPR001179 (PFAM); IPR039663 (PANTHER); IPR011990 (SUPERFAMILY); SSF54534 (SUPERFAMILY)	F:GO:0003755; F:GO:0005515	F:peptidyl-prolyl cis-trans isomerase activity; F:protein binding
g212.t1	LOW QUALITY PROTEIN: uncharacterized protein LOC111357761	574	6	3.89695e-27	5276						IPR027351 (PFAM); G3DSA:3.40.50.300 (GENE3D); G3DSA:3.40.50.300 (GENE3D); IPR027351 (PROSITE_PROFILES); cd18808 (CDD); cd17914 (CDD); cd18809 (CDD); IPR027417 (SUPERFAMILY)	F:GO:0005524	F:ATP binding
g213.t1	PREDICTED: uncharacterized protein LOC106709758	411	6	1.4753e-36	5125						G3DSA:3.40.50.300 (GENE3D); G3DSA:3.40.50.300 (GENE3D); IPR027351 (PFAM); IPR027351 (PROSITE_PROFILES); IPR027417 (SUPERFAMILY)	F:GO:0005524	F:ATP binding
g214.t1	tRNA (uracil-5-)-methyltransferase homolog A-like	910	20	0	765	2	P:GO:0008152; F:GO:0016740	P:metabolic process; F:transferase activity			G3DSA:3.40.50.150 (GENE3D); IPR012677 (G3DSA:3.30.70.GENE3D); G3DSA:3.40.1350.30 (GENE3D); mobidb-lite (MOBIDB_LITE); mobidb-lite (MOBIDB_LITE); mobidb-lite (MOBIDB_LITE); mobidb-lite (MOBIDB_LITE); PTHR45904 (PANTHER); IPR010280 (PROSITE_PROFILES); IPR035979 (SUPERFAMILY); IPR029063 (SUPERFAMILY)	F:GO:0003676; P:GO:0006396; F:GO:0008173	F:nucleic acid binding; P:RNA processing; F:RNA methyltransferase activity
g215.t1	tyramine beta-hydroxylase	774	20	0	569	5	F:GO:0003824; F:GO:0004497; F:GO:0005507; F:GO:0016715; P:GO:0055114	F:catalytic activity; F:monooxygenase activity; F:copper ion binding; F:oxidoreductase activity, acting on paired donors, with incorporation or reduction of molecular oxygen, reduced ascorbate as one donor, and incorporation of one atom of oxygen; P:oxidation-reduction process			IPR028460 (PRINTS); IPR005018 (PFAM); IPR024548 (PFAM); IPR036939 (G3DSA:2.60.120.GENE3D); IPR014784 (G3DSA:2.60.120.GENE3D); IPR000323 (PFAM); PTHR10157:SF29 (PANTHER); PTHR10157 (PANTHER); PTHR10157:SF29 (PANTHER); PTHR10157:SF29 (PANTHER); PTHR10157 (PANTHER); PTHR10157 (PANTHER); PTHR10157:SF29 (PANTHER); PTHR10157 (PANTHER); PTHR10157:SF29 (PANTHER); PS51257 (PROSITE_PROFILES); IPR005018 (PR…	F:GO:0003824; F:GO:0004497; F:GO:0005507; F:GO:0016715; P:GO:0055114	F:catalytic activity; F:monooxygenase activity; F:copper ion binding; F:oxidoreductase activity, acting on paired donors, with incorporation or reduction of molecular oxygen, reduced ascorbate as one donor, and incorporation of one atom of oxygen; P:oxidation-reduction process
g216.t1	cold shock domain-containing protein CG9705	127	20	7.46068e-82	8768	2	F:GO:0003677; P:GO:0006355	F:DNA binding; P:regulation of transcription, DNA-templated			IPR002059 (PFAM); G3DSA:2.40.50.140 (GENE3D); mobidb-lite (MOBIDB_LITE); PTHR12962:SF3 (PANTHER); PTHR12962 (PANTHER); PS51857 (PROSITE_PROFILES); IPR002059 (CDD); IPR012340 (SUPERFAMILY)	F:GO:0003676	F:nucleic acid binding
g217.t1	huntingtin-interacting protein 1 isoform X2	188	20	3.13789e-75	7969						IPR002558 (PFAM); G3DSA:1.20.1410.10 (GENE3D); IPR030224 (PANTHER); IPR002558 (PROSITE_PROFILES); IPR035964 (SUPERFAMILY)	F:GO:0003779; P:GO:0006897; F:GO:0030276	F:actin binding; P:endocytosis; F:clathrin binding
g218.t1	huntingtin-interacting protein 1 isoform X2	1270	20	0	760						G3DSA:1.20.1410.10 (GENE3D); IPR011417 (PFAM); G3DSA:1.20.58.1920 (GENE3D); mobidb-lite (MOBIDB_LITE); PTHR10407:SF15 (PANTHER); IPR030224 (PANTHER); IPR002558 (PROSITE_PROFILES); IPR013809 (PROSITE_PROFILES); cd17006 (CDD); IPR008942 (SUPERFAMILY); IPR035964 (SUPERFAMILY)	F:GO:0003779; F:GO:0005543; P:GO:0006897; F:GO:0030276	F:actin binding; F:phospholipid binding; P:endocytosis; F:clathrin binding
g219.t1	retrovirus-related Pol polyprotein from transposon TNT 1-94	922	20	0	5463						IPR025724 (PFAM); IPR036397 (G3DSA:3.30.420.GENE3D); PF14223 (PFAM); G3DSA:4.10.60.10 (GENE3D); IPR001584 (PFAM); IPR001878 (PFAM); mobidb-lite (MOBIDB_LITE); IPR039537 (PANTHER); PTHR11439:SF265 (PANTHER); IPR001584 (PROSITE_PROFILES); IPR001878 (PROSITE_PROFILES); IPR036875 (SUPERFAMILY); IPR036875 (SUPERFAMILY); IPR012337 (SUPERFAMILY)	F:GO:0003676; F:GO:0008270; P:GO:0015074	F:nucleic acid binding; F:zinc ion binding; P:DNA integration
g220.t1	FACT complex subunit Ssrp1	719	20	0	9135	5	F:GO:0003677; C:GO:0005634; C:GO:0005694; P:GO:0006260; P:GO:0006281	F:DNA binding; C:nucleus; C:chromosome; P:DNA replication; P:DNA repair			IPR000969 (PRINTS); IPR024954 (PFAM); G3DSA:2.30.29.150 (GENE3D); IPR011993 (G3DSA:2.30.29.GENE3D); IPR035417 (PFAM); IPR009071 (PFAM); IPR011993 (G3DSA:2.30.29.GENE3D); IPR036910 (G3DSA:1.10.30.GENE3D); IPR038167 (G3DSA:2.30.29.GENE3D); IPR013719 (PFAM); mobidb-lite (MOBIDB_LITE); mobidb-lite (MOBIDB_LITE); mobidb-lite (MOBIDB_LITE); mobidb-lite (MOBIDB_LITE); mobidb-lite (MOBIDB_LITE); mobidb-l…	F:GO:0003677; C:GO:0005634	F:DNA binding; C:nucleus
g221.t1	adenylyltransferase and sulfurtransferase MOCS3 isoform X1	291	20	2.97122e-30	4948						mobidb-lite (MOBIDB_LITE); PTHR10773 (PANTHER)	no GO terms	no GO terms
g222.t1	high mobility group protein D-like	177	20	1.51804e-55	8904	3	F:GO:0003677; C:GO:0005634; C:GO:0016021	F:DNA binding; C:nucleus; C:integral component of membrane			IPR009071 (PFAM); IPR036910 (G3DSA:1.10.30.GENE3D); mobidb-lite (MOBIDB_LITE); mobidb-lite (MOBIDB_LITE); PTHR13711 (PANTHER); PTHR13711:SF324 (PANTHER); IPR009071 (PROSITE_PROFILES); cd01390 (CDD); IPR036910 (SUPERFAMILY)	no GO terms	no GO terms
g223.t1	target of rapamycin complex subunit lst8	332	20	0	7588	4	P:GO:0031929; C:GO:0031931; C:GO:0031932; P:GO:0032956	P:TOR signaling; C:TORC1 complex; C:TORC2 complex; P:regulation of actin cytoskeleton organization			IPR020472 (PRINTS); IPR001680 (PFAM); IPR015943 (G3DSA:2.130.10.GENE3D); IPR037588 (PANTHER); PTHR19842:SF0 (PANTHER); IPR001680 (PROSITE_PROFILES); IPR001680 (PROSITE_PROFILES); IPR017986 (PROSITE_PROFILES); IPR001680 (PROSITE_PROFILES); IPR001680 (PROSITE_PROFILES); IPR001680 (PROSITE_PROFILES); cd00200 (CDD); IPR036322 (SUPERFAMILY)	F:GO:0005515; P:GO:0031929; C:GO:0031931; C:GO:0031932	F:protein binding; P:TOR signaling; C:TORC1 complex; C:TORC2 complex
g224.t1	ADP-ribosylation factor-binding protein GGA3	256	19	9.01536e-44	5544	4	C:GO:0005622; P:GO:0006886; P:GO:0016192; C:GO:0030131	C:intracellular; P:intracellular protein transport; P:vesicle-mediated transport; C:clathrin adaptor complex			IPR008152 (PFAM); G3DSA:2.60.40.1230 (GENE3D); mobidb-lite (MOBIDB_LITE); mobidb-lite (MOBIDB_LITE); mobidb-lite (MOBIDB_LITE); PTHR45905 (PANTHER); IPR008153 (PROSITE_PROFILES); IPR013041 (SUPERFAMILY)	P:GO:0006886; P:GO:0016192	P:intracellular protein transport; P:vesicle-mediated transport
g225.t1	pse2445.11phoebis_sennae_v1x1_core_32_85_1 protein	253	6	2.40449e-52	5772						mobidb-lite (MOBIDB_LITE); mobidb-lite (MOBIDB_LITE)	no GO terms	no GO terms
g226.t1	ADP-ribosylation factor-binding protein GGA3	297	20	7.50162e-138	7821	4	C:GO:0005622; P:GO:0006886; P:GO:0016192; C:GO:0030131	C:intracellular; P:intracellular protein transport; P:vesicle-mediated transport; C:clathrin adaptor complex			IPR041198 (PFAM); IPR002014 (PFAM); IPR008942 (G3DSA:1.25.40.GENE3D); G3DSA:1.20.5.170 (GENE3D); IPR038425 (G3DSA:1.20.58.GENE3D); PTHR45905:SF1 (PANTHER); PTHR45905 (PANTHER); IPR002014 (PROSITE_PROFILES); IPR004152 (PROSITE_PROFILES); cd03567 (CDD); IPR008942 (SUPERFAMILY); SSF89009 (SUPERFAMILY)	P:GO:0006886	P:intracellular protein transport
g227.t1	essential MCU regulator, mitochondrial	88	10	1.82046e-37	8567	3	P:GO:0036444; P:GO:0051560; C:GO:1990246	P:calcium import into the mitochondrion; P:mitochondrial calcium ion homeostasis; C:uniplex complex			IPR018782 (PFAM); IPR018782 (PANTHER)	P:GO:0036444; P:GO:0051560; C:GO:1990246	P:calcium import into the mitochondrion; P:mitochondrial calcium ion homeostasis; C:uniplex complex
g228.t1	protein flightless-1	1405	20	0	7368	3	P:GO:0030036; P:GO:0051014; F:GO:0051015	P:actin cytoskeleton organization; P:actin filament severing; F:actin filament binding			IPR007122 (PRINTS); IPR029006 (G3DSA:3.40.20.GENE3D); IPR029006 (G3DSA:3.40.20.GENE3D); IPR029006 (G3DSA:3.40.20.GENE3D); IPR029006 (G3DSA:3.40.20.GENE3D); IPR029006 (G3DSA:3.40.20.GENE3D); IPR001611 (PFAM); IPR029006 (G3DSA:3.40.20.GENE3D); IPR032675 (G3DSA:3.80.10.GENE3D); IPR007123 (PFAM); IPR032675 (G3DSA:3.80.10.GENE3D); IPR029006 (G3DSA:3.40.20.GENE3D); mobidb-lite (MOBIDB_LITE); mobidb-lit…	F:GO:0005515; P:GO:0030036; P:GO:0051014; F:GO:0051015	F:protein binding; P:actin cytoskeleton organization; P:actin filament severing; F:actin filament binding
g229.t1	mitochondrial import receptor subunit TOM22 homolog	157	19	3.80943e-85	8396	1	C:GO:0016020	C:membrane			IPR005683 (PFAM); mobidb-lite (MOBIDB_LITE); IPR005683 (PANTHER); PTHR12504:SF0 (PANTHER)	C:GO:0005741; P:GO:0006886	C:mitochondrial outer membrane; P:intracellular protein transport
g230.t1	inositol hexakisphosphate kinase 2	359	20	0	9179	3	F:GO:0016301; P:GO:0016310; P:GO:0032958	F:kinase activity; P:phosphorylation; P:inositol phosphate biosynthetic process			IPR005522 (PFAM); IPR038286 (G3DSA:1.10.510.GENE3D); mobidb-lite (MOBIDB_LITE); mobidb-lite (MOBIDB_LITE); mobidb-lite (MOBIDB_LITE); IPR005522 (PANTHER); PTHR12400:SF21 (PANTHER); SSF56104 (SUPERFAMILY)	F:GO:0016301; P:GO:0032958	F:kinase activity; P:inositol phosphate biosynthetic process
g231.t1	inositol hexakisphosphate kinase 2	104	20	7.10117e-21	9221	3	F:GO:0016301; P:GO:0016310; P:GO:0032958	F:kinase activity; P:phosphorylation; P:inositol phosphate biosynthetic process			IPR005522 (PFAM); IPR038286 (G3DSA:1.10.510.GENE3D); mobidb-lite (MOBIDB_LITE); SSF56104 (SUPERFAMILY)	F:GO:0016301; P:GO:0032958	F:kinase activity; P:inositol phosphate biosynthetic process
g232.t1	XP_012550897.1bombyx_mori_asm15162v1_core_32_85_1 protein uncharacterized LOC101738502	223	12	1.34387e-11	6088						mobidb-lite (MOBIDB_LITE); mobidb-lite (MOBIDB_LITE)	no GO terms	no GO terms
g233.t1	ribonuclease P protein subunit p20-like isoform X1	443	20	4.65047e-54	8451	5	F:GO:0003676; F:GO:0004526; C:GO:0005730; P:GO:0008033; P:GO:0090502	F:nucleic acid binding; F:ribonuclease P activity; C:nucleolus; P:tRNA processing; P:RNA phosphodiester bond hydrolysis, endonucleolytic	EC:3.1.30; EC:3.1.26; EC:3.1.26.5	Acting on ester bonds; Acting on ester bonds; Ribonuclease P	PF14223 (PFAM); IPR036882 (G3DSA:3.30.110.GENE3D); IPR014612 (PFAM); mobidb-lite (MOBIDB_LITE); PTHR34676 (PANTHER); IPR036882 (SUPERFAMILY)	F:GO:0003676; F:GO:0004526; C:GO:0005634; P:GO:0008033	F:nucleic acid binding; F:ribonuclease P activity; C:nucleus; P:tRNA processing
g234.t1	pse26424.4phoebis_sennae_v1x1_core_32_85_1 protein	111	11	1.20332e-17	646						no IPS match	no IPS match	no IPS match
g235.t1	pse26424.5phoebis_sennae_v1x1_core_32_85_1 protein	227	18	1.25653e-05	7697						mobidb-lite (MOBIDB_LITE); mobidb-lite (MOBIDB_LITE)	no GO terms	no GO terms
g236.t1	pse395.2phoebis_sennae_v1x1_core_32_85_1 protein	131	17	2.0872e-36	5656						no IPS match	no IPS match	no IPS match
g237.t1	pse395.3phoebis_sennae_v1x1_core_32_85_1 protein	562	14	0	8468						IPR020234 (PFAM); IPR038602 (G3DSA:3.15.10.GENE3D)	no GO terms	no GO terms
g238.t1	XP_011560756.1plutella_xylostella_dbmfjv1x1_core_32_85_1 protein uncharacterized LOC105391048	1544	20	1.39477e-153	6962	1	C:GO:0005634	C:nucleus			G3DSA:2.30.30.140 (GENE3D); IPR001584 (PFAM); G3DSA:3.10.20.370 (GENE3D); G3DSA:3.30.70.270 (GENE3D); G3DSA:3.30.70.270 (GENE3D); G3DSA:3.10.10.10 (GENE3D); IPR041577 (PFAM); IPR013818 (PFAM); G3DSA:1.10.10.2300 (GENE3D); IPR029058 (G3DSA:3.40.50.GENE3D); IPR000477 (PFAM); IPR036397 (G3DSA:3.30.420.GENE3D); mobidb-lite (MOBIDB_LITE); mobidb-lite (MOBIDB_LITE); mobidb-lite (MOBIDB_LITE); mobidb-li…	F:GO:0003676; P:GO:0015074	F:nucleic acid binding; P:DNA integration
g239.t1	---NA---	170									no IPS match	no IPS match	no IPS match
g240.t1	---NA---	324									mobidb-lite (MOBIDB_LITE); mobidb-lite (MOBIDB_LITE); mobidb-lite (MOBIDB_LITE); mobidb-lite (MOBIDB_LITE); mobidb-lite (MOBIDB_LITE)	no GO terms	no GO terms
g241.t1	XP_013145136.1papilio_polytes_ppol1_refseq_core_32_85_1 protein uncharacterized LOC106108506	271	11	2.32104e-29	5289						mobidb-lite (MOBIDB_LITE); mobidb-lite (MOBIDB_LITE)	no GO terms	no GO terms
g242.t1	XP_012546711.1bombyx_mori_asm15162v1_core_32_85_1 protein uncharacterized LOC105841777	284	20	5.77232e-93	6813						mobidb-lite (MOBIDB_LITE); mobidb-lite (MOBIDB_LITE); PTHR33327 (PANTHER)	no GO terms	no GO terms
g243.t1	beta-3 adrenergic receptor-like	68	10	1.24223e-12	8301	3	P:GO:0007186; F:GO:0008502; C:GO:0016021	P:G protein-coupled receptor signaling pathway; F:melatonin receptor activity; C:integral component of membrane			no IPS match	no IPS match	no IPS match
g244.t1	XP_012551042.1bombyx_mori_asm15162v1_core_32_85_1 protein uncharacterized LOC101739476	252	4	1.82454e-15	6035						mobidb-lite (MOBIDB_LITE); mobidb-lite (MOBIDB_LITE); mobidb-lite (MOBIDB_LITE); mobidb-lite (MOBIDB_LITE); mobidb-lite (MOBIDB_LITE)	no GO terms	no GO terms
g245.t1	pse21745.1phoebis_sennae_v1x1_core_32_85_1 protein	118	7	7.01704e-08	5212						IPR038717 (PFAM); G3DSA:3.30.420.470 (GENE3D); PTHR23022 (PANTHER); PTHR23022:SF116 (PANTHER)	no GO terms	no GO terms
g246.t1	XP_012551042.1bombyx_mori_asm15162v1_core_32_85_1 protein uncharacterized LOC101739476	107	16	3.46182e-37	648						mobidb-lite (MOBIDB_LITE)	no GO terms	no GO terms
g247.t1	beta-3 adrenergic receptor-like	99	13	3.6645e-28	8791	3	P:GO:0007186; F:GO:0008502; C:GO:0016021	P:G protein-coupled receptor signaling pathway; F:melatonin receptor activity; C:integral component of membrane			no IPS match	no IPS match	no IPS match
g248.t1	beta-3 adrenergic receptor-like	464	20	0	8185	3	P:GO:0007186; F:GO:0008502; C:GO:0016021	P:G protein-coupled receptor signaling pathway; F:melatonin receptor activity; C:integral component of membrane			G3DSA:1.20.1070.10 (GENE3D); mobidb-lite (MOBIDB_LITE); mobidb-lite (MOBIDB_LITE); mobidb-lite (MOBIDB_LITE); PTHR22752 (PANTHER); IPR017452 (PROSITE_PROFILES); SSF81321 (SUPERFAMILY)	C:GO:0016021	C:integral component of membrane
g249.t1	XP_004932235.1bombyx_mori_asm15162v1_core_32_85_1 protein uncharacterized LOC101739093	458	12	0.000158045	6759						no IPS match	no IPS match	no IPS match
g250.t1	XP_004932234.1bombyx_mori_asm15162v1_core_32_85_1 protein uncharacterized LOC101738952	102	9	3.19923e-14	5994						mobidb-lite (MOBIDB_LITE)	no GO terms	no GO terms
g251.t1	XP_011554304.1plutella_xylostella_dbmfjv1x1_core_32_85_1 protein uncharacterized LOC105385598	118	20	1.31913e-19	6197						mobidb-lite (MOBIDB_LITE); mobidb-lite (MOBIDB_LITE)	no GO terms	no GO terms
g252.t1	uncharacterized protein LOC110376187	86	4	3.41873e-15	7586						no IPS match	no IPS match	no IPS match
g253.t1	XP_011556385.1plutella_xylostella_dbmfjv1x1_core_32_85_1 protein uncharacterized LOC105387367	131	20	2.15048e-26	6475						PTHR35450 (PANTHER)	no GO terms	no GO terms
g254.t1	nuclear protein 1	223	20	2.85429e-36	843						IPR018792 (PFAM); mobidb-lite (MOBIDB_LITE); PTHR17149:SF4 (PANTHER); IPR018792 (PANTHER)	no GO terms	no GO terms
g255.t1	gamma-glutamyltranspeptidase 1-like isoform X2	121	20	4.34332e-61	8566						PR01210 (PRINTS); PF01019 (PFAM); IPR000101 (PANTHER); IPR029055 (SUPERFAMILY)	P:GO:0006751; F:GO:0036374	P:glutathione catabolic process; F:glutathione hydrolase activity
g256.t1	glutathione hydrolase 1 proenzyme-like isoform X3	119	20	2.48553e-22	838						PF01019 (PFAM); IPR000101 (PANTHER); PTHR11686:SF51 (PANTHER); IPR029055 (SUPERFAMILY)	P:GO:0006751; F:GO:0036374	P:glutathione catabolic process; F:glutathione hydrolase activity
g257.t1	gamma-glutamyltranspeptidase 1-like isoform X2	342	20	0	8758						PR01210 (PRINTS); G3DSA:1.10.246.130 (GENE3D); PF01019 (PFAM); G3DSA:3.60.20.40 (GENE3D); PTHR11686:SF9 (PANTHER); IPR000101 (PANTHER); IPR029055 (SUPERFAMILY)	P:GO:0006751; F:GO:0036374	P:glutathione catabolic process; F:glutathione hydrolase activity
g258.t1	gamma-glutamyltranspeptidase 1-like isoform X2	622	20	0	8098						PR01210 (PRINTS); G3DSA:3.60.20.40 (GENE3D); G3DSA:1.10.246.130 (GENE3D); PF01019 (PFAM); IPR000101 (PANTHER); PTHR11686:SF9 (PANTHER); IPR029055 (SUPERFAMILY)	P:GO:0006751; F:GO:0036374	P:glutathione catabolic process; F:glutathione hydrolase activity
g259.t1	gamma-glutamyltranspeptidase 1-like isoform X2	599	20	0	8122						PR01210 (PRINTS); G3DSA:1.10.246.130 (GENE3D); G3DSA:3.60.20.40 (GENE3D); PF01019 (PFAM); IPR000101 (PANTHER); PTHR11686:SF9 (PANTHER); IPR029055 (SUPERFAMILY)	P:GO:0006751; F:GO:0036374	P:glutathione catabolic process; F:glutathione hydrolase activity
g260.t1	sec1 family domain-containing protein 2-like	1182	20	0	775	1	P:GO:0006904	P:vesicle docking involved in exocytosis			IPR027482 (G3DSA:3.40.50.GENE3D); IPR000477 (PFAM); IPR001619 (PFAM); PTHR21301 (PANTHER); PTHR21301:SF7 (PANTHER); IPR000305 (PROSITE_PROFILES); IPR000477 (PROSITE_PROFILES); cd00304 (CDD); cd10442 (CDD); IPR036045 (SUPERFAMILY); SSF56672 (SUPERFAMILY); IPR035901 (SUPERFAMILY)	P:GO:0006904; P:GO:0016192	P:vesicle docking involved in exocytosis; P:vesicle-mediated transport
g261.t1	cytochrome c oxidase subunit 6A1, mitochondrial	106	20	5.46744e-59	8056	5	F:GO:0004129; C:GO:0005751; P:GO:0006123; F:GO:0030234; P:GO:1902600	F:cytochrome-c oxidase activity; C:mitochondrial respiratory chain complex IV; P:mitochondrial electron transport, cytochrome c to oxygen; F:enzyme regulator activity; P:proton transmembrane transport	EC:1.9.3.1	Cytochrome-c oxidase	IPR036418 (G3DSA:4.10.95.GENE3D); IPR001349 (PFAM); IPR001349 (PIRSF); IPR001349 (PANTHER); IPR001349 (CDD); IPR036418 (SUPERFAMILY)	F:GO:0004129; C:GO:0005743; C:GO:0005751	F:cytochrome-c oxidase activity; C:mitochondrial inner membrane; C:mitochondrial respiratory chain complex IV
g262.t1	serine/threonine-protein kinase S6KL	78	11	6.48047e-16	8109						no IPS match	no IPS match	no IPS match
g263.t1	neurofilament heavy polypeptide-like isoform X1	490	15	7.8155e-33	5377						mobidb-lite (MOBIDB_LITE); mobidb-lite (MOBIDB_LITE); mobidb-lite (MOBIDB_LITE); mobidb-lite (MOBIDB_LITE); mobidb-lite (MOBIDB_LITE); mobidb-lite (MOBIDB_LITE)	no GO terms	no GO terms
g264.t1	autophagy-related protein 101	220	13	4.26119e-145	885	1	P:GO:0044237	P:cellular metabolic process			IPR012445 (PFAM); PTHR13292:SF0 (PANTHER); IPR012445 (PANTHER)	P:GO:0006914	P:autophagy
g265.t1	serine/threonine-protein kinase S6KL	217	20	2.58576e-124	8587						G3DSA:3.30.200.20 (GENE3D); IPR000719 (PFAM); G3DSA:1.10.510.10 (GENE3D); PTHR24355 (PANTHER); PTHR24355:SF1 (PANTHER); IPR000719 (PROSITE_PROFILES); IPR011009 (SUPERFAMILY)	F:GO:0004672; F:GO:0005524; P:GO:0006468	F:protein kinase activity; F:ATP binding; P:protein phosphorylation
g266.t1	bifunctional coenzyme A synthase isoform X2	499	20	0	819	4	F:GO:0004140; F:GO:0005524; P:GO:0015937; P:GO:0016310	F:dephospho-CoA kinase activity; F:ATP binding; P:coenzyme A biosynthetic process; P:phosphorylation	EC:2.7.1.24	Dephospho-CoA kinase	IPR014729 (G3DSA:3.40.50.GENE3D); IPR004821 (TIGRFAM); IPR001977 (PFAM); IPR001977 (TIGRFAM); IPR004821 (PFAM); G3DSA:3.40.50.300 (GENE3D); PTHR10695 (PANTHER); PTHR10695:SF46 (PANTHER); IPR001977 (PROSITE_PROFILES); IPR001977 (HAMAP); cd02022 (CDD); cd02164 (CDD); SSF52374 (SUPERFAMILY); IPR027417 (SUPERFAMILY)	F:GO:0003824; F:GO:0004140; F:GO:0005524; P:GO:0009058; P:GO:0015937	F:catalytic activity; F:dephospho-CoA kinase activity; F:ATP binding; P:biosynthetic process; P:coenzyme A biosynthetic process
g267.t1	dynein intermediate chain 3, ciliary-like	501	20	0	6719						IPR015943 (G3DSA:2.130.10.GENE3D); IPR015943 (G3DSA:2.130.10.GENE3D); PTHR12442:SF7 (PANTHER); PTHR12442:SF7 (PANTHER); PTHR12442 (PANTHER); IPR017986 (PROSITE_PROFILES); IPR036322 (SUPERFAMILY)	F:GO:0005515	F:protein binding
g268.t1	dynein intermediate chain 3, ciliary-like	498	20	0	7005						IPR015943 (G3DSA:2.130.10.GENE3D); IPR015943 (G3DSA:2.130.10.GENE3D); mobidb-lite (MOBIDB_LITE); PTHR12442 (PANTHER); PTHR12442:SF7 (PANTHER); IPR017986 (PROSITE_PROFILES); IPR001680 (PROSITE_PROFILES); IPR036322 (SUPERFAMILY)	F:GO:0005515	F:protein binding
g269.t1	G-protein coupled receptor Mth2-like	606	20	0	6958						G3DSA:1.20.1070.10 (GENE3D); IPR000832 (PFAM); IPR010596 (PFAM); mobidb-lite (MOBIDB_LITE); PTHR47154 (PANTHER); IPR017981 (PROSITE_PROFILES); cd15039 (CDD); SSF81321 (SUPERFAMILY); IPR036272 (SUPERFAMILY)	F:GO:0004888; F:GO:0004930; P:GO:0007166; P:GO:0007186; C:GO:0016021	F:transmembrane signaling receptor activity; F:G protein-coupled receptor activity; P:cell surface receptor signaling pathway; P:G protein-coupled receptor signaling pathway; C:integral component of membrane
g270.t1	---NA---	126									no IPS match	no IPS match	no IPS match
g271.t1	multidrug resistance protein 1A-like	124	20	8.61719e-58	8896	5	F:GO:0005524; C:GO:0016021; F:GO:0016887; F:GO:0042626; P:GO:0055085	F:ATP binding; C:integral component of membrane; F:ATPase activity; F:ATPase-coupled transmembrane transporter activity; P:transmembrane transport	EC:3.6.1.3; EC:3.6.1.15	Adenosinetriphosphatase; Nucleoside-triphosphate phosphatase	G3DSA:3.40.50.300 (GENE3D); IPR003439 (PFAM); PTHR24221:SF501 (PANTHER); IPR039421 (PANTHER); IPR027417 (SUPERFAMILY)	F:GO:0005524; F:GO:0016887	F:ATP binding; F:ATPase activity
g272.t1	XP_011551371.1plutella_xylostella_dbmfjv1x1_core_32_85_1 protein uncharacterized LOC105383056	223	3	2.9904e-07	501						mobidb-lite (MOBIDB_LITE); mobidb-lite (MOBIDB_LITE); mobidb-lite (MOBIDB_LITE); mobidb-lite (MOBIDB_LITE)	no GO terms	no GO terms
g273.t1	---NA---	96									no IPS match	no IPS match	no IPS match
g274.t1	pse2994.2phoebis_sennae_v1x1_core_32_85_1 protein	649	20	7.51258e-75	5148						IPR000477 (PFAM); PTHR33332 (PANTHER); PTHR33332:SF19 (PANTHER); IPR000477 (PROSITE_PROFILES); cd01650 (CDD); SSF56672 (SUPERFAMILY)	no GO terms	no GO terms
g275.t1	multidrug resistance protein 1A-like	216	20	2.22451e-61	6239						IPR003439 (PFAM); IPR011527 (PFAM); G3DSA:3.40.50.300 (GENE3D); IPR036640 (G3DSA:1.20.1560.GENE3D); IPR039421 (PANTHER); IPR039421 (PANTHER); PTHR24221:SF410 (PANTHER); IPR011527 (PROSITE_PROFILES); cd18578 (CDD); IPR036640 (SUPERFAMILY); IPR027417 (SUPERFAMILY)	F:GO:0005524; C:GO:0016021; F:GO:0016887; F:GO:0042626; P:GO:0055085	F:ATP binding; C:integral component of membrane; F:ATPase activity; F:ATPase-coupled transmembrane transporter activity; P:transmembrane transport
g276.t1	multidrug resistance protein 1A-like	575	20	8.32095e-68	8494						G3DSA:3.40.50.300 (GENE3D); IPR036640 (G3DSA:1.20.1560.GENE3D); IPR011527 (PFAM); IPR003439 (PFAM); IPR036640 (G3DSA:1.20.1560.GENE3D); IPR039421 (PANTHER); PTHR24221:SF410 (PANTHER); PTHR24221:SF410 (PANTHER); IPR003439 (PROSITE_PROFILES); IPR011527 (PROSITE_PROFILES); IPR011527 (PROSITE_PROFILES); cd18578 (CDD); cd18577 (CDD); IPR027417 (SUPERFAMILY); IPR036640 (SUPERFAMILY); IPR036640 (SUPERFA…	F:GO:0005524; C:GO:0016021; F:GO:0016887; F:GO:0042626; P:GO:0055085	F:ATP binding; C:integral component of membrane; F:ATPase activity; F:ATPase-coupled transmembrane transporter activity; P:transmembrane transport
g277.t1	prostaglandin reductase 1-like	341	20	0	783	4	C:GO:0005737; F:GO:0032440; F:GO:0047522; P:GO:0055114	C:cytoplasm; F:2-alkenal reductase [NAD(P)] activity; F:15-oxoprostaglandin 13-oxidase activity; P:oxidation-reduction process	EC:1.3.1.74; EC:1.3.1.48	2-alkenal reductase (NAD(P)(+)); 15-oxoprostaglandin 13-reductase	G3DSA:3.90.180.10 (GENE3D); G3DSA:3.40.50.720 (GENE3D); IPR041694 (PFAM); IPR013149 (PFAM); PTHR43205 (PANTHER); PTHR43205:SF7 (PANTHER); IPR014190 (CDD); IPR011032 (SUPERFAMILY); IPR011032 (SUPERFAMILY); IPR036291 (SUPERFAMILY)	C:GO:0005737; F:GO:0032440; F:GO:0047522; P:GO:0055114	C:cytoplasm; F:2-alkenal reductase [NAD(P)] activity; F:15-oxoprostaglandin 13-oxidase activity; P:oxidation-reduction process
g278.t1	multidrug resistance protein 1A-like	555	20	2.89628e-94	8978	5	F:GO:0005524; C:GO:0016021; F:GO:0016887; F:GO:0042626; P:GO:0055085	F:ATP binding; C:integral component of membrane; F:ATPase activity; F:ATPase-coupled transmembrane transporter activity; P:transmembrane transport	EC:3.6.1.3; EC:3.6.1.15	Adenosinetriphosphatase; Nucleoside-triphosphate phosphatase	IPR036640 (G3DSA:1.20.1560.GENE3D); IPR003439 (PFAM); G3DSA:3.40.50.300 (GENE3D); mobidb-lite (MOBIDB_LITE); mobidb-lite (MOBIDB_LITE); mobidb-lite (MOBIDB_LITE); mobidb-lite (MOBIDB_LITE); mobidb-lite (MOBIDB_LITE); mobidb-lite (MOBIDB_LITE); PTHR24222 (PANTHER); IPR003439 (PROSITE_PROFILES); cd18577 (CDD); cd18578 (CDD); IPR027417 (SUPERFAMILY)	F:GO:0005524; C:GO:0016021; F:GO:0016887	F:ATP binding; C:integral component of membrane; F:ATPase activity
g279.t1	multidrug resistance protein 1A-like	567	20	0	8575	5	F:GO:0005524; C:GO:0016021; F:GO:0016887; F:GO:0042626; P:GO:0055085	F:ATP binding; C:integral component of membrane; F:ATPase activity; F:ATPase-coupled transmembrane transporter activity; P:transmembrane transport	EC:3.6.1.3; EC:3.6.1.15	Adenosinetriphosphatase; Nucleoside-triphosphate phosphatase	IPR003439 (PFAM); IPR036640 (G3DSA:1.20.1560.GENE3D); IPR011527 (PFAM); IPR036640 (G3DSA:1.20.1560.GENE3D); G3DSA:3.40.50.300 (GENE3D); IPR039421 (PANTHER); PTHR24221:SF410 (PANTHER); IPR003439 (PROSITE_PROFILES); IPR011527 (PROSITE_PROFILES); cd18578 (CDD); cd03249 (CDD); IPR036640 (SUPERFAMILY); IPR027417 (SUPERFAMILY)	F:GO:0005524; C:GO:0016021; F:GO:0016887; F:GO:0042626; P:GO:0055085	F:ATP binding; C:integral component of membrane; F:ATPase activity; F:ATPase-coupled transmembrane transporter activity; P:transmembrane transport
g280.t1	XP_011551016.1plutella_xylostella_dbmfjv1x1_core_32_85_1 protein uncharacterized LOC105382777	1087	20	0	5786						IPR000477 (PFAM); G3DSA:4.10.60.10 (GENE3D); G3DSA:3.10.10.10 (GENE3D); G3DSA:3.30.70.270 (GENE3D); IPR021109 (G3DSA:2.40.70.GENE3D); mobidb-lite (MOBIDB_LITE); mobidb-lite (MOBIDB_LITE); mobidb-lite (MOBIDB_LITE); PTHR24559:SF269 (PANTHER); PTHR24559 (PANTHER); PTHR24559 (PANTHER); PTHR24559:SF269 (PANTHER); IPR000477 (PROSITE_PROFILES); cd01647 (CDD); IPR036875 (SUPERFAMILY); SSF56672 (SUPERFAM…	F:GO:0003676; F:GO:0008270	F:nucleic acid binding; F:zinc ion binding
g281.t1	multidrug resistance protein 1A-like	708	20	0	8296	5	F:GO:0005524; C:GO:0016021; F:GO:0016887; F:GO:0042626; P:GO:0055085	F:ATP binding; C:integral component of membrane; F:ATPase activity; F:ATPase-coupled transmembrane transporter activity; P:transmembrane transport	EC:3.6.1.3; EC:3.6.1.15	Adenosinetriphosphatase; Nucleoside-triphosphate phosphatase	G3DSA:3.40.50.300 (GENE3D); IPR011527 (PFAM); IPR036640 (G3DSA:1.20.1560.GENE3D); IPR003439 (PFAM); IPR003439 (PFAM); G3DSA:3.40.50.300 (GENE3D); PTHR24221:SF410 (PANTHER); PTHR24221:SF410 (PANTHER); IPR039421 (PANTHER); IPR039421 (PANTHER); IPR039421 (PANTHER); IPR011527 (PROSITE_PROFILES); IPR003439 (PROSITE_PROFILES); IPR003439 (PROSITE_PROFILES); cd18577 (CDD); cd18578 (CDD); cd03249 (CDD); I…	F:GO:0005524; C:GO:0016021; F:GO:0016887; F:GO:0042626; P:GO:0055085	F:ATP binding; C:integral component of membrane; F:ATPase activity; F:ATPase-coupled transmembrane transporter activity; P:transmembrane transport
g282.t1	prostaglandin reductase 1-like	357	20	0	8671	4	C:GO:0005737; F:GO:0032440; F:GO:0047522; P:GO:0055114	C:cytoplasm; F:2-alkenal reductase [NAD(P)] activity; F:15-oxoprostaglandin 13-oxidase activity; P:oxidation-reduction process	EC:1.3.1.74; EC:1.3.1.48	2-alkenal reductase (NAD(P)(+)); 15-oxoprostaglandin 13-reductase	G3DSA:3.40.50.720 (GENE3D); G3DSA:3.90.180.10 (GENE3D); IPR013149 (PFAM); IPR041694 (PFAM); PTHR43205 (PANTHER); PTHR43205:SF7 (PANTHER); IPR014190 (CDD); IPR036291 (SUPERFAMILY); IPR011032 (SUPERFAMILY)	C:GO:0005737; F:GO:0032440; F:GO:0047522; P:GO:0055114	C:cytoplasm; F:2-alkenal reductase [NAD(P)] activity; F:15-oxoprostaglandin 13-oxidase activity; P:oxidation-reduction process
g283.t1	probable serine/threonine-protein kinase DDB_G0282963 isoform X1	361	20	1.79112e-40	702	5	F:GO:0003676; F:GO:0003677; F:GO:0003700; C:GO:0005634; P:GO:0006355	F:nucleic acid binding; F:DNA binding; F:DNA-binding transcription factor activity; C:nucleus; P:regulation of transcription, DNA-templated			G3DSA:3.30.160.60 (GENE3D); mobidb-lite (MOBIDB_LITE); mobidb-lite (MOBIDB_LITE); mobidb-lite (MOBIDB_LITE); mobidb-lite (MOBIDB_LITE); mobidb-lite (MOBIDB_LITE); mobidb-lite (MOBIDB_LITE); mobidb-lite (MOBIDB_LITE); IPR013087 (PROSITE_PROFILES)	F:GO:0003676	F:nucleic acid binding
g284.t1	transmembrane protein 120 homolog isoform X2	362	20	0	898	1	C:GO:0016021	C:integral component of membrane			IPR012926 (PFAM); IPR012926 (PANTHER)	C:GO:0016021	C:integral component of membrane
g285.t1	lissencephaly-1 homolog	357	20	0	8567	14	P:GO:0000132; C:GO:0000776; C:GO:0005635; C:GO:0005875; C:GO:0005881; P:GO:0007097; P:GO:0008090; P:GO:0031023; C:GO:0043005; C:GO:0043025; P:GO:0047496; P:GO:0048854; F:GO:0051010; F:GO:0070840	P:establishment of mitotic spindle orientation; C:kinetochore; C:nuclear envelope; C:microtubule associated complex; C:cytoplasmic microtubule; P:nuclear migration; P:retrograde axonal transport; P:microtubule organizing center organization; C:neuron projection; C:neuronal cell body; P:vesicle transport along microtubule; P:brain morphogenesis; F:microtubule plus-end binding; F:dynein complex bin…			IPR020472 (PRINTS); G3DSA:1.20.960.30 (GENE3D); IPR017252 (PIRSF); IPR015943 (G3DSA:2.130.10.GENE3D); IPR001680 (PFAM); IPR006594 (PFAM); PTHR44129 (PANTHER); PTHR44129 (PANTHER); PTHR44129:SF6 (PANTHER); PTHR44129:SF6 (PANTHER); IPR001680 (PROSITE_PROFILES); IPR001680 (PROSITE_PROFILES); IPR001680 (PROSITE_PROFILES); IPR017252 (HAMAP); IPR001680 (PROSITE_PROFILES); IPR006594 (PROSITE_PROFILES); …	F:GO:0005515	F:protein binding
g286.t1	sarcolemmal membrane-associated protein	1217	20	1.00626e-171	6854						G3DSA:2.60.200.20 (GENE3D); IPR000253 (PFAM); mobidb-lite (MOBIDB_LITE); mobidb-lite (MOBIDB_LITE); mobidb-lite (MOBIDB_LITE); PTHR15715 (PANTHER); PTHR15715:SF37 (PANTHER); IPR013026 (PROSITE_PROFILES); IPR000253 (PROSITE_PROFILES); IPR000253 (CDD); IPR008984 (SUPERFAMILY); IPR011990 (SUPERFAMILY); IPR011990 (SUPERFAMILY)	F:GO:0005515	F:protein binding
g287.t1	---NA---	125									no IPS match	no IPS match	no IPS match
g288.t1	---NA---	182									mobidb-lite (MOBIDB_LITE); mobidb-lite (MOBIDB_LITE)	no GO terms	no GO terms
g289.t1	retrovirus-related Pol polyprotein from transposon TNT 1-94	214	11	1.86872e-45	6829						IPR013103 (PFAM); PTHR11439:SF273 (PANTHER); IPR039537 (PANTHER); cd09272 (CDD); SSF56672 (SUPERFAMILY)	no GO terms	no GO terms
g290.t1	protein xmas-2	901	20	0	7534	1	C:GO:0043229	C:intracellular organelle			IPR005062 (PFAM); G3DSA:1.25.40.990 (GENE3D); mobidb-lite (MOBIDB_LITE); mobidb-lite (MOBIDB_LITE); PTHR12436 (PANTHER); PTHR12436:SF3 (PANTHER); IPR000717 (PROSITE_PROFILES)	no GO terms	no GO terms
g291.t1	zinc finger HIT domain-containing protein 3	130	16	3.05801e-46	7242	2	P:GO:0009987; P:GO:0022613	P:cellular process; P:ribonucleoprotein complex biogenesis			IPR007529 (PFAM); PTHR13483 (PANTHER); IPR040197 (PTHR13483:PANTHER); IPR007529 (PROSITE_PROFILES); SSF144232 (SUPERFAMILY)	no GO terms	no GO terms
g292.t1	beta-glucuronidase	792	20	0	8417	4	F:GO:0004566; C:GO:0005764; P:GO:0019391; F:GO:0030246	F:beta-glucuronidase activity; C:lysosome; P:glucuronoside catabolic process; F:carbohydrate binding	EC:3.2.1.31	Beta-glucuronidase	IPR006101 (PRINTS); IPR013783 (G3DSA:2.60.40.GENE3D); G3DSA:3.20.20.80 (GENE3D); IPR006102 (PFAM); IPR008979 (G3DSA:2.60.120.GENE3D); IPR006103 (PFAM); IPR006104 (PFAM); IPR008979 (G3DSA:2.60.120.GENE3D); mobidb-lite (MOBIDB_LITE); PTHR10066 (PANTHER); PTHR10066 (PANTHER); PTHR10066:SF67 (PANTHER); IPR036156 (SUPERFAMILY); IPR017853 (SUPERFAMILY); IPR008979 (SUPERFAMILY); IPR008979 (SUPERFAMILY)	F:GO:0004553; P:GO:0005975	F:hydrolase activity, hydrolyzing O-glycosyl compounds; P:carbohydrate metabolic process
g293.t1	XP_011560756.1plutella_xylostella_dbmfjv1x1_core_32_85_1 protein uncharacterized LOC105391048	1240	20	0	6566	1	C:GO:0005634	C:nucleus			IPR041577 (PFAM); IPR041588 (PFAM); G3DSA:3.10.10.10 (GENE3D); IPR036397 (G3DSA:3.30.420.GENE3D); G3DSA:3.10.20.370 (GENE3D); G3DSA:1.10.10.2300 (GENE3D); G3DSA:3.30.70.270 (GENE3D); G3DSA:1.10.340.70 (GENE3D); G3DSA:2.30.30.140 (GENE3D); G3DSA:3.30.70.270 (GENE3D); IPR001584 (PFAM); IPR000477 (PFAM); mobidb-lite (MOBIDB_LITE); mobidb-lite (MOBIDB_LITE); PTHR24559:SF253 (PANTHER); PTHR24559 (PANT…	F:GO:0003676; P:GO:0015074	F:nucleic acid binding; P:DNA integration
g294.t1	matrix metalloproteinase-14-like	127	3	0.00622244	6972						no IPS match	no IPS match	no IPS match
g295.t1	matrix metalloproteinase-14-like	140	20	1.6055e-40	6601	1	F:GO:0008233	F:peptidase activity			IPR002477 (PFAM); IPR024079 (G3DSA:3.40.390.GENE3D); PTHR10201 (PANTHER); PTHR10201:SF248 (PANTHER); IPR036365 (SUPERFAMILY)	F:GO:0008237	F:metallopeptidase activity
g296.t1	---NA---	155									mobidb-lite (MOBIDB_LITE); mobidb-lite (MOBIDB_LITE); mobidb-lite (MOBIDB_LITE)	no GO terms	no GO terms
g297.t1	---NA---	102									mobidb-lite (MOBIDB_LITE)	no GO terms	no GO terms
g298.t1	matrix metalloproteinase-14-like	617	20	0	7507	3	P:GO:0008152; F:GO:0008237; C:GO:0044421	P:metabolic process; F:metallopeptidase activity; C:extracellular region part			IPR021190 (PRINTS); IPR024079 (G3DSA:3.40.390.GENE3D); IPR001818 (PFAM); IPR036375 (G3DSA:2.110.10.GENE3D); IPR018487 (PFAM); IPR021190 (PIRSF); mobidb-lite (MOBIDB_LITE); mobidb-lite (MOBIDB_LITE); mobidb-lite (MOBIDB_LITE); mobidb-lite (MOBIDB_LITE); mobidb-lite (MOBIDB_LITE); mobidb-lite (MOBIDB_LITE); mobidb-lite (MOBIDB_LITE); mobidb-lite (MOBIDB_LITE); PTHR10201:SF248 (PANTHER); PTHR10201 (…	F:GO:0004222; P:GO:0006508; F:GO:0008237; F:GO:0008270; C:GO:0031012	F:metalloendopeptidase activity; P:proteolysis; F:metallopeptidase activity; F:zinc ion binding; C:extracellular matrix
g299.t1	cytochrome c oxidase assembly protein COX19	90	12	8.05723e-44	8735						IPR010625 (PFAM); mobidb-lite (MOBIDB_LITE); PTHR21107 (PANTHER); PS51808 (PROSITE_PROFILES); IPR009069 (SUPERFAMILY)	no GO terms	no GO terms
g300.t1	probable RNA-binding protein 19	861	20	0	7366	2	F:GO:0003723; F:GO:0016740	F:RNA binding; F:transferase activity			IPR012677 (G3DSA:3.30.70.GENE3D); IPR012677 (G3DSA:3.30.70.GENE3D); IPR012677 (G3DSA:3.30.70.GENE3D); IPR000504 (PFAM); IPR012677 (G3DSA:3.30.70.GENE3D); IPR012677 (G3DSA:3.30.70.GENE3D); mobidb-lite (MOBIDB_LITE); mobidb-lite (MOBIDB_LITE); mobidb-lite (MOBIDB_LITE); mobidb-lite (MOBIDB_LITE); mobidb-lite (MOBIDB_LITE); PTHR23147 (PANTHER); PTHR23147 (PANTHER); PTHR23147:SF48 (PANTHER); PTHR2314…	F:GO:0003676	F:nucleic acid binding
g301.t1	transmembrane 9 superfamily member 3	575	20	0	8965	2	C:GO:0016021; P:GO:0072657	C:integral component of membrane; P:protein localization to membrane			IPR004240 (PFAM); PTHR10766:SF41 (PANTHER); IPR004240 (PANTHER)	C:GO:0016021	C:integral component of membrane
g302.t1	notchless protein homolog 1	295	20	0	8077	3	P:GO:0000027; C:GO:0005730; P:GO:0007219	P:ribosomal large subunit assembly; C:nucleolus; P:Notch signaling pathway			IPR001632 (PRINTS); IPR020472 (PRINTS); IPR015943 (G3DSA:2.130.10.GENE3D); IPR001680 (PFAM); PTHR19848 (PANTHER); PTHR19848:SF0 (PANTHER); IPR001680 (PROSITE_PROFILES); IPR001680 (PROSITE_PROFILES); IPR001680 (PROSITE_PROFILES); IPR017986 (PROSITE_PROFILES); IPR001680 (PROSITE_PROFILES); IPR001680 (PROSITE_PROFILES); cd00200 (CDD); IPR036322 (SUPERFAMILY)	F:GO:0005515	F:protein binding
g303.t1	something about silencing protein 10	452	15	0	808						IPR018972 (PFAM); IPR007146 (PFAM); mobidb-lite (MOBIDB_LITE); mobidb-lite (MOBIDB_LITE); mobidb-lite (MOBIDB_LITE); mobidb-lite (MOBIDB_LITE); mobidb-lite (MOBIDB_LITE); mobidb-lite (MOBIDB_LITE); PTHR13237:SF8 (PANTHER); PTHR13237 (PANTHER)	no GO terms	no GO terms
g304.t1	cysteine-rich with EGF-like domain protein 2	142	20	1.89423e-28	7326	3	F:GO:0005509; C:GO:0016020; C:GO:0016021	F:calcium ion binding; C:membrane; C:integral component of membrane			PTHR24034 (PANTHER); PTHR24034:SF110 (PANTHER)	no GO terms	no GO terms
g305.t1	active breakpoint cluster region-related protein isoform X1	864	20	0	8299	7	F:GO:0004674; F:GO:0005089; F:GO:0005096; C:GO:0005622; P:GO:0006468; P:GO:0035023; P:GO:0043547	F:protein serine/threonine kinase activity; F:Rho guanyl-nucleotide exchange factor activity; F:GTPase activator activity; C:intracellular; P:protein phosphorylation; P:regulation of Rho protein signal transduction; P:positive regulation of GTPase activity	EC:2.7.11	Transferring phosphorus-containing groups	IPR000219 (PFAM); IPR000198 (PFAM); IPR008936 (G3DSA:1.10.555.GENE3D); IPR035899 (G3DSA:1.20.900.GENE3D); IPR037769 (PANTHER); PTHR23182:SF1 (PANTHER); PTHR23182:SF1 (PANTHER); IPR037769 (PANTHER); IPR000219 (PROSITE_PROFILES); IPR000198 (PROSITE_PROFILES); cd13368 (CDD); IPR000219 (CDD); IPR008936 (SUPERFAMILY); IPR035899 (SUPERFAMILY); SSF50729 (SUPERFAMILY)	F:GO:0005089; F:GO:0005096; P:GO:0007165; P:GO:0035023; P:GO:0043547	F:Rho guanyl-nucleotide exchange factor activity; F:GTPase activator activity; P:signal transduction; P:regulation of Rho protein signal transduction; P:positive regulation of GTPase activity
g306.t1	XP_004932213.1bombyx_mori_asm15162v1_core_32_85_1 protein uncharacterized LOC101735845, transcript variant X2	322	18	4.43395e-50	7286						mobidb-lite (MOBIDB_LITE); mobidb-lite (MOBIDB_LITE)	no GO terms	no GO terms
g307.t1	active breakpoint cluster region-related protein isoform X1	774	20	6.77666e-160	7049	2	F:GO:0005085; P:GO:0007165	F:guanyl-nucleotide exchange factor activity; P:signal transduction			IPR015123 (PFAM); IPR036481 (G3DSA:4.10.280.GENE3D); mobidb-lite (MOBIDB_LITE); mobidb-lite (MOBIDB_LITE); mobidb-lite (MOBIDB_LITE); mobidb-lite (MOBIDB_LITE)	F:GO:0004674; F:GO:0005096; P:GO:0006468; P:GO:0007165	F:protein serine/threonine kinase activity; F:GTPase activator activity; P:protein phosphorylation; P:signal transduction
g308.t1	armadillo repeat-containing protein 5	984	20	0	7722						IPR000210 (PFAM); IPR011989 (G3DSA:1.25.10.GENE3D); G3DSA:3.30.710.10 (GENE3D); mobidb-lite (MOBIDB_LITE); mobidb-lite (MOBIDB_LITE); mobidb-lite (MOBIDB_LITE); mobidb-lite (MOBIDB_LITE); mobidb-lite (MOBIDB_LITE); PTHR23312 (PANTHER); cd18300 (CDD); IPR011333 (SUPERFAMILY); IPR016024 (SUPERFAMILY)	F:GO:0005515	F:protein binding
g309.t1	26S proteasome non-ATPase regulatory subunit 2	893	20	0	8585	1	C:GO:0022624	C:proteasome accessory complex			IPR016643 (PIRSF); IPR041433 (PFAM); IPR040892 (PFAM); IPR002015 (PFAM); IPR011989 (G3DSA:1.25.10.GENE3D); mobidb-lite (MOBIDB_LITE); mobidb-lite (MOBIDB_LITE); mobidb-lite (MOBIDB_LITE); mobidb-lite (MOBIDB_LITE); IPR016643 (PTHR10943:PANTHER); PTHR10943 (PANTHER); IPR016643 (PTHR10943:PANTHER); IPR016024 (SUPERFAMILY)	C:GO:0000502; F:GO:0030234; P:GO:0042176	C:proteasome complex; F:enzyme regulator activity; P:regulation of protein catabolic process
g310.t1	PRKR-interacting protein 1 homolog	184	17	3.79689e-71	8774	5	F:GO:0003725; F:GO:0004860; C:GO:0005730; P:GO:0006469; F:GO:0019901	F:double-stranded RNA binding; F:protein kinase inhibitor activity; C:nucleolus; P:negative regulation of protein kinase activity; F:protein kinase binding			IPR009548 (PFAM); mobidb-lite (MOBIDB_LITE); mobidb-lite (MOBIDB_LITE); mobidb-lite (MOBIDB_LITE); mobidb-lite (MOBIDB_LITE); mobidb-lite (MOBIDB_LITE); IPR009548 (PANTHER)	F:GO:0003725	F:double-stranded RNA binding
g311.t1	enolase isoform X3	433	20	0	9445	4	C:GO:0000015; F:GO:0000287; F:GO:0004634; P:GO:0006096	C:phosphopyruvate hydratase complex; F:magnesium ion binding; F:phosphopyruvate hydratase activity; P:glycolytic process	EC:4.2.1.11	Phosphopyruvate hydratase	IPR000941 (PRINTS); IPR020810 (PFAM); IPR020811 (PFAM); IPR036849 (G3DSA:3.20.20.GENE3D); IPR000941 (TIGRFAM); IPR029017 (G3DSA:3.30.390.GENE3D); IPR000941 (PIRSF); IPR000941 (PTHR11902:PANTHER); IPR000941 (PANTHER); IPR000941 (HAMAP); IPR000941 (CDD); SSF54826 (SUPERFAMILY); IPR036849 (SUPERFAMILY)	C:GO:0000015; F:GO:0000287; F:GO:0004634; P:GO:0006096	C:phosphopyruvate hydratase complex; F:magnesium ion binding; F:phosphopyruvate hydratase activity; P:glycolytic process
g312.t1	28S ribosomal protein S36, mitochondrial	85	17	1.09835e-22	685						IPR020373 (PFAM)	no GO terms	no GO terms
g313.t1	XP_011556531.1plutella_xylostella_dbmfjv1x1_core_32_85_1 protein uncharacterized LOC105387495	286	17	9.3998e-164	8562						G3DSA:3.40.190.10 (GENE3D); PF12974 (PFAM); PTHR35841 (PANTHER); SSF53850 (SUPERFAMILY)	no GO terms	no GO terms
g314.t1	THO complex subunit 5 homolog	686	19	0	845	5	C:GO:0000228; C:GO:0000445; F:GO:0003729; P:GO:0006406; P:GO:0032786	C:nuclear chromosome; C:THO complex part of transcription export complex; F:mRNA binding; P:mRNA export from nucleus; P:positive regulation of DNA-templated transcription, elongation			IPR019163 (PFAM); mobidb-lite (MOBIDB_LITE); mobidb-lite (MOBIDB_LITE); mobidb-lite (MOBIDB_LITE); IPR019163 (PANTHER); PTHR13375:SF3 (PANTHER)	no GO terms	no GO terms
g315.t1	serine/threonine-protein kinase unc-51	756	20	0	7411						G3DSA:1.20.58.280 (GENE3D); IPR022708 (PFAM); IPR000719 (PFAM); G3DSA:1.10.510.10 (GENE3D); mobidb-lite (MOBIDB_LITE); mobidb-lite (MOBIDB_LITE); mobidb-lite (MOBIDB_LITE); PTHR24348 (PANTHER); PTHR24348:SF18 (PANTHER); PTHR24348:SF18 (PANTHER); IPR000719 (PROSITE_PROFILES); IPR011009 (SUPERFAMILY)	F:GO:0004672; F:GO:0004674; F:GO:0005524; P:GO:0006468	F:protein kinase activity; F:protein serine/threonine kinase activity; F:ATP binding; P:protein phosphorylation
g316.t1	XP_013164907.1papilio_xuthus_pxut1_refseq_core_32_85_1 protein uncharacterized LOC106115859	453	20	7.38979e-149	5916	2	C:GO:0016020; C:GO:0016021	C:membrane; C:integral component of membrane			IPR032675 (G3DSA:3.80.10.GENE3D); IPR001611 (PFAM); mobidb-lite (MOBIDB_LITE); mobidb-lite (MOBIDB_LITE); mobidb-lite (MOBIDB_LITE); mobidb-lite (MOBIDB_LITE); mobidb-lite (MOBIDB_LITE); mobidb-lite (MOBIDB_LITE); mobidb-lite (MOBIDB_LITE); PTHR45842:SF3 (PANTHER); PTHR45842 (PANTHER); PS51257 (PROSITE_PROFILES); SSF52058 (SUPERFAMILY)	F:GO:0005515	F:protein binding
g317.t1	serine/threonine-protein kinase unc-51-like	139	20	2.84149e-31	9336						IPR000719 (PFAM); G3DSA:3.30.200.20 (GENE3D); mobidb-lite (MOBIDB_LITE); IPR011009 (SUPERFAMILY)	F:GO:0004672; F:GO:0005524; P:GO:0006468	F:protein kinase activity; F:ATP binding; P:protein phosphorylation
g318.t1	density-regulated protein homolog	177	17	3.24338e-121	9761	5	P:GO:0001731; P:GO:0002188; F:GO:0003729; F:GO:0003743; C:GO:0005840	P:formation of translation preinitiation complex; P:translation reinitiation; F:mRNA binding; F:translation initiation factor activity; C:ribosome			G3DSA:3.30.780.10 (GENE3D); IPR001950 (PFAM); IPR005873 (TIGRFAM); mobidb-lite (MOBIDB_LITE); PTHR12789:SF0 (PANTHER); PTHR12789 (PANTHER); IPR001950 (PROSITE_PROFILES); cd11607 (CDD); IPR036877 (SUPERFAMILY)	F:GO:0003743; P:GO:0006413	F:translation initiation factor activity; P:translational initiation
g319.t1	septin-2 isoform X1	409	20	0	9445	1	F:GO:0005525	F:GTP binding			G3DSA:3.40.50.300 (GENE3D); IPR030379 (PFAM); IPR016491 (PIRSF); mobidb-lite (MOBIDB_LITE); mobidb-lite (MOBIDB_LITE); PTHR18884 (PANTHER); PTHR18884:SF119 (PANTHER); IPR030379 (PROSITE_PROFILES); IPR016491 (CDD); IPR027417 (SUPERFAMILY)	F:GO:0005525	F:GTP binding
g320.t1	carboxypeptidase M isoform X3	297	20	0	8957						IPR000834 (PRINTS); G3DSA:3.40.630.10 (GENE3D); IPR000834 (PFAM); mobidb-lite (MOBIDB_LITE); PTHR11532 (PANTHER); IPR015567 (PTHR11532:PANTHER); cd03858 (CDD); SSF53187 (SUPERFAMILY)	F:GO:0004181; F:GO:0004185; P:GO:0006508; F:GO:0008270	F:metallocarboxypeptidase activity; F:serine-type carboxypeptidase activity; P:proteolysis; F:zinc ion binding
g321.t1	superoxide dismutase [Cu-Zn]-like	245	20	1.34219e-79	6794	3	P:GO:0006801; C:GO:0016020; F:GO:0016491	P:superoxide metabolic process; C:membrane; F:oxidoreductase activity			IPR001424 (PRINTS); IPR001424 (PFAM); IPR036423 (G3DSA:2.60.40.GENE3D); mobidb-lite (MOBIDB_LITE); PTHR10003:SF71 (PANTHER); IPR024134 (PANTHER); IPR001424 (CDD); IPR036423 (SUPERFAMILY)	P:GO:0006801; F:GO:0046872	P:superoxide metabolic process; F:metal ion binding
g322.t1	carboxypeptidase M isoform X2	135	20	3.18115e-54	9411						G3DSA:2.60.40.1120 (GENE3D); PF13620 (PFAM); mobidb-lite (MOBIDB_LITE); mobidb-lite (MOBIDB_LITE); PTHR11532 (PANTHER); PTHR11532:SF84 (PANTHER); cd11308 (CDD); IPR008969 (SUPERFAMILY)	no GO terms	no GO terms
g323.t1	replication factor C subunit 5	195	20	8.79247e-100	7029	5	F:GO:0003689; F:GO:0005524; C:GO:0005634; C:GO:0005663; P:GO:0006261	F:DNA clamp loader activity; F:ATP binding; C:nucleus; C:DNA replication factor C complex; P:DNA-dependent DNA replication	EC:3.6.1.3; EC:3.6.1.15	Adenosinetriphosphatase; Nucleoside-triphosphate phosphatase	G3DSA:1.20.272.10 (GENE3D); G3DSA:1.10.8.60 (GENE3D); IPR013748 (PFAM); G3DSA:3.40.50.300 (GENE3D); PTHR11669 (PANTHER); PTHR11669:SF9 (PANTHER); cd18140 (CDD); IPR008921 (SUPERFAMILY); IPR027417 (SUPERFAMILY)	F:GO:0003677; P:GO:0006260	F:DNA binding; P:DNA replication
g324.t1	replication factor C subunit 5	361	20	2.0155e-169	8507	3	F:GO:0003677; F:GO:0005524; P:GO:0006260	F:DNA binding; F:ATP binding; P:DNA replication			PR00449 (PRINTS); IPR001806 (PFAM); G3DSA:3.40.50.300 (GENE3D); IPR003959 (PFAM); G3DSA:3.40.50.300 (GENE3D); mobidb-lite (MOBIDB_LITE); PTHR11669 (PANTHER); PTHR11669:SF9 (PANTHER); PS51419 (PROSITE_PROFILES); cd00009 (CDD); IPR027417 (SUPERFAMILY); IPR027417 (SUPERFAMILY)	F:GO:0003924; F:GO:0005524; F:GO:0005525	F:GTPase activity; F:ATP binding; F:GTP binding
g325.t1	cap-specific mRNA (nucleoside-2'-O-)-methyltransferase 1	1109	20	0	758	4	F:GO:0003723; P:GO:0016071; F:GO:0016740; P:GO:0032259	F:RNA binding; P:mRNA metabolic process; F:transferase activity; P:methylation			IPR012677 (G3DSA:3.30.70.GENE3D); G3DSA:3.40.50.12760 (GENE3D); IPR000467 (PFAM); IPR000504 (PFAM); IPR002877 (PFAM); mobidb-lite (MOBIDB_LITE); mobidb-lite (MOBIDB_LITE); mobidb-lite (MOBIDB_LITE); mobidb-lite (MOBIDB_LITE); mobidb-lite (MOBIDB_LITE); mobidb-lite (MOBIDB_LITE); IPR030376 (PTHR16121:PANTHER); PTHR16121 (PANTHER); IPR000504 (PROSITE_PROFILES); IPR025816 (PROSITE_PROFILES); IPR0004…	F:GO:0003676; F:GO:0004483; P:GO:0006370; F:GO:0008168; P:GO:0032259; P:GO:0080009	F:nucleic acid binding; F:mRNA (nucleoside-2'-O-)-methyltransferase activity; P:7-methylguanosine mRNA capping; F:methyltransferase activity; P:methylation; P:mRNA methylation
g326.t1	high mobility group protein 20A	550	20	1.07296e-153	7867	2	F:GO:0003677; C:GO:0005634	F:DNA binding; C:nucleus			IPR009071 (PFAM); IPR036910 (G3DSA:1.10.30.GENE3D); G3DSA:3.40.50.150 (GENE3D); IPR010286 (PFAM); mobidb-lite (MOBIDB_LITE); mobidb-lite (MOBIDB_LITE); mobidb-lite (MOBIDB_LITE); mobidb-lite (MOBIDB_LITE); mobidb-lite (MOBIDB_LITE); mobidb-lite (MOBIDB_LITE); mobidb-lite (MOBIDB_LITE); PTHR46040 (PANTHER); IPR009071 (PROSITE_PROFILES); cd01390 (CDD); IPR036910 (SUPERFAMILY)	F:GO:0008168	F:methyltransferase activity
g327.t1	XP_011558855.1plutella_xylostella_dbmfjv1x1_core_32_85_1 protein exportin-6-like	930	20	0	8457						IPR013598 (PFAM); mobidb-lite (MOBIDB_LITE); IPR040016 (PANTHER); IPR016024 (SUPERFAMILY)	P:GO:0006611; F:GO:0140142	P:protein export from nucleus; F:nucleocytoplasmic carrier activity
g328.t1	condensin complex subunit 1	1920	20	0	803						IPR024324 (PFAM); IPR000086 (PFAM); IPR032682 (PFAM); G3DSA:3.90.79.10 (GENE3D); mobidb-lite (MOBIDB_LITE); mobidb-lite (MOBIDB_LITE); mobidb-lite (MOBIDB_LITE); mobidb-lite (MOBIDB_LITE); mobidb-lite (MOBIDB_LITE); IPR026971 (PANTHER); IPR007673 (PTHR14222:PANTHER); IPR026971 (PANTHER); IPR007673 (PTHR14222:PANTHER); IPR007673 (PTHR14222:PANTHER); IPR000086 (PROSITE_PROFILES); IPR015797 (SUPERFA…	P:GO:0000278; C:GO:0005634; P:GO:0007076; F:GO:0016787; P:GO:0030261	P:mitotic cell cycle; C:nucleus; P:mitotic chromosome condensation; F:hydrolase activity; P:chromosome condensation
g329.t1	translocon-associated protein subunit gamma	215	18	2.82784e-107	9414	3	C:GO:0005622; P:GO:0006614; C:GO:0016021	C:intracellular; P:SRP-dependent cotranslational protein targeting to membrane; C:integral component of membrane			IPR009779 (PFAM); IPR009779 (PANTHER)	P:GO:0006614; C:GO:0016021	P:SRP-dependent cotranslational protein targeting to membrane; C:integral component of membrane
g330.t1	pse624.44phoebis_sennae_v1x1_core_32_85_1 protein	577	20	0	8065	3	F:GO:0004930; P:GO:0007186; C:GO:0016021	F:G protein-coupled receptor activity; P:G protein-coupled receptor signaling pathway; C:integral component of membrane			IPR017978 (PFAM); mobidb-lite (MOBIDB_LITE); mobidb-lite (MOBIDB_LITE); mobidb-lite (MOBIDB_LITE); PTHR24060:SF156 (PANTHER); PTHR24060:SF156 (PANTHER); PTHR24060 (PANTHER); IPR017978 (PROSITE_PROFILES); cd13953 (CDD)	F:GO:0004930; P:GO:0007186; C:GO:0016021	F:G protein-coupled receptor activity; P:G protein-coupled receptor signaling pathway; C:integral component of membrane
g331.t1	CUE domain-containing protein 1	242	17	9.15874e-140	8181						G3DSA:1.10.8.10 (GENE3D); IPR003892 (PFAM); mobidb-lite (MOBIDB_LITE); mobidb-lite (MOBIDB_LITE); IPR040192 (PANTHER); IPR003892 (PROSITE_PROFILES); IPR040195 (CDD); IPR009060 (SUPERFAMILY)	F:GO:0005515	F:protein binding
g332.t1	---NA---	117									mobidb-lite (MOBIDB_LITE)	no GO terms	no GO terms
g333.t1	lysosomal-associated transmembrane protein 4A isoform X1	314	20	0	8294	1	C:GO:0016020	C:membrane			IPR004687 (PFAM); mobidb-lite (MOBIDB_LITE); mobidb-lite (MOBIDB_LITE); PTHR12479 (PANTHER); PTHR12479:SF10 (PANTHER)	C:GO:0016021	C:integral component of membrane
g334.t1	ragulator complex protein LAMTOR4 homolog	97	18	7.66037e-50	8785	3	P:GO:0032008; P:GO:0071230; C:GO:0071986	P:positive regulation of TOR signaling; P:cellular response to amino acid stimulus; C:Ragulator complex			G3DSA:3.30.450.30 (GENE3D); IPR034601 (PANTHER)	P:GO:0032008; P:GO:0071230; C:GO:0071986	P:positive regulation of TOR signaling; P:cellular response to amino acid stimulus; C:Ragulator complex
g335.t1	protein RFT1 homolog	559	14	0	8769	4	F:GO:0005319; C:GO:0005789; C:GO:0016021; P:GO:0034203	F:lipid transporter activity; C:endoplasmic reticulum membrane; C:integral component of membrane; P:glycolipid translocation			IPR007594 (PFAM); IPR007594 (PANTHER)	F:GO:0005319; P:GO:0006869; C:GO:0016021	F:lipid transporter activity; P:lipid transport; C:integral component of membrane
g336.t1	vacuolar fusion protein CCZ1 homolog	257	17	7.26453e-119	7763	2	C:GO:0043227; C:GO:0043229	C:membrane-bounded organelle; C:intracellular organelle			IPR013176 (PFAM); IPR013176 (PANTHER); PTHR13056:SF0 (PANTHER)	P:GO:0016192; C:GO:0035658	P:vesicle-mediated transport; C:Mon1-Ccz1 complex
g337.t1	EF-hand domain-containing family member C2-like	551	20	0	8337						G3DSA:2.30.29.170 (GENE3D); IPR010554 (PFAM); PTHR12086:SF11 (PANTHER); IPR040193 (PANTHER); IPR040193 (PANTHER); PTHR12086:SF11 (PANTHER); IPR006602 (PROSITE_PROFILES); IPR006602 (PROSITE_PROFILES); IPR011992 (SUPERFAMILY)	no GO terms	no GO terms
g338.t1	dual oxidase maturation factor 1 isoform X1	531	20	0	7558						IPR018469 (PFAM); mobidb-lite (MOBIDB_LITE); IPR018469 (PANTHER); PTHR31158:SF8 (PANTHER); PTHR31158:SF8 (PANTHER); IPR018469 (PANTHER)	C:GO:0005789; P:GO:0015031; C:GO:0016021	C:endoplasmic reticulum membrane; P:protein transport; C:integral component of membrane
g339.t1	XP_013133755.1papilio_polytes_ppol1_refseq_core_32_85_1 protein uncharacterized LOC106099688	234	20	2.68499e-23	559						mobidb-lite (MOBIDB_LITE); mobidb-lite (MOBIDB_LITE); PTHR33198 (PANTHER); PTHR33198:SF10 (PANTHER)	no GO terms	no GO terms
g340.t1	XP_011560406.1plutella_xylostella_dbmfjv1x1_core_32_85_1 protein uncharacterized LOC105390745	308	20	1.22059e-91	6919						no IPS match	no IPS match	no IPS match
g341.t1	---NA---	73									no IPS match	no IPS match	no IPS match
g342.t1	dual oxidase isoform X2	1417	20	0	8799	9	F:GO:0004601; F:GO:0005509; P:GO:0006979; C:GO:0016021; F:GO:0016174; F:GO:0020037; P:GO:0050665; P:GO:0055114; P:GO:0098869	F:peroxidase activity; F:calcium ion binding; P:response to oxidative stress; C:integral component of membrane; F:NAD(P)H oxidase activity; F:heme binding; P:hydrogen peroxide biosynthetic process; P:oxidation-reduction process; P:cellular oxidant detoxification	EC:1.6.3.1; EC:1.11.1.7	NAD(P)H oxidase (H(2)O(2)-forming); Peroxidase	IPR019791 (PRINTS); IPR013130 (PFAM); IPR013112 (PFAM); G3DSA:2.40.30.10 (GENE3D); IPR002048 (PFAM); IPR019791 (PFAM); IPR039261 (G3DSA:3.40.50.GENE3D); G3DSA:1.10.238.10 (GENE3D); IPR037120 (G3DSA:1.10.640.GENE3D); IPR013121 (PFAM); mobidb-lite (MOBIDB_LITE); mobidb-lite (MOBIDB_LITE); PTHR11972 (PANTHER); IPR029595 (PTHR11972:PANTHER); IPR017927 (PROSITE_PROFILES); IPR002048 (PROSITE_PROFILES);…	F:GO:0004601; F:GO:0005509; P:GO:0006979; F:GO:0016174; F:GO:0016491; F:GO:0020037; P:GO:0050665; P:GO:0055114	F:peroxidase activity; F:calcium ion binding; P:response to oxidative stress; F:NAD(P)H oxidase activity; F:oxidoreductase activity; F:heme binding; P:hydrogen peroxide biosynthetic process; P:oxidation-reduction process
g343.t1	---NA---	95									no IPS match	no IPS match	no IPS match
g344.t1	transcription factor 15 isoform X2	257	20	3.06788e-46	7912						IPR011598 (PFAM); IPR036638 (G3DSA:4.10.280.GENE3D); IPR036638 (G3DSA:4.10.280.GENE3D); PTHR23349:SF42 (PANTHER); PTHR23349 (PANTHER); IPR011598 (PROSITE_PROFILES); IPR011598 (CDD); IPR036638 (SUPERFAMILY); IPR036638 (SUPERFAMILY); IPR036638 (SUPERFAMILY)	F:GO:0046983	F:protein dimerization activity
g345.t1	---NA---	148									no IPS match	no IPS match	no IPS match
g346.t1	integrin alpha-PS1 isoform X2	806	20	0	8526						IPR000413 (PRINTS); IPR028994 (G3DSA:2.130.10.GENE3D); IPR013649 (PFAM); G3DSA:1.20.5.930 (GENE3D); IPR013517 (PFAM); G3DSA:2.60.40.1530 (GENE3D); mobidb-lite (MOBIDB_LITE); PTHR23220 (PANTHER); PTHR23220:SF122 (PANTHER); PTHR23220:SF122 (PANTHER); PTHR23220 (PANTHER); IPR013519 (PROSITE_PROFILES); IPR013519 (PROSITE_PROFILES); IPR013519 (PROSITE_PROFILES); IPR013519 (PROSITE_PROFILES); IPR013519…	P:GO:0007155; C:GO:0008305	P:cell adhesion; C:integrin complex
g347.t1	pse624.34phoebis_sennae_v1x1_core_32_85_1 protein	544	20	0	8968						mobidb-lite (MOBIDB_LITE)	no GO terms	no GO terms
g348.t1	HEAT repeat-containing protein 6	828	19	0	7241						IPR025283 (PFAM); IPR011989 (G3DSA:1.25.10.GENE3D); IPR011989 (G3DSA:1.25.10.GENE3D); PTHR13366 (PANTHER); IPR016024 (SUPERFAMILY)	no GO terms	no GO terms
g349.t1	peptidyl-prolyl cis-trans isomerase-like 6-like	472	17	3.13697e-23	5677						mobidb-lite (MOBIDB_LITE); mobidb-lite (MOBIDB_LITE); mobidb-lite (MOBIDB_LITE); mobidb-lite (MOBIDB_LITE)	no GO terms	no GO terms
g350.t1	ATP-binding cassette sub-family B member 6, mitochondrial	699	20	0	8668	5	F:GO:0005524; C:GO:0016021; F:GO:0016887; F:GO:0042626; P:GO:0055085	F:ATP binding; C:integral component of membrane; F:ATPase activity; F:ATPase-coupled transmembrane transporter activity; P:transmembrane transport	EC:3.6.1.3; EC:3.6.1.15	Adenosinetriphosphatase; Nucleoside-triphosphate phosphatase	IPR032410 (PFAM); IPR011527 (PFAM); G3DSA:3.40.50.300 (GENE3D); IPR036640 (G3DSA:1.20.1560.GENE3D); IPR003439 (PFAM); mobidb-lite (MOBIDB_LITE); mobidb-lite (MOBIDB_LITE); IPR039421 (PANTHER); PTHR24221:SF187 (PANTHER); IPR011527 (PROSITE_PROFILES); cd18581 (CDD); IPR036640 (SUPERFAMILY); IPR027417 (SUPERFAMILY)	F:GO:0005524; C:GO:0016021; F:GO:0016887; F:GO:0042626; P:GO:0055085	F:ATP binding; C:integral component of membrane; F:ATPase activity; F:ATPase-coupled transmembrane transporter activity; P:transmembrane transport
g351.t1	G protein-coupled receptor kinase 1 isoform X2	702	20	0	9554	4	F:GO:0004703; F:GO:0005524; P:GO:0006468; P:GO:0007165	F:G protein-coupled receptor kinase activity; F:ATP binding; P:protein phosphorylation; P:signal transduction	EC:2.7.11; EC:2.7.11.16	Transferring phosphorus-containing groups; [G-protein-coupled receptor] kinase	IPR000239 (PRINTS); G3DSA:1.20.58.1850 (GENE3D); IPR000719 (PFAM); G3DSA:1.10.510.10 (GENE3D); IPR011993 (G3DSA:2.30.29.GENE3D); G3DSA:3.30.200.20 (GENE3D); IPR016137 (PFAM); mobidb-lite (MOBIDB_LITE); PTHR24355:SF18 (PANTHER); PTHR24355 (PANTHER); IPR001849 (PROSITE_PROFILES); IPR000719 (PROSITE_PROFILES); IPR016137 (PROSITE_PROFILES); IPR000961 (PROSITE_PROFILES); cd01240 (CDD); cd08747 (CDD); …	F:GO:0004672; F:GO:0004674; F:GO:0004703; F:GO:0005524; P:GO:0006468; P:GO:0007165	F:protein kinase activity; F:protein serine/threonine kinase activity; F:G protein-coupled receptor kinase activity; F:ATP binding; P:protein phosphorylation; P:signal transduction
g352.t1	lysophospholipid acyltransferase 7-like	556	20	0	6126	4	C:GO:0016020; C:GO:0016021; F:GO:0016740; F:GO:0016746	C:membrane; C:integral component of membrane; F:transferase activity; F:transferase activity, transferring acyl groups			IPR004299 (PFAM); mobidb-lite (MOBIDB_LITE); PTHR13906:SF16 (PANTHER); PTHR13906 (PANTHER)	no GO terms	no GO terms
g353.t1	pyridoxal kinase	296	18	0	8815	4	C:GO:0005829; F:GO:0008478; P:GO:0009443; P:GO:0016310	C:cytosol; F:pyridoxal kinase activity; P:pyridoxal 5'-phosphate salvage; P:phosphorylation	EC:2.7.1.35	Pyridoxal kinase	IPR013749 (PFAM); IPR004625 (TIGRFAM); IPR029056 (G3DSA:3.40.1190.GENE3D); PTHR10534:SF2 (PANTHER); IPR004625 (PANTHER); IPR004625 (CDD); IPR029056 (SUPERFAMILY)	F:GO:0008478; P:GO:0009443	F:pyridoxal kinase activity; P:pyridoxal 5'-phosphate salvage
g354.t1	biogenesis of lysosome-related organelles complex 1 subunit 1	132	13	1.27916e-64	9404	1	C:GO:0031083	C:BLOC-1 complex			IPR009395 (PFAM); IPR009395 (PANTHER)	C:GO:0031083	C:BLOC-1 complex
g355.t1	XP_011555716.1plutella_xylostella_dbmfjv1x1_core_32_85_1 protein uncharacterized LOC105386785	1625	20	0	6018						IPR041588 (PFAM); IPR040676 (PFAM); G3DSA:3.30.70.270 (GENE3D); G3DSA:3.10.10.10 (GENE3D); IPR036397 (G3DSA:3.30.420.GENE3D); IPR008042 (PFAM); IPR036397 (G3DSA:3.30.420.GENE3D); mobidb-lite (MOBIDB_LITE); mobidb-lite (MOBIDB_LITE); mobidb-lite (MOBIDB_LITE); mobidb-lite (MOBIDB_LITE); mobidb-lite (MOBIDB_LITE); PTHR22955:SF60 (PANTHER); PTHR22955 (PANTHER); IPR001584 (PROSITE_PROFILES); cd00303 …	F:GO:0003676; P:GO:0015074	F:nucleic acid binding; P:DNA integration
g356.t1	ankyrin repeat domain-containing protein 39-like	114	20	4.69196e-37	553						IPR036770 (G3DSA:1.25.40.GENE3D); IPR020683 (PFAM); PTHR24178 (PANTHER); PTHR24178:SF9 (PANTHER); IPR020683 (PROSITE_PROFILES); IPR002110 (PROSITE_PROFILES); IPR002110 (PROSITE_PROFILES); IPR036770 (SUPERFAMILY)	F:GO:0005515	F:protein binding
g357.t1	ankyrin repeat domain-containing protein 50-like	531	20	0	6063	2	C:GO:0005622; P:GO:0035556	C:intracellular; P:intracellular signal transduction			IPR002110 (PRINTS); G3DSA:1.10.750.20 (GENE3D); IPR001496 (PFAM); IPR036770 (G3DSA:1.25.40.GENE3D); PF13637 (PFAM); IPR020683 (PFAM); IPR036770 (G3DSA:1.25.40.GENE3D); IPR036770 (G3DSA:1.25.40.GENE3D); mobidb-lite (MOBIDB_LITE); PTHR24166 (PANTHER); IPR001496 (PROSITE_PROFILES); IPR020683 (PROSITE_PROFILES); IPR002110 (PROSITE_PROFILES); IPR002110 (PROSITE_PROFILES); IPR002110 (PROSITE_PROFILES);…	F:GO:0005515; P:GO:0035556	F:protein binding; P:intracellular signal transduction
g358.t1	rho guanine nucleotide exchange factor 7 isoform X2	585	20	0	8219	2	F:GO:0005089; P:GO:0035023	F:Rho guanyl-nucleotide exchange factor activity; P:regulation of Rho protein signal transduction			IPR035899 (G3DSA:1.20.900.GENE3D); IPR001452 (PFAM); G3DSA:2.30.30.40 (GENE3D); IPR011993 (G3DSA:2.30.29.GENE3D); mobidb-lite (MOBIDB_LITE); mobidb-lite (MOBIDB_LITE); mobidb-lite (MOBIDB_LITE); mobidb-lite (MOBIDB_LITE); mobidb-lite (MOBIDB_LITE); PTHR46026 (PANTHER); IPR001849 (PROSITE_PROFILES); IPR000219 (PROSITE_PROFILES); IPR001452 (PROSITE_PROFILES); IPR035899 (SUPERFAMILY); IPR036028 (SUP…	F:GO:0005089; F:GO:0005515; P:GO:0035023	F:Rho guanyl-nucleotide exchange factor activity; F:protein binding; P:regulation of Rho protein signal transduction
g359.t1	homocysteine S-methyltransferase 1-like	350	20	0	919	5	C:GO:0005737; F:GO:0008270; P:GO:0009086; P:GO:0032259; F:GO:0047150	C:cytoplasm; F:zinc ion binding; P:methionine biosynthetic process; P:methylation; F:betaine-homocysteine S-methyltransferase activity	EC:2.1.1.5	Betaine--homocysteine S-methyltransferase	IPR003726 (PFAM); IPR036589 (G3DSA:3.20.20.GENE3D); IPR017226 (PIRSF); PTHR46015 (PANTHER); PTHR46015:SF1 (PANTHER); IPR003726 (PROSITE_PROFILES); IPR036589 (SUPERFAMILY)	F:GO:0008270; P:GO:0009086; F:GO:0047150	F:zinc ion binding; P:methionine biosynthetic process; F:betaine-homocysteine S-methyltransferase activity
g360.t1	pse165.62phoebis_sennae_v1x1_core_32_85_1 protein	210	18	2.02178e-79	5852						no IPS match	no IPS match	no IPS match
g361.t1	---NA---	127									mobidb-lite (MOBIDB_LITE); mobidb-lite (MOBIDB_LITE)	no GO terms	no GO terms
g362.t1	dipeptidase 1-like	893	20	0	808						IPR008257 (PFAM); G3DSA:3.20.20.140 (GENE3D); mobidb-lite (MOBIDB_LITE); IPR008257 (PANTHER); PTHR10443:SF37 (PANTHER); IPR008257 (PROSITE_PROFILES); IPR008257 (CDD); IPR032466 (SUPERFAMILY)	P:GO:0006508; F:GO:0016805	P:proteolysis; F:dipeptidase activity
g363.t1	transcription initiation factor TFIID subunit 5	568	20	0	7247	3	F:GO:0003743; C:GO:0005669; P:GO:0006413	F:translation initiation factor activity; C:transcription factor TFIID complex; P:translational initiation			IPR015943 (G3DSA:2.130.10.GENE3D); IPR037264 (G3DSA:1.25.40.GENE3D); IPR001680 (PFAM); IPR007582 (PFAM); mobidb-lite (MOBIDB_LITE); IPR037783 (PTHR19879:PANTHER); PTHR19879 (PANTHER); IPR017986 (PROSITE_PROFILES); IPR001680 (PROSITE_PROFILES); IPR001680 (PROSITE_PROFILES); IPR007582 (CDD); IPR036322 (SUPERFAMILY); IPR037264 (SUPERFAMILY)	F:GO:0005515	F:protein binding
g364.t1	integrator complex subunit 10	576	15	0	8554	2	P:GO:0016180; C:GO:0032039	P:snRNA processing; C:integrator complex			IPR026164 (PANTHER)	P:GO:0016180; C:GO:0032039	P:snRNA processing; C:integrator complex
g365.t1	F-box/SPRY domain-containing protein 1	139	20	5.33439e-90	9399	6	F:GO:0004842; P:GO:0016567; C:GO:0019005; P:GO:0043161; C:GO:0045202; P:GO:0060386	F:ubiquitin-protein transferase activity; P:protein ubiquitination; C:SCF ubiquitin ligase complex; P:proteasome-mediated ubiquitin-dependent protein catabolic process; C:synapse; P:synapse assembly involved in innervation			G3DSA:2.60.120.920 (GENE3D); IPR003877 (PFAM); PTHR12245:SF7 (PANTHER); PTHR12245 (PANTHER); IPR001870 (PROSITE_PROFILES); IPR013320 (SUPERFAMILY)	F:GO:0005515	F:protein binding
g366.t1	transmembrane protein 164	202	18	5.97502e-33	7222	1	C:GO:0016021	C:integral component of membrane			IPR026508 (PFAM); PTHR20948:SF2 (PANTHER); IPR026508 (PANTHER)	no GO terms	no GO terms
g367.t1	collagen alpha-1(IV) chain	732	20	0	694	2	F:GO:0005201; C:GO:0005581	F:extracellular matrix structural constituent; C:collagen trimer			IPR008160 (PFAM); IPR036954 (G3DSA:2.170.240.GENE3D); IPR001442 (PFAM); mobidb-lite (MOBIDB_LITE); PTHR24023 (PANTHER); PTHR24023 (PANTHER); PTHR24023:SF588 (PANTHER); PTHR24023:SF588 (PANTHER); PTHR24023 (PANTHER); IPR001442 (PROSITE_PROFILES); cd05922 (CDD); IPR016187 (SUPERFAMILY); IPR016187 (SUPERFAMILY)	F:GO:0005201; C:GO:0005581	F:extracellular matrix structural constituent; C:collagen trimer
g368.t1	---NA---	146									no IPS match	no IPS match	no IPS match
g369.t1	---NA---	117									no IPS match	no IPS match	no IPS match
g370.t1	collagen alpha-1(IV) chain	176	20	4.99247e-14	6343						IPR008160 (PFAM); mobidb-lite (MOBIDB_LITE); PTHR24637:SF285 (PANTHER); PTHR24637 (PANTHER)	no GO terms	no GO terms
g371.t1	collagen alpha-1(IV) chain	340	10	1.89621e-11	5336						mobidb-lite (MOBIDB_LITE); mobidb-lite (MOBIDB_LITE); mobidb-lite (MOBIDB_LITE)	no GO terms	no GO terms
g372.t1	---NA---	102									mobidb-lite (MOBIDB_LITE); mobidb-lite (MOBIDB_LITE); mobidb-lite (MOBIDB_LITE)	no GO terms	no GO terms
g373.t1	collagen alpha-1(IV) chain	1675	20	0	6038						IPR008160 (PFAM); IPR001442 (PFAM); IPR036954 (G3DSA:2.170.240.GENE3D); mobidb-lite (MOBIDB_LITE); mobidb-lite (MOBIDB_LITE); mobidb-lite (MOBIDB_LITE); mobidb-lite (MOBIDB_LITE); mobidb-lite (MOBIDB_LITE); mobidb-lite (MOBIDB_LITE); mobidb-lite (MOBIDB_LITE); mobidb-lite (MOBIDB_LITE); PTHR24023:SF980 (PANTHER); PTHR24023:SF980 (PANTHER); PTHR24023 (PANTHER); PTHR24023 (PANTHER); PTHR24023 (PANT…	F:GO:0005201; C:GO:0005581	F:extracellular matrix structural constituent; C:collagen trimer
g374.t1	PITH domain-containing protein CG6153	207	19	1.57742e-122	8905	1	C:GO:0005634	C:nucleus			IPR010400 (PFAM); IPR037047 (G3DSA:2.60.120.GENE3D); PTHR12175:SF1 (PANTHER); PTHR12175 (PANTHER); IPR010400 (PROSITE_PROFILES); IPR008979 (SUPERFAMILY)	no GO terms	no GO terms
g375.t1	selT-like protein	155	16	7.09043e-103	9219	1	C:GO:0016021	C:integral component of membrane			IPR011893 (TIGRFAM); G3DSA:3.40.30.10 (GENE3D); IPR011893 (PFAM); IPR019389 (PANTHER); IPR036249 (SUPERFAMILY)	no GO terms	no GO terms
g376.t1	WD repeat-containing protein 35	881	20	0	7983	5	C:GO:0005929; C:GO:0030991; F:GO:0035091; P:GO:0035721; P:GO:0061512	C:cilium; C:intraciliary transport particle A; F:phosphatidylinositol binding; P:intraciliary retrograde transport; P:protein localization to cilium			IPR011990 (G3DSA:1.25.40.GENE3D); IPR015943 (G3DSA:2.130.10.GENE3D); IPR017233 (PTHR16517:PANTHER); PTHR16517 (PANTHER); PTHR16517 (PANTHER); IPR036322 (SUPERFAMILY)	F:GO:0005515	F:protein binding
g377.t1	sodium leak channel non-selective protein	802	20	0	9123	3	F:GO:0005261; C:GO:0016021; P:GO:0098655	F:cation channel activity; C:integral component of membrane; P:cation transmembrane transport			IPR005821 (PFAM); IPR027359 (G3DSA:1.20.120.GENE3D); G3DSA:1.10.287.70 (GENE3D); G3DSA:1.10.287.70 (GENE3D); IPR028823 (PANTHER); PTHR46141:SF1 (PANTHER); IPR028823 (PANTHER); PTHR46141:SF1 (PANTHER); SSF81324 (SUPERFAMILY)	F:GO:0005216; F:GO:0005261; P:GO:0006811; C:GO:0016020; P:GO:0055085	F:ion channel activity; F:cation channel activity; P:ion transport; C:membrane; P:transmembrane transport
g378.t1	XP_013133443.1papilio_polytes_ppol1_refseq_core_32_85_1 protein uncharacterized LOC106099430	653	20	0	6972	1	F:GO:0003824	F:catalytic activity			IPR017850 (G3DSA:3.40.720.GENE3D); IPR004245 (PFAM); PTHR10974:SF9 (PANTHER); IPR004245 (PANTHER); IPR004245 (CDD); IPR017850 (SUPERFAMILY)	F:GO:0003824	F:catalytic activity
g379.t1	sodium leak channel non-selective protein	453	20	0	8783	3	F:GO:0005216; C:GO:0016020; P:GO:0034220	F:ion channel activity; C:membrane; P:ion transmembrane transport			G3DSA:1.10.238.10 (GENE3D); IPR005821 (PFAM); G3DSA:1.10.287.70 (GENE3D); IPR027359 (G3DSA:1.20.120.GENE3D); PTHR46141:SF1 (PANTHER); IPR028823 (PANTHER); SSF81324 (SUPERFAMILY)	F:GO:0005216; F:GO:0005261; P:GO:0006811; C:GO:0016020; P:GO:0055085	F:ion channel activity; F:cation channel activity; P:ion transport; C:membrane; P:transmembrane transport
g380.t1	nucleolar protein 10	365	20	1.51622e-149	7994	2	C:GO:0016020; C:GO:0016021	C:membrane; C:integral component of membrane			PTHR38337 (PANTHER)	no GO terms	no GO terms
g381.t1	nucleolar protein 10	571	17	0	8715	3	P:GO:0000462; C:GO:0005730; C:GO:0032040	P:maturation of SSU-rRNA from tricistronic rRNA transcript (SSU-rRNA, 5.8S rRNA, LSU-rRNA); C:nucleolus; C:small-subunit processome			IPR012580 (PFAM); IPR015943 (G3DSA:2.130.10.GENE3D); mobidb-lite (MOBIDB_LITE); mobidb-lite (MOBIDB_LITE); mobidb-lite (MOBIDB_LITE); mobidb-lite (MOBIDB_LITE); IPR040382 (PANTHER); IPR036322 (SUPERFAMILY)	F:GO:0005515; C:GO:0005634	F:protein binding; C:nucleus
g382.t1	M-phase phosphoprotein 6	139	14	1.50045e-58	7902	2	C:GO:0000176; P:GO:0000460	C:nuclear exosome (RNase complex); P:maturation of 5.8S rRNA			IPR019324 (PFAM); mobidb-lite (MOBIDB_LITE); IPR019324 (PANTHER)	no GO terms	no GO terms
g383.t1	katanin p80 WD40 repeat-containing subunit B1 isoform X1	894	20	0	8023						IPR020472 (PRINTS); IPR000477 (PFAM); IPR015943 (G3DSA:2.130.10.GENE3D); IPR028021 (PFAM); IPR015943 (G3DSA:2.130.10.GENE3D); IPR001680 (PFAM); mobidb-lite (MOBIDB_LITE); mobidb-lite (MOBIDB_LITE); mobidb-lite (MOBIDB_LITE); mobidb-lite (MOBIDB_LITE); PTHR19845 (PANTHER); PTHR19845:SF0 (PANTHER); PTHR19845:SF0 (PANTHER); PTHR19845 (PANTHER); PTHR19845 (PANTHER); IPR001680 (PROSITE_PROFILES); IPR0…	F:GO:0005515; F:GO:0008017; C:GO:0008352; P:GO:0051013	F:protein binding; F:microtubule binding; C:katanin complex; P:microtubule severing
g384.t1	XP_013166191.1papilio_xuthus_pxut1_refseq_core_32_85_1 protein RNA-directed DNA polymerase from mobile element jockey-like, transcript variant X1	487	20	1.25162e-107	5477						mobidb-lite (MOBIDB_LITE); mobidb-lite (MOBIDB_LITE); mobidb-lite (MOBIDB_LITE); mobidb-lite (MOBIDB_LITE)	no GO terms	no GO terms
g385.t1	protein crossbronx homolog	230	20	1.22313e-131	7768	5	P:GO:0000209; C:GO:0005783; C:GO:0005829; P:GO:0030433; F:GO:0061631	P:protein polyubiquitination; C:endoplasmic reticulum; C:cytosol; P:ubiquitin-dependent ERAD pathway; F:ubiquitin conjugating enzyme activity			IPR016135 (G3DSA:3.10.110.GENE3D); IPR000608 (PFAM); mobidb-lite (MOBIDB_LITE); mobidb-lite (MOBIDB_LITE); PTHR24067 (PANTHER); PTHR24067:SF294 (PANTHER); IPR000608 (PROSITE_PROFILES); IPR016135 (SUPERFAMILY)	no GO terms	no GO terms
g386.t1	protein big brother-like	231	18	4.30888e-146	8963	3	F:GO:0003713; C:GO:0005634; P:GO:1903508	F:transcription coactivator activity; C:nucleus; P:positive regulation of nucleic acid-templated transcription			IPR036552 (G3DSA:2.40.250.GENE3D); IPR003417 (PFAM); mobidb-lite (MOBIDB_LITE); mobidb-lite (MOBIDB_LITE); IPR003417 (PANTHER); IPR036552 (SUPERFAMILY)	F:GO:0003713; C:GO:0005634	F:transcription coactivator activity; C:nucleus
g387.t1	tRNA-dihydrouridine(20) synthase [NAD(P)+]-like	197	20	3.30851e-125	9218	4	P:GO:0002943; F:GO:0017150; F:GO:0050660; P:GO:0055114	P:tRNA dihydrouridine synthesis; F:tRNA dihydrouridine synthase activity; F:flavin adenine dinucleotide binding; P:oxidation-reduction process			IPR001269 (PFAM); IPR013785 (G3DSA:3.20.20.GENE3D); PTHR45936 (PANTHER); IPR035587 (CDD); SSF51395 (SUPERFAMILY)	F:GO:0003824; P:GO:0008033; F:GO:0017150; F:GO:0050660; P:GO:0055114	F:catalytic activity; P:tRNA processing; F:tRNA dihydrouridine synthase activity; F:flavin adenine dinucleotide binding; P:oxidation-reduction process
g388.t1	transcription factor Dp-1 isoform X2	455	20	0	834	9	P:GO:0000278; F:GO:0003677; F:GO:0003700; F:GO:0003712; C:GO:0005634; C:GO:0005667; P:GO:0006355; F:GO:0008134; P:GO:0051726	P:mitotic cell cycle; F:DNA binding; F:DNA-binding transcription factor activity; F:transcription coregulator activity; C:nucleus; C:transcription factor complex; P:regulation of transcription, DNA-templated; F:transcription factor binding; P:regulation of cell cycle			IPR038168 (G3DSA:1.20.140.GENE3D); IPR036388 (G3DSA:1.10.10.GENE3D); IPR003316 (PFAM); IPR015648 (PIRSF); IPR014889 (PFAM); mobidb-lite (MOBIDB_LITE); mobidb-lite (MOBIDB_LITE); mobidb-lite (MOBIDB_LITE); mobidb-lite (MOBIDB_LITE); mobidb-lite (MOBIDB_LITE); IPR015648 (PANTHER); IPR028314 (PTHR12548:PANTHER); IPR014889 (CDD); IPR036390 (SUPERFAMILY); IPR037241 (SUPERFAMILY)	P:GO:0000278; F:GO:0003700; F:GO:0003712; C:GO:0005667; P:GO:0006355; F:GO:0008134; P:GO:0051726	P:mitotic cell cycle; F:DNA-binding transcription factor activity; F:transcription coregulator activity; C:transcription factor complex; P:regulation of transcription, DNA-templated; F:transcription factor binding; P:regulation of cell cycle
g389.t1	EGF domain-specific O-linked N-acetylglucosamine transferase	418	16	0	737	1	F:GO:0016740	F:transferase activity			IPR007657 (PFAM); PTHR20961:SF38 (PANTHER); IPR007657 (PANTHER)	F:GO:0016757	F:transferase activity, transferring glycosyl groups
g390.t1	zinc finger protein SNAI2-like	377	20	0	8236	4	F:GO:0003677; F:GO:0003700; C:GO:0005634; P:GO:0045893	F:DNA binding; F:DNA-binding transcription factor activity; C:nucleus; P:positive regulation of transcription, DNA-templated			G3DSA:3.30.160.60 (GENE3D); G3DSA:3.30.160.60 (GENE3D); G3DSA:3.30.160.60 (GENE3D); G3DSA:3.30.160.60 (GENE3D); IPR013087 (PFAM); mobidb-lite (MOBIDB_LITE); mobidb-lite (MOBIDB_LITE); PTHR24377:SF772 (PANTHER); PTHR24377 (PANTHER); IPR013087 (PROSITE_PROFILES); IPR013087 (PROSITE_PROFILES); IPR013087 (PROSITE_PROFILES); IPR013087 (PROSITE_PROFILES); IPR013087 (PROSITE_PROFILES); IPR036236 (SUPERF…	F:GO:0003676	F:nucleic acid binding
g391.t1	---NA---	130									mobidb-lite (MOBIDB_LITE); mobidb-lite (MOBIDB_LITE)	no GO terms	no GO terms
g392.t1	---NA---	117									no IPS match	no IPS match	no IPS match
g393.t1	---NA---	122									mobidb-lite (MOBIDB_LITE)	no GO terms	no GO terms
g394.t1	programmed cell death protein 10	209	18	8.45123e-145	9698						PF06840 (PFAM); G3DSA:1.20.120.1950 (GENE3D); IPR009652 (PANTHER)	no GO terms	no GO terms
g395.t1	actin-related protein 2/3 complex subunit 5	150	15	1.67347e-92	8773	5	C:GO:0005737; C:GO:0005885; P:GO:0016477; P:GO:0034314; F:GO:0051015	C:cytoplasm; C:Arp2/3 protein complex; P:cell migration; P:Arp2/3 complex-mediated actin nucleation; F:actin filament binding			IPR036743 (G3DSA:1.25.40.GENE3D); IPR006789 (PFAM); IPR006789 (PIRSF); mobidb-lite (MOBIDB_LITE); mobidb-lite (MOBIDB_LITE); IPR006789 (PANTHER); PTHR12644:SF1 (PANTHER); IPR036743 (SUPERFAMILY)	C:GO:0005885; C:GO:0015629; P:GO:0030833; P:GO:0034314	C:Arp2/3 protein complex; C:actin cytoskeleton; P:regulation of actin filament polymerization; P:Arp2/3 complex-mediated actin nucleation
g396.t1	XP_004929304.1bombyx_mori_asm15162v1_core_32_85_1 protein uncharacterized LOC101743693, transcript variant X3	208	15	6.72404e-43	6337						mobidb-lite (MOBIDB_LITE); mobidb-lite (MOBIDB_LITE); mobidb-lite (MOBIDB_LITE)	no GO terms	no GO terms
g397.t1	protein timeless	507	20	1.39418e-153	6564						mobidb-lite (MOBIDB_LITE); mobidb-lite (MOBIDB_LITE); mobidb-lite (MOBIDB_LITE); mobidb-lite (MOBIDB_LITE); mobidb-lite (MOBIDB_LITE); PTHR22940:SF5 (PANTHER); PTHR22940 (PANTHER)	no GO terms	no GO terms
g398.t1	XP_011560406.1plutella_xylostella_dbmfjv1x1_core_32_85_1 protein uncharacterized LOC105390745	111	17	2.46769e-25	6932						no IPS match	no IPS match	no IPS match
g399.t1	WD repeat-containing protein 55 homolog	261	20	1.75941e-109	7618	1	C:GO:0031080	C:nuclear pore outer ring			IPR015943 (G3DSA:2.130.10.GENE3D); mobidb-lite (MOBIDB_LITE); mobidb-lite (MOBIDB_LITE); mobidb-lite (MOBIDB_LITE); mobidb-lite (MOBIDB_LITE); mobidb-lite (MOBIDB_LITE); PTHR44156:SF5 (PANTHER); PTHR44156 (PANTHER); IPR017986 (PROSITE_PROFILES); IPR036322 (SUPERFAMILY)	F:GO:0005515	F:protein binding
g400.t1	60S ribosomal protein L35	123	16	2.94763e-75	9491	3	F:GO:0003735; C:GO:0005840; P:GO:0006412	F:structural constituent of ribosome; C:ribosome; P:translation			IPR001854 (PFAM); G3DSA:1.10.20.90 (GENE3D); IPR001854 (TIGRFAM); G3DSA:1.10.287.310 (GENE3D); PTHR45722 (PANTHER); IPR001854 (HAMAP); cd00427 (CDD); IPR036049 (SUPERFAMILY)	F:GO:0003735; C:GO:0005840; P:GO:0006412	F:structural constituent of ribosome; C:ribosome; P:translation
g401.t1	N-terminal Xaa-Pro-Lys N-methyltransferase 1-A-like	226	20	1.42884e-116	8034	2	P:GO:0006480; F:GO:0008168	P:N-terminal protein amino acid methylation; F:methyltransferase activity			G3DSA:3.40.50.150 (GENE3D); IPR008576 (PIRSF); IPR008576 (PFAM); PTHR12753:SF0 (PANTHER); IPR008576 (PANTHER); cd02440 (CDD); IPR029063 (SUPERFAMILY)	P:GO:0006480; F:GO:0008168	P:N-terminal protein amino acid methylation; F:methyltransferase activity
g402.t1	transmembrane protein 189	288	20	0	8552	1	C:GO:0016021	C:integral component of membrane			IPR019547 (PFAM); mobidb-lite (MOBIDB_LITE); mobidb-lite (MOBIDB_LITE)	no GO terms	no GO terms
g403.t1	phosphatidylserine synthase 1	216	17	5.74233e-94	9314	2	P:GO:0006659; C:GO:0016021	P:phosphatidylserine biosynthetic process; C:integral component of membrane			IPR004277 (PFAM); PTHR15362:SF15 (PANTHER); PTHR15362 (PANTHER)	P:GO:0006659	P:phosphatidylserine biosynthetic process
g404.t1	chromodomain-helicase-DNA-binding protein 7 isoform X1	4116	20	0	8312						G3DSA:3.40.50.300 (GENE3D); G3DSA:1.10.10.60 (GENE3D); IPR024858 (PFAM); IPR006576 (PFAM); IPR037259 (G3DSA:2.20.28.GENE3D); IPR001650 (PFAM); G3DSA:2.40.50.40 (GENE3D); G3DSA:2.40.50.40 (GENE3D); IPR000330 (PFAM); mobidb-lite (MOBIDB_LITE); mobidb-lite (MOBIDB_LITE); mobidb-lite (MOBIDB_LITE); mobidb-lite (MOBIDB_LITE); mobidb-lite (MOBIDB_LITE); mobidb-lite (MOBIDB_LITE); mobidb-lite (MOBIDB_LI…	F:GO:0005515; F:GO:0005524; C:GO:0005794; F:GO:0016817	F:protein binding; F:ATP binding; C:Golgi apparatus; F:hydrolase activity, acting on acid anhydrides
g405.t1	WD repeat-containing protein 82	316	20	0	8708	2	C:GO:0048188; C:GO:0072357	C:Set1C/COMPASS complex; C:PTW/PP1 phosphatase complex			IPR020472 (PRINTS); IPR015943 (G3DSA:2.130.10.GENE3D); IPR015943 (G3DSA:2.130.10.GENE3D); IPR001680 (PFAM); PTHR19861 (PANTHER); IPR037867 (PTHR19861:PANTHER); IPR001680 (PROSITE_PROFILES); IPR017986 (PROSITE_PROFILES); IPR001680 (PROSITE_PROFILES); IPR001680 (PROSITE_PROFILES); cd00200 (CDD); IPR036322 (SUPERFAMILY)	F:GO:0005515; C:GO:0048188	F:protein binding; C:Set1C/COMPASS complex
g406.t1	carnitine O-acetyltransferase-like isoform X1	647	20	0	8578						IPR042231 (G3DSA:3.30.559.GENE3D); IPR039551 (PFAM); IPR042232 (G3DSA:3.30.559.GENE3D); PTHR22589:SF103 (PANTHER); IPR000542 (PANTHER); SSF52777 (SUPERFAMILY); SSF52777 (SUPERFAMILY)	F:GO:0016746	F:transferase activity, transferring acyl groups
g407.t1	ras-related protein Rab-14	213	20	4.89744e-156	9918	10	F:GO:0003924; F:GO:0005525; C:GO:0005802; C:GO:0005829; P:GO:0006895; P:GO:0032456; P:GO:0042742; C:GO:0045335; C:GO:0055037; P:GO:0090382	F:GTPase activity; F:GTP binding; C:trans-Golgi network; C:cytosol; P:Golgi to endosome transport; P:endocytic recycling; P:defense response to bacterium; C:phagocytic vesicle; C:recycling endosome; P:phagosome maturation	EC:3.6.1.15	Nucleoside-triphosphate phosphatase	PR00449 (PRINTS); IPR001806 (PFAM); G3DSA:3.40.50.300 (GENE3D); IPR005225 (TIGRFAM); mobidb-lite (MOBIDB_LITE); IPR030702 (PTHR24073:PANTHER); PTHR24073 (PANTHER); PS51419 (PROSITE_PROFILES); IPR030702 (CDD); IPR027417 (SUPERFAMILY)	F:GO:0003924; F:GO:0005525; C:GO:0005802; P:GO:0006895; P:GO:0032456; P:GO:0042742; C:GO:0045335; C:GO:0055037; P:GO:0090382	F:GTPase activity; F:GTP binding; C:trans-Golgi network; P:Golgi to endosome transport; P:endocytic recycling; P:defense response to bacterium; C:phagocytic vesicle; C:recycling endosome; P:phagosome maturation
g408.t1	UPF0184 protein C9orf16 homolog	86	18	1.83533e-23	7692						PF03670 (PFAM); mobidb-lite (MOBIDB_LITE); IPR005374 (PANTHER)	no GO terms	no GO terms
g409.t1	probable NADH dehydrogenase [ubiquinone] iron-sulfur protein 6, mitochondrial	121	17	6.66813e-55	7993	2	C:GO:0005747; P:GO:0006120	C:mitochondrial respiratory chain complex I; P:mitochondrial electron transport, NADH to ubiquinone			IPR019401 (PFAM); G3DSA:2.60.260.40 (GENE3D); PTHR13156 (PANTHER)	no GO terms	no GO terms
g410.t1	kinesin-associated protein 3	912	20	0	8824	2	C:GO:0005871; F:GO:0019894	C:kinesin complex; F:kinesin binding			G3DSA:1.25.10.110 (GENE3D); PF05804 (PFAM); IPR011989 (G3DSA:1.25.10.GENE3D); mobidb-lite (MOBIDB_LITE); mobidb-lite (MOBIDB_LITE); mobidb-lite (MOBIDB_LITE); IPR008658 (PANTHER); IPR016024 (SUPERFAMILY)	C:GO:0005871; F:GO:0019894	C:kinesin complex; F:kinesin binding
g411.t1	E3 ubiquitin-protein ligase Su(dx)	886	20	0	8343						IPR024928 (PIRSF); G3DSA:3.90.1750.10 (GENE3D); G3DSA:2.20.70.10 (GENE3D); IPR035892 (G3DSA:2.60.40.GENE3D); G3DSA:3.30.2160.10 (GENE3D); G3DSA:3.30.2410.10 (GENE3D); IPR000008 (PFAM); IPR000569 (PFAM); G3DSA:2.20.70.10 (GENE3D); G3DSA:2.20.70.10 (GENE3D); IPR001202 (PFAM); mobidb-lite (MOBIDB_LITE); mobidb-lite (MOBIDB_LITE); mobidb-lite (MOBIDB_LITE); mobidb-lite (MOBIDB_LITE); PTHR11254 (PANTH…	F:GO:0004842; F:GO:0005515; P:GO:0006511; F:GO:0061630	F:ubiquitin-protein transferase activity; F:protein binding; P:ubiquitin-dependent protein catabolic process; F:ubiquitin protein ligase activity
g412.t1	alanine--tRNA ligase, cytoplasmic	965	20	0	8421	11	F:GO:0000049; F:GO:0003743; F:GO:0004813; F:GO:0005524; F:GO:0005525; C:GO:0005737; P:GO:0006400; P:GO:0006413; P:GO:0006419; F:GO:0008270; F:GO:0016597	F:tRNA binding; F:translation initiation factor activity; F:alanine-tRNA ligase activity; F:ATP binding; F:GTP binding; C:cytoplasm; P:tRNA modification; P:translational initiation; P:alanyl-tRNA aminoacylation; F:zinc ion binding; F:amino acid binding	EC:6.1.1.7	Alanine--tRNA ligase	IPR002318 (PRINTS); G3DSA:3.10.310.40 (GENE3D); G3DSA:3.30.930.10 (GENE3D); G3DSA:2.40.30.130 (GENE3D); G3DSA:3.30.980.10 (GENE3D); IPR002318 (TIGRFAM); IPR018164 (PFAM); IPR003156 (PFAM); G3DSA:3.30.54.20 (GENE3D); IPR012947 (PFAM); PTHR11777:SF33 (PANTHER); PTHR11777 (PANTHER); IPR018165 (PROSITE_PROFILES); IPR023033 (HAMAP); cd00673 (CDD); SSF55681 (SUPERFAMILY); IPR018162 (SUPERFAMILY); IPR01…	F:GO:0000166; F:GO:0003676; F:GO:0004812; F:GO:0004813; F:GO:0005524; C:GO:0005737; P:GO:0006419; P:GO:0043039	F:nucleotide binding; F:nucleic acid binding; F:aminoacyl-tRNA ligase activity; F:alanine-tRNA ligase activity; F:ATP binding; C:cytoplasm; P:alanyl-tRNA aminoacylation; P:tRNA aminoacylation
g413.t1	endoplasmic reticulum-Golgi intermediate compartment protein 3	373	20	0	8155	5	P:GO:0006888; P:GO:0006890; C:GO:0030134; C:GO:0030173; C:GO:0030176	P:endoplasmic reticulum to Golgi vesicle-mediated transport; P:retrograde vesicle-mediated transport, Golgi to endoplasmic reticulum; C:COPII-coated ER to Golgi transport vesicle; C:integral component of Golgi membrane; C:integral component of endoplasmic reticulum membrane			IPR039542 (PFAM); IPR012936 (PFAM); PTHR10984 (PANTHER); PTHR10984:SF25 (PANTHER)	no GO terms	no GO terms
g414.t1	XP_011556217.1plutella_xylostella_dbmfjv1x1_core_32_85_1 protein uncharacterized LOC105387220, transcript variant X2	675	20	0	9549	5	F:GO:0003824; C:GO:0005576; P:GO:0005975; P:GO:0006030; F:GO:0008061	F:catalytic activity; C:extracellular region; P:carbohydrate metabolic process; P:chitin metabolic process; F:chitin binding			G3DSA:3.20.20.370 (GENE3D); IPR002557 (PFAM); IPR035899 (G3DSA:1.20.900.GENE3D); IPR036055 (G3DSA:4.10.400.GENE3D); IPR002172 (PFAM); PTHR45985:SF1 (PANTHER); PTHR45985 (PANTHER); PTHR45985 (PANTHER); PTHR45985:SF1 (PANTHER); IPR002557 (PROSITE_PROFILES); IPR002172 (PROSITE_PROFILES); IPR000219 (PROSITE_PROFILES); IPR002172 (CDD); cd10974 (CDD); IPR011330 (SUPERFAMILY); IPR035899 (SUPERFAMILY); I…	F:GO:0003824; F:GO:0005089; F:GO:0005515; C:GO:0005576; P:GO:0005975; P:GO:0006030; F:GO:0008061; P:GO:0035023	F:catalytic activity; F:Rho guanyl-nucleotide exchange factor activity; F:protein binding; C:extracellular region; P:carbohydrate metabolic process; P:chitin metabolic process; F:chitin binding; P:regulation of Rho protein signal transduction
g415.t1	XP_013181267.1papilio_xuthus_pxut1_refseq_core_32_85_1 protein uncharacterized LOC106127651	539	20	0	939	5	F:GO:0004099; C:GO:0005576; P:GO:0005975; P:GO:0006030; F:GO:0008061	F:chitin deacetylase activity; C:extracellular region; P:carbohydrate metabolic process; P:chitin metabolic process; F:chitin binding	EC:3.5.1.41	Chitin deacetylase	IPR002509 (PFAM); G3DSA:3.20.20.370 (GENE3D); IPR036055 (G3DSA:4.10.400.GENE3D); IPR002557 (PFAM); G3DSA:2.170.140.10 (GENE3D); IPR002172 (PFAM); PTHR45985 (PANTHER); PTHR45985:SF6 (PANTHER); IPR002172 (PROSITE_PROFILES); IPR002557 (PROSITE_PROFILES); IPR002172 (CDD); cd10974 (CDD); IPR036055 (SUPERFAMILY); IPR011330 (SUPERFAMILY); IPR036508 (SUPERFAMILY)	F:GO:0003824; F:GO:0005515; C:GO:0005576; P:GO:0005975; P:GO:0006030; F:GO:0008061; F:GO:0016810	F:catalytic activity; F:protein binding; C:extracellular region; P:carbohydrate metabolic process; P:chitin metabolic process; F:chitin binding; F:hydrolase activity, acting on carbon-nitrogen (but not peptide) bonds
g416.t1	---NA---	90									mobidb-lite (MOBIDB_LITE)	no GO terms	no GO terms
g417.t1	XP_012544679.1bombyx_mori_asm15162v1_core_32_85_1 protein uncharacterized LOC105841430	797	20	0	6019						IPR000477 (PFAM); IPR001584 (PFAM); G3DSA:3.10.20.370 (GENE3D); G3DSA:3.10.10.10 (GENE3D); G3DSA:3.30.70.270 (GENE3D); IPR041373 (PFAM); IPR036397 (G3DSA:3.30.420.GENE3D); G3DSA:3.30.70.270 (GENE3D); mobidb-lite (MOBIDB_LITE); mobidb-lite (MOBIDB_LITE); PTHR24559 (PANTHER); PTHR24559:SF275 (PANTHER); IPR001584 (PROSITE_PROFILES); IPR000477 (PROSITE_PROFILES); cd09274 (CDD); cd01647 (CDD); SSF5667…	F:GO:0003676; P:GO:0015074	F:nucleic acid binding; P:DNA integration
g418.t1	adenylate cyclase type 3	135	20	3.56296e-56	9149	7	F:GO:0004016; F:GO:0005524; C:GO:0005622; C:GO:0005887; P:GO:0006171; P:GO:0007189; F:GO:0046872	F:adenylate cyclase activity; F:ATP binding; C:intracellular; C:integral component of plasma membrane; P:cAMP biosynthetic process; P:adenylate cyclase-activating G protein-coupled receptor signaling pathway; F:metal ion binding	EC:4.6.1.1	Adenylate cyclase	IPR001054 (PFAM); IPR029787 (G3DSA:3.30.70.GENE3D); PTHR45627 (PANTHER); PTHR45627:SF13 (PANTHER); IPR001054 (PROSITE_PROFILES); cd07302 (CDD); IPR029787 (SUPERFAMILY)	P:GO:0009190; F:GO:0016849; P:GO:0035556	P:cyclic nucleotide biosynthetic process; F:phosphorus-oxygen lyase activity; P:intracellular signal transduction
g419.t1	adenylate cyclase type 3	787	20	0	8064	5	F:GO:0004016; F:GO:0005488; C:GO:0005887; P:GO:0006171; P:GO:0007189	F:adenylate cyclase activity; F:binding; C:integral component of plasma membrane; P:cAMP biosynthetic process; P:adenylate cyclase-activating G protein-coupled receptor signaling pathway	EC:4.6.1.1	Adenylate cyclase	IPR029787 (G3DSA:3.30.70.GENE3D); IPR001054 (PFAM); mobidb-lite (MOBIDB_LITE); PTHR45627:SF13 (PANTHER); PTHR45627 (PANTHER); PTHR45627:SF13 (PANTHER); PTHR45627 (PANTHER); IPR001054 (PROSITE_PROFILES); IPR001054 (PROSITE_PROFILES); cd07302 (CDD); IPR029787 (SUPERFAMILY); IPR029787 (SUPERFAMILY)	P:GO:0009190; F:GO:0016849; P:GO:0035556	P:cyclic nucleotide biosynthetic process; F:phosphorus-oxygen lyase activity; P:intracellular signal transduction
g420.t1	integrator complex subunit 2	932	17	0	8995	2	C:GO:0032039; P:GO:0034472	C:integrator complex; P:snRNA 3'-end processing			IPR026236 (PRINTS); IPR029321 (PFAM); IPR029321 (PANTHER)	P:GO:0016180; C:GO:0032039	P:snRNA processing; C:integrator complex
g421.t1	anaphase-promoting complex subunit 5	131	14	2.98854e-28	8844						IPR026000 (PFAM); IPR037679 (PANTHER)	C:GO:0005680	C:anaphase-promoting complex
g422.t1	protein transport protein Sec61 subunit beta	96	13	2.68439e-49	9331	7	F:GO:0005086; C:GO:0005784; P:GO:0006616; F:GO:0015450; C:GO:0016021; P:GO:0031204; C:GO:0031205	F:ARF guanyl-nucleotide exchange factor activity; C:Sec61 translocon complex; P:SRP-dependent cotranslational protein targeting to membrane, translocation; F:P-P-bond-hydrolysis-driven protein transmembrane transporter activity; C:integral component of membrane; P:posttranslational protein targeting to membrane, translocation; C:endoplasmic reticulum Sec complex	EC:7.4.2.3; EC:7.4.2.4	Mitochondrial protein-transporting ATPase; Chloroplast protein-transporting ATPase	IPR030671 (PIRSF); IPR016482 (PFAM); mobidb-lite (MOBIDB_LITE); mobidb-lite (MOBIDB_LITE); PTHR13509:SF3 (PANTHER); IPR030671 (PANTHER)	C:GO:0005784; P:GO:0006886	C:Sec61 translocon complex; P:intracellular protein transport
g423.t1	2',5'-phosphodiesterase 12	285	20	1.53308e-108	7335	1	P:GO:0016070	P:RNA metabolic process			IPR005135 (PFAM); IPR036691 (G3DSA:3.60.10.GENE3D); PTHR12121 (PANTHER); PTHR12121:SF37 (PANTHER); IPR036691 (SUPERFAMILY)	no GO terms	no GO terms
g424.t1	XP_013133625.1papilio_polytes_ppol1_refseq_core_32_85_1 protein uncharacterized LOC106099594, transcript variant X2	300	20	1.34556e-144	7532	1	C:GO:0016021	C:integral component of membrane			IPR009688 (PFAM); PTHR21377:SF0 (PANTHER); PTHR21377 (PANTHER)	no GO terms	no GO terms
g425.t1	pse165.8phoebis_sennae_v1x1_core_32_85_1 protein	195	20	2.94781e-102	8683	1	P:GO:0032981	P:mitochondrial respiratory chain complex I assembly			G3DSA:2.60.120.430 (GENE3D); IPR013857 (PFAM); IPR039131 (PANTHER); IPR008979 (SUPERFAMILY)	P:GO:0032981	P:mitochondrial respiratory chain complex I assembly
g426.t1	RNA-binding protein 39	532	20	0	9108	6	F:GO:0003729; C:GO:0005634; P:GO:0006397; C:GO:0010494; P:GO:0061158; F:GO:1990446	F:mRNA binding; C:nucleus; P:mRNA processing; C:cytoplasmic stress granule; P:3'-UTR-mediated mRNA destabilization; F:U1 snRNP binding			IPR012677 (G3DSA:3.30.70.GENE3D); IPR006509 (TIGRFAM); IPR029123 (PFAM); IPR012677 (G3DSA:3.30.70.GENE3D); IPR000504 (PFAM); IPR012677 (G3DSA:3.30.70.GENE3D); mobidb-lite (MOBIDB_LITE); mobidb-lite (MOBIDB_LITE); mobidb-lite (MOBIDB_LITE); PTHR23139 (PANTHER); PTHR23139:SF101 (PANTHER); IPR000504 (PROSITE_PROFILES); IPR000504 (PROSITE_PROFILES); cd12283 (CDD); cd12285 (CDD); cd12284 (CDD); IPR035…	F:GO:0003676; F:GO:0003723; C:GO:0005634; P:GO:0006397	F:nucleic acid binding; F:RNA binding; C:nucleus; P:mRNA processing
g427.t1	protein CWC15 homolog	217	15	3.50983e-133	9273	3	F:GO:0003723; P:GO:0045292; C:GO:0071013	F:RNA binding; P:mRNA cis splicing, via spliceosome; C:catalytic step 2 spliceosome			IPR006973 (PFAM); mobidb-lite (MOBIDB_LITE); mobidb-lite (MOBIDB_LITE); mobidb-lite (MOBIDB_LITE); IPR006973 (PANTHER); PTHR12718:SF2 (PANTHER)	P:GO:0000398; C:GO:0005681	P:mRNA splicing, via spliceosome; C:spliceosomal complex
g428.t1	protein 60A	167	15	5.38152e-59	8044	12	F:GO:0005125; F:GO:0005160; C:GO:0005615; F:GO:0008083; P:GO:0010469; P:GO:0010862; P:GO:0030509; P:GO:0042981; P:GO:0043408; P:GO:0048468; P:GO:0060395; F:GO:0070700	F:cytokine activity; F:transforming growth factor beta receptor binding; C:extracellular space; F:growth factor activity; P:regulation of signaling receptor activity; P:positive regulation of pathway-restricted SMAD protein phosphorylation; P:BMP signaling pathway; P:regulation of apoptotic process; P:regulation of MAPK cascade; P:cell development; P:SMAD protein signal transduction; F:BMP recept…			IPR001111 (PFAM); mobidb-lite (MOBIDB_LITE)	no GO terms	no GO terms
g429.t1	protein 60A	939	20	1.18443e-155	8741	3	C:GO:0005576; F:GO:0008083; P:GO:0010469	C:extracellular region; F:growth factor activity; P:regulation of signaling receptor activity			IPR029034 (G3DSA:2.10.90.GENE3D); IPR001839 (PFAM); G3DSA:1.20.1070.10 (GENE3D); G3DSA:2.60.120.970 (GENE3D); IPR001111 (PFAM); mobidb-lite (MOBIDB_LITE); PTHR11848:SF54 (PANTHER); IPR015615 (PANTHER); IPR017981 (PROSITE_PROFILES); IPR001839 (PROSITE_PROFILES); cd15039 (CDD); IPR029034 (SUPERFAMILY); SSF81321 (SUPERFAMILY)	F:GO:0004888; P:GO:0007166; F:GO:0008083; C:GO:0016021	F:transmembrane signaling receptor activity; P:cell surface receptor signaling pathway; F:growth factor activity; C:integral component of membrane
g430.t1	---NA---	78									no IPS match	no IPS match	no IPS match
g431.t1	XP_011561062.1plutella_xylostella_dbmfjv1x1_core_32_85_1 protein uncharacterized LOC105391293	1401	20	0	5099	2	F:GO:0003676; P:GO:0015074	F:nucleic acid binding; P:DNA integration			IPR008737 (PFAM); G3DSA:3.10.10.10 (GENE3D); IPR036397 (G3DSA:3.30.420.GENE3D); G3DSA:1.10.340.70 (GENE3D); G3DSA:3.30.70.270 (GENE3D); IPR041588 (PFAM); IPR008042 (PFAM); IPR040676 (PFAM); mobidb-lite (MOBIDB_LITE); mobidb-lite (MOBIDB_LITE); mobidb-lite (MOBIDB_LITE); mobidb-lite (MOBIDB_LITE); mobidb-lite (MOBIDB_LITE); PTHR22955:SF60 (PANTHER); PTHR22955 (PANTHER); IPR001584 (PROSITE_PROFILES…	F:GO:0003676; P:GO:0015074	F:nucleic acid binding; P:DNA integration
g432.t1	XP_011554304.1plutella_xylostella_dbmfjv1x1_core_32_85_1 protein uncharacterized LOC105385598	110	20	1.64083e-32	7874						no IPS match	no IPS match	no IPS match
g433.t1	sodium/hydrogen exchanger 9B2-like isoform X2	698	20	0	8672						IPR006153 (PFAM); IPR038770 (G3DSA:1.20.1530.GENE3D); mobidb-lite (MOBIDB_LITE); mobidb-lite (MOBIDB_LITE); mobidb-lite (MOBIDB_LITE); mobidb-lite (MOBIDB_LITE); mobidb-lite (MOBIDB_LITE); mobidb-lite (MOBIDB_LITE); PTHR31102:SF1 (PANTHER); PTHR31102 (PANTHER)	P:GO:0006812; F:GO:0015299; C:GO:0016021; P:GO:0055085	P:cation transport; F:solute:proton antiporter activity; C:integral component of membrane; P:transmembrane transport
g434.t1	sodium/hydrogen exchanger 9B2-like isoform X1	106	10	1.71429e-15	5957						mobidb-lite (MOBIDB_LITE); mobidb-lite (MOBIDB_LITE); mobidb-lite (MOBIDB_LITE)	no GO terms	no GO terms
g435.t1	sodium/hydrogen exchanger 9B1-like	607	20	1.59329e-156	6939	3	P:GO:0006812; C:GO:0016020; P:GO:0055085	P:cation transport; C:membrane; P:transmembrane transport			mobidb-lite (MOBIDB_LITE); PTHR31102:SF1 (PANTHER); PTHR31102 (PANTHER)	no GO terms	no GO terms
g436.t1	sodium/hydrogen exchanger 9B2-like isoform X2	231	20	5.41133e-109	8103						IPR006153 (PFAM); PTHR31102 (PANTHER)	P:GO:0006812; F:GO:0015299; C:GO:0016021; P:GO:0055085	P:cation transport; F:solute:proton antiporter activity; C:integral component of membrane; P:transmembrane transport
g437.t1	sodium/hydrogen exchanger 9B2-like isoform X1	88	20	3.26143e-31	7292						no IPS match	no IPS match	no IPS match
g438.t1	---NA---	80									mobidb-lite (MOBIDB_LITE); mobidb-lite (MOBIDB_LITE)	no GO terms	no GO terms
g439.t1	neuroligin-1-like	400	20	0	695	1	C:GO:0016021	C:integral component of membrane			IPR029058 (G3DSA:3.40.50.GENE3D); mobidb-lite (MOBIDB_LITE); mobidb-lite (MOBIDB_LITE); mobidb-lite (MOBIDB_LITE); mobidb-lite (MOBIDB_LITE); mobidb-lite (MOBIDB_LITE); PTHR43903 (PANTHER); PTHR43903:SF15 (PANTHER)	no GO terms	no GO terms
g440.t1	XP_011549489.1plutella_xylostella_dbmfjv1x1_core_32_85_1 protein actin-like protein 6B	459	20	2.35265e-79	7055						IPR041588 (PFAM); G3DSA:3.30.70.270 (GENE3D); G3DSA:3.10.20.370 (GENE3D); IPR041577 (PFAM); mobidb-lite (MOBIDB_LITE); mobidb-lite (MOBIDB_LITE); mobidb-lite (MOBIDB_LITE); PTHR33198 (PANTHER); PTHR33198:SF9 (PANTHER); SSF56672 (SUPERFAMILY)	no GO terms	no GO terms
g441.t1	neuroligin-1 isoform X1	711	20	0	868	5	P:GO:0007416; C:GO:0016021; C:GO:0044464; C:GO:0045202; P:GO:0071709	P:synapse assembly; C:integral component of membrane; C:cell part; C:synapse; P:membrane assembly			IPR002018 (PFAM); mobidb-lite (MOBIDB_LITE); mobidb-lite (MOBIDB_LITE); mobidb-lite (MOBIDB_LITE); PTHR43903 (PANTHER); PTHR43903:SF15 (PANTHER); PTHR43903:SF15 (PANTHER); PTHR43903 (PANTHER); IPR029058 (SUPERFAMILY)	no GO terms	no GO terms
g442.t1	---NA---	120									no IPS match	no IPS match	no IPS match
g443.t1	putative ATP-dependent RNA helicase DHX33	487	20	0	6584	3	F:GO:0016787; F:GO:0097159; F:GO:1901363	F:hydrolase activity; F:organic cyclic compound binding; F:heterocyclic compound binding			G3DSA:1.20.120.1080 (GENE3D); IPR007502 (PFAM); IPR001650 (PFAM); IPR011709 (PFAM); G3DSA:3.40.50.300 (GENE3D); mobidb-lite (MOBIDB_LITE); mobidb-lite (MOBIDB_LITE); PTHR18934:SF85 (PANTHER); PTHR18934 (PANTHER); PTHR18934:SF85 (PANTHER); PTHR18934:SF85 (PANTHER); PTHR18934 (PANTHER); PTHR18934 (PANTHER); IPR001650 (PROSITE_PROFILES); cd18791 (CDD); IPR027417 (SUPERFAMILY)	F:GO:0004386	F:helicase activity
g444.t1	FAD-dependent oxidoreductase domain-containing protein 1	427	20	0	6858	1	C:GO:0005737	C:cytoplasm			G3DSA:3.30.9.10 (GENE3D); IPR006076 (PFAM); IPR036188 (G3DSA:3.50.50.GENE3D); PTHR13847 (PANTHER); PTHR13847:SF44 (PANTHER); IPR036188 (SUPERFAMILY)	F:GO:0016491; P:GO:0055114	F:oxidoreductase activity; P:oxidation-reduction process
g445.t1	calcium load-activated calcium channel	260	16	2.60722e-113	9761	4	F:GO:0005262; C:GO:0030176; P:GO:0032469; P:GO:0070588	F:calcium channel activity; C:integral component of endoplasmic reticulum membrane; P:endoplasmic reticulum calcium ion homeostasis; P:calcium ion transmembrane transport			IPR002809 (PFAM); mobidb-lite (MOBIDB_LITE); IPR008559 (PANTHER)	F:GO:0005262; C:GO:0016020; C:GO:0030176; P:GO:0032469	F:calcium channel activity; C:membrane; C:integral component of endoplasmic reticulum membrane; P:endoplasmic reticulum calcium ion homeostasis
g446.t1	serine/threonine-protein phosphatase 1 regulatory subunit 10	443	20	1.58913e-85	6807	2	C:GO:0005634; F:GO:0046872	C:nucleus; F:metal ion binding			mobidb-lite (MOBIDB_LITE); mobidb-lite (MOBIDB_LITE); mobidb-lite (MOBIDB_LITE); mobidb-lite (MOBIDB_LITE); mobidb-lite (MOBIDB_LITE); mobidb-lite (MOBIDB_LITE); PTHR46557 (PANTHER)	no GO terms	no GO terms
g447.t1	serine/threonine-protein phosphatase 1 regulatory subunit 10-like isoform X1	494	18	0	7686	2	C:GO:0005634; F:GO:0046872	C:nucleus; F:metal ion binding			G3DSA:4.10.1000.10 (GENE3D); IPR000571 (PFAM); mobidb-lite (MOBIDB_LITE); mobidb-lite (MOBIDB_LITE); mobidb-lite (MOBIDB_LITE); mobidb-lite (MOBIDB_LITE); mobidb-lite (MOBIDB_LITE); mobidb-lite (MOBIDB_LITE); mobidb-lite (MOBIDB_LITE); PTHR46557 (PANTHER); IPR000571 (PROSITE_PROFILES); IPR036855 (SUPERFAMILY)	F:GO:0046872	F:metal ion binding
g448.t1	glycerophosphocholine phosphodiesterase GPCPD1-like isoform X3	759	20	0	8347	3	P:GO:0046475; F:GO:0047389; F:GO:2001070	P:glycerophospholipid catabolic process; F:glycerophosphocholine phosphodiesterase activity; F:starch binding	EC:3.1.4.2	Glycerophosphocholine phosphodiesterase	IPR030395 (PFAM); IPR017946 (G3DSA:3.20.20.GENE3D); IPR002044 (PFAM); IPR013783 (G3DSA:2.60.40.GENE3D); mobidb-lite (MOBIDB_LITE); mobidb-lite (MOBIDB_LITE); mobidb-lite (MOBIDB_LITE); IPR033506 (PTHR22958:PANTHER); PTHR22958 (PANTHER); IPR030395 (PROSITE_PROFILES); IPR002044 (PROSITE_PROFILES); cd08607 (CDD); IPR013784 (SUPERFAMILY); IPR017946 (SUPERFAMILY)	P:GO:0006629; F:GO:0008081; F:GO:0030246; P:GO:0046475; F:GO:0047389; F:GO:2001070	P:lipid metabolic process; F:phosphoric diester hydrolase activity; F:carbohydrate binding; P:glycerophospholipid catabolic process; F:glycerophosphocholine phosphodiesterase activity; F:starch binding
g449.t1	pse1433.8phoebis_sennae_v1x1_core_32_85_1 protein	83	17	2.11364e-47	8242	1	C:GO:0016021	C:integral component of membrane			IPR028054 (PANTHER)	no GO terms	no GO terms
g450.t1	suppressor APC domain-containing protein 2	432	15	0	7687						PF11414 (PFAM); mobidb-lite (MOBIDB_LITE); mobidb-lite (MOBIDB_LITE); mobidb-lite (MOBIDB_LITE); PTHR14907:SF2 (PANTHER); IPR026828 (PANTHER)	no GO terms	no GO terms
g451.t1	28S ribosomal protein S18b, mitochondrial	185	15	8.13848e-101	824	4	F:GO:0003735; C:GO:0005739; C:GO:0005840; P:GO:0006412	F:structural constituent of ribosome; C:mitochondrion; C:ribosome; P:translation			IPR036870 (G3DSA:4.10.640.GENE3D); IPR001648 (PFAM); IPR040054 (PANTHER); IPR036870 (SUPERFAMILY)	F:GO:0003735; C:GO:0005840; P:GO:0006412; P:GO:0032543	F:structural constituent of ribosome; C:ribosome; P:translation; P:mitochondrial translation
g452.t1	centrosomin isoform X1	587	20	0	7518						IPR012943 (PFAM); mobidb-lite (MOBIDB_LITE); PTHR46501 (PANTHER)	C:GO:0005815	C:microtubule organizing center
g453.t1	U2 small nuclear ribonucleoprotein auxiliary factor 35 kDa subunit-related protein 2	222	20	1.97285e-69	7067	3	F:GO:0003723; C:GO:0032991; C:GO:0044428	F:RNA binding; C:protein-containing complex; C:nuclear part			IPR009145 (PRINTS); G3DSA:2.30.30.1190 (GENE3D); IPR000571 (PFAM); mobidb-lite (MOBIDB_LITE); mobidb-lite (MOBIDB_LITE); mobidb-lite (MOBIDB_LITE); PTHR12620:SF2 (PANTHER); IPR009145 (PANTHER); IPR000571 (PROSITE_PROFILES)	P:GO:0000398; F:GO:0003723; F:GO:0046872; C:GO:0089701	P:mRNA splicing, via spliceosome; F:RNA binding; F:metal ion binding; C:U2AF
g454.t1	transcription termination factor, mitochondrial isoform X1	158	19	6.23405e-12	6404						no IPS match	no IPS match	no IPS match
g455.t1	dnaJ homolog subfamily A member 2-like	407	20	0	8249	7	F:GO:0005524; C:GO:0005829; P:GO:0006457; P:GO:0009408; F:GO:0031072; F:GO:0046872; F:GO:0051082	F:ATP binding; C:cytosol; P:protein folding; P:response to heat; F:heat shock protein binding; F:metal ion binding; F:unfolded protein binding			IPR001623 (PRINTS); IPR002939 (PFAM); IPR001623 (PFAM); IPR036869 (G3DSA:1.10.287.GENE3D); G3DSA:2.60.260.20 (GENE3D); G3DSA:2.10.230.10 (GENE3D); G3DSA:2.60.260.20 (GENE3D); IPR001305 (PFAM); mobidb-lite (MOBIDB_LITE); mobidb-lite (MOBIDB_LITE); PTHR43888:SF31 (PANTHER); PTHR43888 (PANTHER); IPR012724 (HAMAP); IPR001305 (PROSITE_PROFILES); IPR001623 (PROSITE_PROFILES); IPR001623 (CDD); IPR001305…	F:GO:0005524; P:GO:0006457; P:GO:0009408; F:GO:0031072; F:GO:0051082	F:ATP binding; P:protein folding; P:response to heat; F:heat shock protein binding; F:unfolded protein binding
g456.t1	XP_012548296.1bombyx_mori_asm15162v1_core_32_85_1 protein C-type lectin 4	312	20	1.76958e-157	9403	1	F:GO:0030246	F:carbohydrate binding			IPR001304 (PFAM); IPR016186 (G3DSA:3.10.100.GENE3D); mobidb-lite (MOBIDB_LITE); PTHR21407 (PANTHER); PTHR21407:SF1 (PANTHER); IPR001304 (PROSITE_PROFILES); cd00037 (CDD); IPR016187 (SUPERFAMILY)	no GO terms	no GO terms
g457.t1	polycomb group protein Psc-like	869	20	8.1472e-168	7151	7	P:GO:0000122; F:GO:0003688; P:GO:0006342; P:GO:0033314; C:GO:0035102; P:GO:0036353; F:GO:1990841	P:negative regulation of transcription by RNA polymerase II; F:DNA replication origin binding; P:chromatin silencing; P:mitotic DNA replication checkpoint; C:PRC1 complex; P:histone H2A-K119 monoubiquitination; F:promoter-specific chromatin binding			IPR036388 (G3DSA:1.10.10.GENE3D); G3DSA:3.40.50.300 (GENE3D); IPR032443 (PFAM); IPR003959 (PFAM); G3DSA:1.10.8.60 (GENE3D); G3DSA:3.10.20.90 (GENE3D); IPR015163 (PFAM); mobidb-lite (MOBIDB_LITE); mobidb-lite (MOBIDB_LITE); mobidb-lite (MOBIDB_LITE); mobidb-lite (MOBIDB_LITE); mobidb-lite (MOBIDB_LITE); mobidb-lite (MOBIDB_LITE); mobidb-lite (MOBIDB_LITE); mobidb-lite (MOBIDB_LITE); mobidb-lite (M…	F:GO:0005524	F:ATP binding
g458.t1	---NA---	121									mobidb-lite (MOBIDB_LITE); mobidb-lite (MOBIDB_LITE)	no GO terms	no GO terms
g459.t1	XP_013133644.1papilio_polytes_ppol1_refseq_core_32_85_1 protein uncharacterized LOC106099604	91	11	1.97792e-30	8141						mobidb-lite (MOBIDB_LITE)	no GO terms	no GO terms
g460.t1	dnaJ homolog subfamily C member 7	496	20	0	851						IPR001623 (PRINTS); IPR011990 (G3DSA:1.25.40.GENE3D); IPR036869 (G3DSA:1.10.287.GENE3D); IPR001623 (PFAM); PF14559 (PFAM); IPR013105 (PFAM); PTHR44200:SF1 (PANTHER); PTHR44200 (PANTHER); IPR019734 (PROSITE_PROFILES); IPR001623 (PROSITE_PROFILES); IPR019734 (PROSITE_PROFILES); IPR013026 (PROSITE_PROFILES); IPR019734 (PROSITE_PROFILES); IPR019734 (PROSITE_PROFILES); IPR019734 (PROSITE_PROFILES); IP…	F:GO:0005515	F:protein binding
g461.t1	dolichyldiphosphatase 1-like	140	13	1.11472e-61	8756	4	P:GO:0006487; P:GO:0008610; C:GO:0030176; F:GO:0047874	P:protein N-linked glycosylation; P:lipid biosynthetic process; C:integral component of endoplasmic reticulum membrane; F:dolichyldiphosphatase activity	EC:3.6.1.43	Dolichyldiphosphatase	G3DSA:1.20.144.10 (GENE3D); IPR000326 (PFAM); IPR039666 (PTHR11247:PANTHER); PTHR11247 (PANTHER); IPR036938 (SUPERFAMILY)	F:GO:0016787	F:hydrolase activity
g462.t1	XP_011568873.1plutella_xylostella_dbmfjv1x1_core_32_85_1 protein uncharacterized LOC105398458	94	8	6.77108e-24	8412						no IPS match	no IPS match	no IPS match
g463.t1	protein Dr1	184	20	3.13906e-105	9196	11	P:GO:0000122; F:GO:0001047; F:GO:0003713; F:GO:0003714; C:GO:0005671; P:GO:0006338; F:GO:0017025; C:GO:0017054; P:GO:0045898; P:GO:0045944; F:GO:0046982	P:negative regulation of transcription by RNA polymerase II; F:core promoter binding; F:transcription coactivator activity; F:transcription corepressor activity; C:Ada2/Gcn5/Ada3 transcription activator complex; P:chromatin remodeling; F:TBP-class protein binding; C:negative cofactor 2 complex; P:regulation of RNA polymerase II transcriptional preinitiation complex assembly; P:positive regulation…			IPR009072 (G3DSA:1.10.20.GENE3D); IPR003958 (PFAM); mobidb-lite (MOBIDB_LITE); IPR042225 (PANTHER); IPR009072 (SUPERFAMILY)	P:GO:0000122; F:GO:0003714; C:GO:0017054; F:GO:0046982	P:negative regulation of transcription by RNA polymerase II; F:transcription corepressor activity; C:negative cofactor 2 complex; F:protein heterodimerization activity
g464.t1	coiled-coil domain-containing protein 25	207	16	3.05112e-124	9392						IPR008532 (PFAM); mobidb-lite (MOBIDB_LITE); mobidb-lite (MOBIDB_LITE); mobidb-lite (MOBIDB_LITE); PTHR13049:SF2 (PANTHER); IPR039730 (PANTHER)	no GO terms	no GO terms
g465.t1	queuine tRNA-ribosyltransferase catalytic subunit	371	20	0	7997	4	C:GO:0005737; F:GO:0008479; F:GO:0046872; P:GO:0101030	C:cytoplasm; F:queuine tRNA-ribosyltransferase activity; F:metal ion binding; P:tRNA-guanine transglycosylation	EC:2.4.2.29	tRNA-guanine(34) transglycosylase	IPR002616 (PFAM); IPR036511 (G3DSA:3.20.20.GENE3D); IPR004803 (TIGRFAM); IPR002616 (TIGRFAM); PTHR43530 (PANTHER); IPR004803 (HAMAP); IPR036511 (SUPERFAMILY)	P:GO:0006400; F:GO:0008479; F:GO:0016763; P:GO:0101030	P:tRNA modification; F:queuine tRNA-ribosyltransferase activity; F:transferase activity, transferring pentosyl groups; P:tRNA-guanine transglycosylation
g466.t1	XP_013180973.1papilio_xuthus_pxut1_refseq_core_32_85_1 protein uncharacterized LOC106127442	1168	20	0	5196						IPR015943 (G3DSA:2.130.10.GENE3D); mobidb-lite (MOBIDB_LITE); mobidb-lite (MOBIDB_LITE); mobidb-lite (MOBIDB_LITE); mobidb-lite (MOBIDB_LITE); mobidb-lite (MOBIDB_LITE); PTHR15052 (PANTHER); PTHR15052:SF2 (PANTHER); IPR036322 (SUPERFAMILY)	F:GO:0005515	F:protein binding
g467.t1	XP_013133680.1papilio_polytes_ppol1_refseq_core_32_85_1 protein uncharacterized LOC106099630	257	20	3.22652e-32	6654						no IPS match	no IPS match	no IPS match
g468.t1	protein kinase DC2	362	20	0	8645	3	F:GO:0004674; F:GO:0005524; P:GO:0006468	F:protein serine/threonine kinase activity; F:ATP binding; P:protein phosphorylation	EC:2.7.11	Transferring phosphorus-containing groups	PIRSF000654 (PIRSF); IPR000719 (PFAM); G3DSA:1.10.510.10 (GENE3D); G3DSA:3.30.200.20 (GENE3D); mobidb-lite (MOBIDB_LITE); PTHR24353:SF37 (PANTHER); PTHR24353 (PANTHER); IPR000961 (PROSITE_PROFILES); IPR000719 (PROSITE_PROFILES); IPR011009 (SUPERFAMILY)	F:GO:0004672; F:GO:0004674; F:GO:0005524; P:GO:0006468	F:protein kinase activity; F:protein serine/threonine kinase activity; F:ATP binding; P:protein phosphorylation
g469.t1	alpha-tocopherol transfer protein-like	308	20	6.75436e-163	7985						PR00180 (PRINTS); G3DSA:1.20.5.1200 (GENE3D); G3DSA:1.10.8.20 (GENE3D); IPR036865 (G3DSA:3.40.525.GENE3D); IPR001251 (PFAM); PTHR10174:SF216 (PANTHER); PTHR10174 (PANTHER); IPR001251 (PROSITE_PROFILES); IPR001251 (CDD); IPR036865 (SUPERFAMILY); IPR036273 (SUPERFAMILY)	no GO terms	no GO terms
g470.t1	alpha-tocopherol transfer protein-like	308	20	3.45779e-153	8011						PR00180 (PRINTS); IPR001251 (PFAM); G3DSA:1.10.8.20 (GENE3D); IPR036865 (G3DSA:3.40.525.GENE3D); G3DSA:1.20.5.1200 (GENE3D); mobidb-lite (MOBIDB_LITE); mobidb-lite (MOBIDB_LITE); PTHR10174:SF216 (PANTHER); PTHR10174 (PANTHER); IPR001251 (PROSITE_PROFILES); IPR001251 (CDD); IPR036865 (SUPERFAMILY); IPR036273 (SUPERFAMILY)	no GO terms	no GO terms
g471.t1	alpha-tocopherol transfer protein-like	308	20	1.62711e-151	7761						PR00180 (PRINTS); IPR036865 (G3DSA:3.40.525.GENE3D); G3DSA:1.10.8.20 (GENE3D); G3DSA:1.20.5.1200 (GENE3D); IPR001251 (PFAM); mobidb-lite (MOBIDB_LITE); PTHR10174:SF216 (PANTHER); PTHR10174 (PANTHER); IPR001251 (PROSITE_PROFILES); IPR001251 (CDD); IPR036865 (SUPERFAMILY); IPR036273 (SUPERFAMILY)	no GO terms	no GO terms
g472.t1	alpha-tocopherol transfer protein-like	308	20	9.07633e-145	7662						PR00180 (PRINTS); IPR001251 (PFAM); G3DSA:1.10.8.20 (GENE3D); G3DSA:1.20.5.1200 (GENE3D); IPR036865 (G3DSA:3.40.525.GENE3D); mobidb-lite (MOBIDB_LITE); PTHR10174 (PANTHER); PTHR10174:SF216 (PANTHER); IPR001251 (PROSITE_PROFILES); IPR001251 (CDD); IPR036865 (SUPERFAMILY); IPR036273 (SUPERFAMILY)	no GO terms	no GO terms
g473.t1	alpha-tocopherol transfer protein-like	271	20	6.86856e-122	6897						IPR036865 (G3DSA:3.40.525.GENE3D); IPR001251 (PFAM); G3DSA:1.10.8.20 (GENE3D); IPR036865 (G3DSA:3.40.525.GENE3D); PTHR10174 (PANTHER); PTHR10174:SF216 (PANTHER); IPR001251 (CDD); IPR036273 (SUPERFAMILY); IPR036865 (SUPERFAMILY)	no GO terms	no GO terms
g474.t1	alpha-tocopherol transfer protein-like	306	20	1.72691e-155	7967						PR00180 (PRINTS); IPR001251 (PFAM); IPR036865 (G3DSA:3.40.525.GENE3D); G3DSA:1.10.8.20 (GENE3D); G3DSA:1.20.5.1200 (GENE3D); PTHR10174:SF216 (PANTHER); PTHR10174 (PANTHER); IPR001251 (PROSITE_PROFILES); IPR001251 (CDD); IPR036273 (SUPERFAMILY); IPR036865 (SUPERFAMILY)	no GO terms	no GO terms
g475.t1	alpha-tocopherol transfer protein-like	309	20	4.57889e-160	7649						PR00180 (PRINTS); IPR001251 (PFAM); G3DSA:1.10.8.20 (GENE3D); G3DSA:1.20.5.1200 (GENE3D); IPR036865 (G3DSA:3.40.525.GENE3D); PTHR10174 (PANTHER); PTHR10174:SF216 (PANTHER); IPR001251 (PROSITE_PROFILES); IPR001251 (CDD); IPR036273 (SUPERFAMILY); IPR036865 (SUPERFAMILY)	no GO terms	no GO terms
g476.t1	FYVE, RhoGEF and PH domain-containing protein 3-like isoform X1	717	20	0	7976	2	F:GO:0005089; P:GO:0035023	F:Rho guanyl-nucleotide exchange factor activity; P:regulation of Rho protein signal transduction			IPR035899 (G3DSA:1.20.900.GENE3D); IPR000219 (PFAM); IPR011993 (G3DSA:2.30.29.GENE3D); mobidb-lite (MOBIDB_LITE); mobidb-lite (MOBIDB_LITE); mobidb-lite (MOBIDB_LITE); mobidb-lite (MOBIDB_LITE); mobidb-lite (MOBIDB_LITE); mobidb-lite (MOBIDB_LITE); mobidb-lite (MOBIDB_LITE); mobidb-lite (MOBIDB_LITE); mobidb-lite (MOBIDB_LITE); PTHR45845 (PANTHER); PTHR45845:SF3 (PANTHER); IPR000219 (PROSITE_PROF…	F:GO:0005089; P:GO:0035023	F:Rho guanyl-nucleotide exchange factor activity; P:regulation of Rho protein signal transduction
g477.t1	transposable element Tcb2 transposase	193	11	3.27856e-17	4998						G3DSA:3.30.420.470 (GENE3D); IPR038717 (PFAM); PTHR23022 (PANTHER); PTHR23022:SF116 (PANTHER)	no GO terms	no GO terms
g478.t1	---NA---	136									mobidb-lite (MOBIDB_LITE)	no GO terms	no GO terms
g479.t1	XP_011550389.1plutella_xylostella_dbmfjv1x1_core_32_85_1 protein uncharacterized LOC105382236	182	20	9.3995e-76	7571						no IPS match	no IPS match	no IPS match
g480.t1	RNA-directed DNA polymerase from mobile element jockey-like	210	20	7.18762e-86	6542						PTHR47027:SF5 (PANTHER); PTHR47027 (PANTHER)	no GO terms	no GO terms
g481.t1	protein muscleblind isoform X1	531	20	0	802						G3DSA:1.10.150.840 (GENE3D); G3DSA:1.10.150.840 (GENE3D); mobidb-lite (MOBIDB_LITE); mobidb-lite (MOBIDB_LITE); mobidb-lite (MOBIDB_LITE); PTHR12675 (PANTHER); PTHR12675:SF5 (PANTHER); PTHR12675 (PANTHER); IPR000571 (PROSITE_PROFILES); IPR000571 (PROSITE_PROFILES); IPR000571 (PROSITE_PROFILES); IPR000571 (PROSITE_PROFILES)	F:GO:0046872	F:metal ion binding
g482.t1	---NA---	75									no IPS match	no IPS match	no IPS match
g483.t1	protein muscleblind isoform X3	72	20	1.22726e-38	9718						G3DSA:1.10.150.840 (GENE3D); PTHR12675 (PANTHER); IPR000571 (PROSITE_PROFILES); IPR000571 (PROSITE_PROFILES)	F:GO:0046872	F:metal ion binding
g484.t1	---NA---	83									mobidb-lite (MOBIDB_LITE)	no GO terms	no GO terms
g485.t1	---NA---	269									mobidb-lite (MOBIDB_LITE); mobidb-lite (MOBIDB_LITE); mobidb-lite (MOBIDB_LITE)	no GO terms	no GO terms
g486.t1	---NA---	274									mobidb-lite (MOBIDB_LITE); mobidb-lite (MOBIDB_LITE); mobidb-lite (MOBIDB_LITE)	no GO terms	no GO terms
g487.t1	golgin subfamily A member 1 isoform X1	365	20	1.5883e-153	7229						PTHR23157 (PANTHER); PTHR23157:SF24 (PANTHER)	no GO terms	no GO terms
g488.t1	XP_011564498.1plutella_xylostella_dbmfjv1x1_core_32_85_1 protein uncharacterized LOC105394311	198	20	5.55144e-73	6263						G3DSA:3.30.420.470 (GENE3D); mobidb-lite (MOBIDB_LITE); PTHR33939 (PANTHER)	no GO terms	no GO terms
g489.t1	reticulocalbin-2 isoform X1	96	20	1.80951e-36	7653	2	F:GO:0005509; C:GO:0005783	F:calcium ion binding; C:endoplasmic reticulum			IPR002048 (PFAM); G3DSA:1.10.238.10 (GENE3D); PTHR10827:SF56 (PANTHER); PTHR10827 (PANTHER); IPR002048 (PROSITE_PROFILES); IPR002048 (PROSITE_PROFILES); IPR011992 (SUPERFAMILY)	F:GO:0005509	F:calcium ion binding
g490.t1	ras-related protein Rab-5B	156	20	6.58194e-66	9677	2	F:GO:0003924; F:GO:0005525	F:GTPase activity; F:GTP binding	EC:3.6.1.15	Nucleoside-triphosphate phosphatase	PR00449 (PRINTS); IPR001806 (PFAM); IPR005225 (TIGRFAM); G3DSA:3.40.50.300 (GENE3D); PTHR24073 (PANTHER); PTHR24073:SF555 (PANTHER); PS51419 (PROSITE_PROFILES); IPR027417 (SUPERFAMILY)	F:GO:0003924; F:GO:0005525	F:GTPase activity; F:GTP binding
g491.t1	anaphase-promoting complex subunit 13	100	14	1.17111e-31	8118	1	C:GO:0005680	C:anaphase-promoting complex			IPR008401 (PFAM); mobidb-lite (MOBIDB_LITE); mobidb-lite (MOBIDB_LITE); IPR008401 (PANTHER)	C:GO:0005680	C:anaphase-promoting complex
g492.t1	rRNA-processing protein UTP23 homolog	257	20	8.58132e-98	6741	3	C:GO:0005730; C:GO:0032040; F:GO:0070181	C:nucleolus; C:small-subunit processome; F:small ribosomal subunit rRNA binding			G3DSA:3.40.50.1010 (GENE3D); IPR006984 (PFAM); mobidb-lite (MOBIDB_LITE); mobidb-lite (MOBIDB_LITE); mobidb-lite (MOBIDB_LITE); PTHR12416:SF3 (PANTHER); PTHR12416 (PANTHER); cd09866 (CDD); IPR029060 (SUPERFAMILY)	C:GO:0032040	C:small-subunit processome
g493.t1	pse4572.2phoebis_sennae_v1x1_core_32_85_1 protein	205	11	5.05886e-66	7025						IPR032727 (PFAM); mobidb-lite (MOBIDB_LITE); mobidb-lite (MOBIDB_LITE); mobidb-lite (MOBIDB_LITE)	no GO terms	no GO terms
g494.t1	pre-mRNA-splicing factor CWC22 homolog	1155	14	0	8083	4	P:GO:0000398; F:GO:0003723; C:GO:0071006; C:GO:0071013	P:mRNA splicing, via spliceosome; F:RNA binding; C:U2-type catalytic step 1 spliceosome; C:catalytic step 2 spliceosome			IPR003891 (PFAM); IPR016021 (G3DSA:1.25.40.GENE3D); mobidb-lite (MOBIDB_LITE); mobidb-lite (MOBIDB_LITE); mobidb-lite (MOBIDB_LITE); mobidb-lite (MOBIDB_LITE); mobidb-lite (MOBIDB_LITE); mobidb-lite (MOBIDB_LITE); mobidb-lite (MOBIDB_LITE); mobidb-lite (MOBIDB_LITE); mobidb-lite (MOBIDB_LITE); mobidb-lite (MOBIDB_LITE); PTHR18034:SF3 (PANTHER); PTHR18034 (PANTHER); IPR003891 (PROSITE_PROFILES); I…	no GO terms	no GO terms
g495.t1	stathmin-4 isoform X3	449	20	0	8519						IPR000956 (PRINTS); G3DSA:1.20.58.580 (GENE3D); IPR000956 (PFAM); mobidb-lite (MOBIDB_LITE); mobidb-lite (MOBIDB_LITE); mobidb-lite (MOBIDB_LITE); mobidb-lite (MOBIDB_LITE); IPR000956 (PANTHER); PTHR10104:SF1 (PANTHER); IPR000956 (PROSITE_PROFILES); IPR036002 (SUPERFAMILY)	P:GO:0031110	P:regulation of microtubule polymerization or depolymerization
g496.t1	---NA---	81									no IPS match	no IPS match	no IPS match
g497.t1	type II inositol 1,4,5-trisphosphate 5-phosphatase	854	20	0	7736	10	C:GO:0005768; P:GO:0006897; P:GO:0007165; C:GO:0016020; P:GO:0033043; P:GO:0044087; P:GO:0046856; P:GO:0048518; F:GO:0052745; P:GO:0061640	C:endosome; P:endocytosis; P:signal transduction; C:membrane; P:regulation of organelle organization; P:regulation of cellular component biogenesis; P:phosphatidylinositol dephosphorylation; P:positive regulation of biological process; F:inositol phosphate phosphatase activity; P:cytoskeleton-dependent cytokinesis			IPR008936 (G3DSA:1.10.555.GENE3D); IPR031896 (PFAM); IPR013783 (G3DSA:2.60.40.GENE3D); G3DSA:2.30.29.110 (GENE3D); IPR036691 (G3DSA:3.60.10.GENE3D); IPR000198 (PFAM); IPR005135 (PFAM); PTHR11200 (PANTHER); PTHR11200:SF163 (PANTHER); IPR000198 (PROSITE_PROFILES); cd04380 (CDD); IPR037793 (CDD); IPR036691 (SUPERFAMILY); IPR008936 (SUPERFAMILY)	P:GO:0007165; F:GO:0052745	P:signal transduction; F:inositol phosphate phosphatase activity
g498.t1	BTB/POZ domain-containing protein 6 isoform X2	588	20	0	7462	1	C:GO:0044444	C:cytoplasmic part			IPR000210 (PFAM); G3DSA:1.25.40.420 (GENE3D); G3DSA:3.30.710.10 (GENE3D); IPR011705 (PFAM); mobidb-lite (MOBIDB_LITE); mobidb-lite (MOBIDB_LITE); PTHR45774 (PANTHER); PTHR45774 (PANTHER); PTHR45774:SF3 (PANTHER); PTHR45774:SF3 (PANTHER); IPR000210 (PROSITE_PROFILES); cd18282 (CDD); cd18488 (CDD); IPR011333 (SUPERFAMILY)	F:GO:0005515	F:protein binding
g499.t1	prolactin regulatory element-binding protein	559	20	0	824	1	C:GO:0016021	C:integral component of membrane			IPR001680 (PFAM); PTHR23284:SF0 (PANTHER); PTHR23284 (PANTHER); IPR001680 (PROSITE_PROFILES); IPR017986 (PROSITE_PROFILES); IPR036322 (SUPERFAMILY)	F:GO:0005515	F:protein binding
g500.t1	nuclear factor of activated T-cells 5	1028	20	0	7354						IPR032397 (PFAM); IPR013783 (G3DSA:2.60.40.GENE3D); IPR037059 (G3DSA:2.60.40.GENE3D); IPR011539 (PFAM); mobidb-lite (MOBIDB_LITE); mobidb-lite (MOBIDB_LITE); mobidb-lite (MOBIDB_LITE); mobidb-lite (MOBIDB_LITE); mobidb-lite (MOBIDB_LITE); mobidb-lite (MOBIDB_LITE); mobidb-lite (MOBIDB_LITE); mobidb-lite (MOBIDB_LITE); PTHR12533:SF7 (PANTHER); IPR008366 (PANTHER); IPR011539 (PROSITE_PROFILES); IPR…	F:GO:0003677; F:GO:0003700; P:GO:0006355	F:DNA binding; F:DNA-binding transcription factor activity; P:regulation of transcription, DNA-templated
g501.t1	chromobox protein homolog 1-like	190	20	2.6679e-104	809	1	C:GO:0005634	C:nucleus			IPR017984 (PRINTS); G3DSA:2.40.50.40 (GENE3D); IPR023780 (PFAM); IPR008251 (PFAM); G3DSA:2.40.50.40 (GENE3D); mobidb-lite (MOBIDB_LITE); PTHR22812:SF85 (PANTHER); PTHR22812 (PANTHER); IPR000953 (PROSITE_PROFILES); IPR000953 (PROSITE_PROFILES); cd00034 (CDD); cd18631 (CDD); IPR016197 (SUPERFAMILY); IPR016197 (SUPERFAMILY)	C:GO:0005634	C:nucleus
g502.t1	dedicator of cytokinesis protein 7	835	20	0	7799						G3DSA:1.20.58.740 (GENE3D); G3DSA:1.25.40.410 (GENE3D); IPR010703 (PFAM); IPR026791 (PANTHER); PTHR23317:SF65 (PANTHER); IPR026791 (PANTHER); PTHR23317:SF65 (PANTHER); IPR027357 (PROSITE_PROFILES)	F:GO:0005085; P:GO:0007264	F:guanyl-nucleotide exchange factor activity; P:small GTPase mediated signal transduction
g503.t1	dedicator of cytokinesis protein 7	2854	20	0	7368						G3DSA:1.10.340.70 (GENE3D); IPR036397 (G3DSA:3.30.420.GENE3D); G3DSA:1.20.120.20 (GENE3D); IPR041373 (PFAM); IPR001584 (PFAM); G3DSA:1.25.40.410 (GENE3D); IPR010703 (PFAM); G3DSA:3.10.20.370 (GENE3D); IPR027007 (PFAM); IPR035892 (G3DSA:2.60.40.GENE3D); IPR041588 (PFAM); mobidb-lite (MOBIDB_LITE); mobidb-lite (MOBIDB_LITE); mobidb-lite (MOBIDB_LITE); mobidb-lite (MOBIDB_LITE); mobidb-lite (MOBIDB_…	F:GO:0003676; F:GO:0005085; P:GO:0007264; P:GO:0015074	F:nucleic acid binding; F:guanyl-nucleotide exchange factor activity; P:small GTPase mediated signal transduction; P:DNA integration
g504.t1	dedicator of cytokinesis protein 7	354	20	2.38708e-100	7867						IPR021816 (PFAM); mobidb-lite (MOBIDB_LITE); mobidb-lite (MOBIDB_LITE); mobidb-lite (MOBIDB_LITE); mobidb-lite (MOBIDB_LITE); IPR026791 (PANTHER); PTHR23317:SF65 (PANTHER)	F:GO:0005085; P:GO:0007264	F:guanyl-nucleotide exchange factor activity; P:small GTPase mediated signal transduction
g505.t1	endonuclease-reverse transcriptase	117	20	9.0871e-18	8517	4	C:GO:0005942; F:GO:0016301; F:GO:0035014; P:GO:0043551	C:phosphatidylinositol 3-kinase complex; F:kinase activity; F:phosphatidylinositol 3-kinase regulator activity; P:regulation of phosphatidylinositol 3-kinase activity			mobidb-lite (MOBIDB_LITE); mobidb-lite (MOBIDB_LITE); mobidb-lite (MOBIDB_LITE)	no GO terms	no GO terms
g506.t1	dual specificity tyrosine-phosphorylation-regulated kinase 2	436	20	0	8497	2	F:GO:0016301; P:GO:0016310	F:kinase activity; P:phosphorylation			IPR000719 (PFAM); G3DSA:1.10.510.10 (GENE3D); G3DSA:3.30.200.20 (GENE3D); IPR042521 (G3DSA:1.10.8.GENE3D); PTHR24058:SF112 (PANTHER); PTHR24058 (PANTHER); IPR000719 (PROSITE_PROFILES); IPR011009 (SUPERFAMILY)	F:GO:0004672; F:GO:0005524; P:GO:0006468	F:protein kinase activity; F:ATP binding; P:protein phosphorylation
g507.t1	XP_013181447.1papilio_xuthus_pxut1_refseq_core_32_85_1 protein uncharacterized LOC106127760	1023	20	0	6748	5	C:GO:0005615; P:GO:0007155; P:GO:0030198; C:GO:0031012; F:GO:0050839	C:extracellular space; P:cell adhesion; P:extracellular matrix organization; C:extracellular matrix; F:cell adhesion molecule binding			IPR036378 (G3DSA:2.30.180.GENE3D); IPR000782 (PFAM); IPR036378 (G3DSA:2.30.180.GENE3D); mobidb-lite (MOBIDB_LITE); mobidb-lite (MOBIDB_LITE); mobidb-lite (MOBIDB_LITE); PTHR10900 (PANTHER); PTHR10900:SF109 (PANTHER); IPR000782 (PROSITE_PROFILES); IPR000782 (PROSITE_PROFILES); IPR036378 (SUPERFAMILY); IPR036378 (SUPERFAMILY)	no GO terms	no GO terms
g508.t1	eukaryotic translation initiation factor 2-alpha kinase 1-like	581	20	0	7636	3	F:GO:0004672; F:GO:0005524; P:GO:0006468	F:protein kinase activity; F:ATP binding; P:protein phosphorylation			IPR000719 (PFAM); G3DSA:1.10.510.10 (GENE3D); G3DSA:3.30.200.20 (GENE3D); mobidb-lite (MOBIDB_LITE); mobidb-lite (MOBIDB_LITE); PTHR11042 (PANTHER); PTHR11042:SF151 (PANTHER); IPR000719 (PROSITE_PROFILES); IPR011009 (SUPERFAMILY)	F:GO:0004672; F:GO:0005524; P:GO:0006468	F:protein kinase activity; F:ATP binding; P:protein phosphorylation
g509.t1	methyltransferase-like protein 13	280	20	2.57998e-160	7827	2	F:GO:0008168; P:GO:0032259	F:methyltransferase activity; P:methylation			IPR013216 (PFAM); G3DSA:3.40.50.150 (GENE3D); PTHR12176:SF18 (PANTHER); PTHR12176 (PANTHER); cd02440 (CDD); IPR029063 (SUPERFAMILY)	F:GO:0008168	F:methyltransferase activity
g510.t1	XP_011557825.1plutella_xylostella_dbmfjv1x1_core_32_85_1 protein RNA-directed DNA polymerase from mobile element jockey-like	814	20	8.94503e-105	5009						IPR005135 (PFAM); IPR000477 (PFAM); IPR036691 (G3DSA:3.60.10.GENE3D); PTHR19446:SF427 (PANTHER); PTHR19446 (PANTHER); IPR000477 (PROSITE_PROFILES); cd01650 (CDD); SSF56672 (SUPERFAMILY); IPR036691 (SUPERFAMILY)	no GO terms	no GO terms
g511.t1	pse7680.9phoebis_sennae_v1x1_core_32_85_1 protein	438	20	2.64954e-59	4944						IPR006579 (PFAM); mobidb-lite (MOBIDB_LITE); mobidb-lite (MOBIDB_LITE); mobidb-lite (MOBIDB_LITE); mobidb-lite (MOBIDB_LITE); mobidb-lite (MOBIDB_LITE)	no GO terms	no GO terms
g512.t1	methyltransferase-like protein 13	684	16	7.743e-133	6429	1	F:GO:0016740	F:transferase activity			PF01564 (PFAM); G3DSA:3.40.50.150 (GENE3D); PTHR12176 (PANTHER); PTHR12176:SF59 (PANTHER); PTHR12176:SF59 (PANTHER); PTHR12176 (PANTHER); cd02440 (CDD); IPR029063 (SUPERFAMILY)	no GO terms	no GO terms
g513.t1	SUN domain-containing ossification factor	1108	20	0	8166						IPR008979 (G3DSA:2.60.120.GENE3D); IPR012919 (PFAM); mobidb-lite (MOBIDB_LITE); mobidb-lite (MOBIDB_LITE); mobidb-lite (MOBIDB_LITE); mobidb-lite (MOBIDB_LITE); mobidb-lite (MOBIDB_LITE); mobidb-lite (MOBIDB_LITE); mobidb-lite (MOBIDB_LITE); mobidb-lite (MOBIDB_LITE); mobidb-lite (MOBIDB_LITE); mobidb-lite (MOBIDB_LITE); PTHR12953 (PANTHER); PTHR12953:SF0 (PANTHER); IPR012919 (PROSITE_PROFILES); …	no GO terms	no GO terms
g514.t1	oligosaccharyltransferase complex subunit ostc-A	149	16	6.9321e-102	9655	3	C:GO:0008250; C:GO:0016021; F:GO:0016740	C:oligosaccharyltransferase complex; C:integral component of membrane; F:transferase activity			IPR021149 (PFAM); IPR042416 (PANTHER)	P:GO:0006486; C:GO:0008250	P:protein glycosylation; C:oligosaccharyltransferase complex
g515.t1	calcium and integrin-binding protein 1-like	589	20	1.1867e-103	833	2	F:GO:0005509; P:GO:0007229	F:calcium ion binding; P:integrin-mediated signaling pathway			G3DSA:1.10.238.10 (GENE3D); IPR016186 (G3DSA:3.10.100.GENE3D); G3DSA:1.10.238.10 (GENE3D); IPR002048 (PFAM); PTHR45791:SF8 (PANTHER); PTHR45791 (PANTHER); IPR001304 (PROSITE_PROFILES); IPR002048 (PROSITE_PROFILES); IPR002048 (PROSITE_PROFILES); cd00037 (CDD); cd00037 (CDD); IPR002048 (CDD); IPR016187 (SUPERFAMILY); IPR011992 (SUPERFAMILY); IPR016187 (SUPERFAMILY)	F:GO:0005509	F:calcium ion binding
g516.t1	adenylate kinase isoenzyme 1-like	287	20	5.83044e-131	7164	6	F:GO:0005524; P:GO:0006139; F:GO:0016301; P:GO:0016310; F:GO:0016740; F:GO:0019205	F:ATP binding; P:nucleobase-containing compound metabolic process; F:kinase activity; P:phosphorylation; F:transferase activity; F:nucleobase-containing compound kinase activity			IPR000850 (PRINTS); PF00406 (PFAM); IPR000850 (PANTHER); IPR000850 (CDD); IPR027417 (SUPERFAMILY)	F:GO:0005524; P:GO:0006139; F:GO:0019205	F:ATP binding; P:nucleobase-containing compound metabolic process; F:nucleobase-containing compound kinase activity
g517.t1	adenylate kinase isoenzyme 1 isoform X2	198	20	1.29137e-117	9238	4	F:GO:0005524; P:GO:0006139; P:GO:0016310; F:GO:0019205	F:ATP binding; P:nucleobase-containing compound metabolic process; P:phosphorylation; F:nucleobase-containing compound kinase activity			IPR000850 (PRINTS); G3DSA:3.40.50.300 (GENE3D); PF00406 (PFAM); PTHR23359:SF70 (PANTHER); IPR000850 (PANTHER); IPR000850 (HAMAP); IPR000850 (CDD); IPR027417 (SUPERFAMILY)	F:GO:0005524; P:GO:0006139; F:GO:0019205	F:ATP binding; P:nucleobase-containing compound metabolic process; F:nucleobase-containing compound kinase activity
g518.t1	adenylate kinase isoenzyme 5	154	16	4.41316e-54	7185						no IPS match	no IPS match	no IPS match
g519.t1	---NA---	70									mobidb-lite (MOBIDB_LITE); mobidb-lite (MOBIDB_LITE)	no GO terms	no GO terms
g520.t1	adenylate kinase isoenzyme 5	513	20	0	805	1	F:GO:0016740	F:transferase activity			IPR000850 (PRINTS); G3DSA:3.40.50.300 (GENE3D); PF00406 (PFAM); PF00406 (PFAM); G3DSA:3.40.50.300 (GENE3D); mobidb-lite (MOBIDB_LITE); mobidb-lite (MOBIDB_LITE); PTHR23359:SF79 (PANTHER); IPR000850 (PANTHER); IPR000850 (CDD); IPR027417 (SUPERFAMILY); IPR027417 (SUPERFAMILY)	F:GO:0005524; P:GO:0006139; F:GO:0019205	F:ATP binding; P:nucleobase-containing compound metabolic process; F:nucleobase-containing compound kinase activity
g521.t1	heparin sulfate O-sulfotransferase	317	20	0	7814						G3DSA:3.40.50.300 (GENE3D); IPR005331 (PFAM); IPR007734 (PANTHER); PTHR12129:SF17 (PANTHER); IPR027417 (SUPERFAMILY)	F:GO:0008146; C:GO:0016021	F:sulfotransferase activity; C:integral component of membrane
g522.t1	tripartite motif-containing protein 45	613	20	9.24331e-130	6534						G3DSA:3.30.40.90 (GENE3D); IPR000315 (PFAM); IPR027370 (PFAM); IPR013083 (G3DSA:3.30.40.GENE3D); G3DSA:3.30.40.200 (GENE3D); mobidb-lite (MOBIDB_LITE); mobidb-lite (MOBIDB_LITE); mobidb-lite (MOBIDB_LITE); mobidb-lite (MOBIDB_LITE); mobidb-lite (MOBIDB_LITE); PTHR25462 (PANTHER); PTHR25462 (PANTHER); PTHR25462:SF272 (PANTHER); IPR000315 (PROSITE_PROFILES); IPR000315 (PROSITE_PROFILES); IPR000315 …	F:GO:0008270	F:zinc ion binding
g523.t1	tripartite motif-containing protein 45	220	1	82.8805	6863						mobidb-lite (MOBIDB_LITE)	no GO terms	no GO terms
g524.t1	tripartite motif-containing protein 45	330	20	2.05203e-98	7047						IPR017868 (PFAM); IPR013783 (G3DSA:2.60.40.GENE3D); PTHR25462:SF272 (PANTHER); PTHR25462 (PANTHER); IPR017868 (PROSITE_PROFILES); IPR014756 (SUPERFAMILY)	no GO terms	no GO terms
g525.t1	mediator of RNA polymerase II transcription subunit 15	91	20	8.92822e-37	7894	3	F:GO:0003712; P:GO:0006357; C:GO:0016592	F:transcription coregulator activity; P:regulation of transcription by RNA polymerase II; C:mediator complex			IPR019087 (PFAM)	F:GO:0003712; P:GO:0006357; C:GO:0016592	F:transcription coregulator activity; P:regulation of transcription by RNA polymerase II; C:mediator complex
g526.t1	mediator of RNA polymerase II transcription subunit 15	643	20	0	776	3	F:GO:0003712; P:GO:0006357; C:GO:0016592	F:transcription coregulator activity; P:regulation of transcription by RNA polymerase II; C:mediator complex			G3DSA:1.10.246.20 (GENE3D); IPR019087 (PFAM); mobidb-lite (MOBIDB_LITE); mobidb-lite (MOBIDB_LITE); mobidb-lite (MOBIDB_LITE); mobidb-lite (MOBIDB_LITE); mobidb-lite (MOBIDB_LITE); mobidb-lite (MOBIDB_LITE); mobidb-lite (MOBIDB_LITE); mobidb-lite (MOBIDB_LITE); PTHR31804 (PANTHER); PTHR31804:SF2 (PANTHER); cd17494 (CDD); IPR036529 (SUPERFAMILY)	F:GO:0003712; P:GO:0006355; P:GO:0006357; C:GO:0016592	F:transcription coregulator activity; P:regulation of transcription, DNA-templated; P:regulation of transcription by RNA polymerase II; C:mediator complex
g527.t1	probable RNA polymerase II nuclear localization protein SLC7A6OS	299	17	1.06428e-115	7234	1	P:GO:0032502	P:developmental process			IPR013883 (PFAM); mobidb-lite (MOBIDB_LITE); mobidb-lite (MOBIDB_LITE); mobidb-lite (MOBIDB_LITE); mobidb-lite (MOBIDB_LITE); IPR040218 (PANTHER)	no GO terms	no GO terms
g528.t1	zinc finger protein ush isoform X2	803	20	0	8627						PF12874 (PFAM); G3DSA:3.30.160.60 (GENE3D); G3DSA:3.30.160.60 (GENE3D); PF13909 (PFAM); G3DSA:3.30.160.60 (GENE3D); mobidb-lite (MOBIDB_LITE); mobidb-lite (MOBIDB_LITE); mobidb-lite (MOBIDB_LITE); mobidb-lite (MOBIDB_LITE); mobidb-lite (MOBIDB_LITE); mobidb-lite (MOBIDB_LITE); mobidb-lite (MOBIDB_LITE); mobidb-lite (MOBIDB_LITE); mobidb-lite (MOBIDB_LITE); mobidb-lite (MOBIDB_LITE); mobidb-lite (…	F:GO:0001085; F:GO:0003676; P:GO:0006357	F:RNA polymerase II transcription factor binding; F:nucleic acid binding; P:regulation of transcription by RNA polymerase II
g529.t1	---NA---	86									no IPS match	no IPS match	no IPS match
g530.t1	XP_012545127.1bombyx_mori_asm15162v1_core_32_85_1 protein uncharacterized LOC105841501	276	20	5.07149e-84	6801						mobidb-lite (MOBIDB_LITE); PTHR33327 (PANTHER); cd17015 (CDD)	no GO terms	no GO terms
g531.t1	Krueppel-like factor 13	423	20	6.01163e-175	7531	4	F:GO:0000981; F:GO:0003676; C:GO:0005634; P:GO:0006357	F:DNA-binding transcription factor activity, RNA polymerase II-specific; F:nucleic acid binding; C:nucleus; P:regulation of transcription by RNA polymerase II			G3DSA:3.30.160.60 (GENE3D); G3DSA:3.30.160.60 (GENE3D); G3DSA:3.30.160.60 (GENE3D); IPR013087 (PFAM); mobidb-lite (MOBIDB_LITE); mobidb-lite (MOBIDB_LITE); mobidb-lite (MOBIDB_LITE); PTHR23235 (PANTHER); PTHR23235:SF90 (PANTHER); IPR013087 (PROSITE_PROFILES); IPR013087 (PROSITE_PROFILES); IPR013087 (PROSITE_PROFILES); IPR036236 (SUPERFAMILY); IPR036236 (SUPERFAMILY)	F:GO:0003676	F:nucleic acid binding
g532.t1	XP_012546694.1bombyx_mori_asm15162v1_core_32_85_1 protein retrovirus-related Pol polyprotein from transposon TNT 1-94	435	18	1.0851e-12	5626						PF14223 (PFAM); IPR013103 (PFAM); PTHR11439:SF275 (PANTHER); IPR039537 (PANTHER); cd09272 (CDD)	no GO terms	no GO terms
g533.t1	coiled-coil and C2 domain-containing protein 1-like isoform X1	789	20	0	7255	2	P:GO:0000122; C:GO:0005634	P:negative regulation of transcription by RNA polymerase II; C:nucleus			IPR000008 (PFAM); IPR035892 (G3DSA:2.60.40.GENE3D); mobidb-lite (MOBIDB_LITE); mobidb-lite (MOBIDB_LITE); mobidb-lite (MOBIDB_LITE); mobidb-lite (MOBIDB_LITE); mobidb-lite (MOBIDB_LITE); mobidb-lite (MOBIDB_LITE); mobidb-lite (MOBIDB_LITE); mobidb-lite (MOBIDB_LITE); mobidb-lite (MOBIDB_LITE); mobidb-lite (MOBIDB_LITE); IPR039725 (PANTHER); SSF49562 (SUPERFAMILY)	F:GO:0001227	F:DNA-binding transcription repressor activity, RNA polymerase II-specific
g534.t1	cytoplasmic dynein 1 light intermediate chain 2	466	20	0	8773	5	P:GO:0000226; C:GO:0005813; C:GO:0005868; P:GO:0007018; F:GO:0045504	P:microtubule cytoskeleton organization; C:centrosome; C:cytoplasmic dynein complex; P:microtubule-based movement; F:dynein heavy chain binding			IPR022780 (PFAM); mobidb-lite (MOBIDB_LITE); mobidb-lite (MOBIDB_LITE); mobidb-lite (MOBIDB_LITE); mobidb-lite (MOBIDB_LITE); IPR008467 (PANTHER); cd00267 (CDD); IPR027417 (SUPERFAMILY)	F:GO:0003777; C:GO:0005868; P:GO:0007018	F:microtubule motor activity; C:cytoplasmic dynein complex; P:microtubule-based movement
g535.t1	endonuclease/exonuclease/phosphatase family domain-containing protein 1-like isoform X2	519	17	0	8309	3	F:GO:0004519; F:GO:0004527; P:GO:0090305	F:endonuclease activity; F:exonuclease activity; P:nucleic acid phosphodiester bond hydrolysis			G3DSA:1.10.150.320 (GENE3D); IPR036691 (G3DSA:3.60.10.GENE3D); PF12836 (PFAM); G3DSA:1.10.150.280 (GENE3D); mobidb-lite (MOBIDB_LITE); mobidb-lite (MOBIDB_LITE); mobidb-lite (MOBIDB_LITE); PTHR21180:SF33 (PANTHER); PTHR21180 (PANTHER); IPR036691 (SUPERFAMILY); IPR010994 (SUPERFAMILY); IPR010994 (SUPERFAMILY)	no GO terms	no GO terms
g536.t1	---NA---	72									no IPS match	no IPS match	no IPS match
g537.t1	XP_012548366.1bombyx_mori_asm15162v1_core_32_85_1 protein uncharacterized LOC101737450, transcript variant X1	152	18	5.75976e-30	5965						no IPS match	no IPS match	no IPS match
g538.t1	XP_004929174.1bombyx_mori_asm15162v1_core_32_85_1 protein uncharacterized LOC101737450, transcript variant X1	323	20	4.4669e-46	5983						no IPS match	no IPS match	no IPS match
g539.t1	XP_004929174.1bombyx_mori_asm15162v1_core_32_85_1 protein uncharacterized LOC101737450, transcript variant X1	208	20	4.06873e-58	6253						no IPS match	no IPS match	no IPS match
g540.t1	maestro heat-like repeat-containing protein family member 1	73	13	4.77961e-05	9094						no IPS match	no IPS match	no IPS match
g541.t1	maestro heat-like repeat-containing protein family member 1	88	14	3.85942e-07	8673						IPR000357 (PFAM); IPR011989 (G3DSA:1.25.10.GENE3D); IPR016024 (SUPERFAMILY)	F:GO:0005515	F:protein binding
g542.t1	maestro heat-like repeat-containing protein family member 1	66	14	9.85187e-08	8493						IPR000357 (PFAM); IPR016024 (SUPERFAMILY)	F:GO:0005515	F:protein binding
g543.t1	maestro heat-like repeat-containing protein family member 1	66	14	6.28647e-08	8545						IPR000357 (PFAM); IPR016024 (SUPERFAMILY)	F:GO:0005515	F:protein binding
g544.t1	maestro heat-like repeat-containing protein family member 1	319	15	7.59529e-119	7111						IPR000357 (PFAM); IPR011989 (G3DSA:1.25.10.GENE3D); PTHR23120 (PANTHER); IPR016024 (SUPERFAMILY)	F:GO:0005515	F:protein binding
g545.t1	maestro heat-like repeat-containing protein family member 1	1535	20	0	7526						PTHR23120 (PANTHER); PTHR23120 (PANTHER); PTHR23120:SF0 (PANTHER); PTHR23120:SF0 (PANTHER); IPR016024 (SUPERFAMILY); IPR016024 (SUPERFAMILY)	no GO terms	no GO terms
g546.t1	TBC1 domain family member 24 isoform X1	140	20	3.35154e-61	9713						PTHR23353 (PANTHER); PTHR23353:SF5 (PANTHER)	no GO terms	no GO terms
g547.t1	TBC1 domain family member 24 isoform X4	83	20	1.11295e-30	9822						PTHR23353:SF5 (PANTHER); PTHR23353 (PANTHER)	no GO terms	no GO terms
g548.t1	TBC1 domain family member 24 isoform X1	499	20	0	8198						IPR006571 (PFAM); IPR000195 (PFAM); PTHR23353 (PANTHER); PTHR23353 (PANTHER); PTHR23353:SF5 (PANTHER)	no GO terms	no GO terms
g549.t1	XP_004929180.1bombyx_mori_asm15162v1_core_32_85_1 protein protein saal1	429	13	2.09846e-175	7096	1	C:GO:0005615	C:extracellular space			PTHR23424 (PANTHER); PTHR23424:SF4 (PANTHER); IPR016024 (SUPERFAMILY)	no GO terms	no GO terms
g550.t1	la protein homolog	381	20	3.71175e-171	7699	5	F:GO:0003676; F:GO:0003723; C:GO:0005634; P:GO:0006396; C:GO:1990904	F:nucleic acid binding; F:RNA binding; C:nucleus; P:RNA processing; C:ribonucleoprotein complex			IPR002344 (PRINTS); IPR006630 (PFAM); IPR012677 (G3DSA:3.30.70.GENE3D); IPR000504 (PFAM); IPR014886 (PFAM); IPR012677 (G3DSA:3.30.70.GENE3D); IPR036388 (G3DSA:1.10.10.GENE3D); mobidb-lite (MOBIDB_LITE); mobidb-lite (MOBIDB_LITE); mobidb-lite (MOBIDB_LITE); mobidb-lite (MOBIDB_LITE); PTHR22792:SF118 (PANTHER); PTHR22792 (PANTHER); IPR006630 (PROSITE_PROFILES); IPR000504 (PROSITE_PROFILES); cd12291…	F:GO:0003676; F:GO:0003723; C:GO:0005634; P:GO:0006396; C:GO:1990904	F:nucleic acid binding; F:RNA binding; C:nucleus; P:RNA processing; C:ribonucleoprotein complex
g551.t1	protein asteroid	559	20	0	656	3	F:GO:0004518; P:GO:0006281; P:GO:0090305	F:nuclease activity; P:DNA repair; P:nucleic acid phosphodiester bond hydrolysis			G3DSA:3.40.50.1010 (GENE3D); IPR039436 (PFAM); IPR006085 (PFAM); mobidb-lite (MOBIDB_LITE); IPR026832 (PANTHER); cd18676 (CDD); IPR029060 (SUPERFAMILY)	F:GO:0004518; P:GO:0006281	F:nuclease activity; P:DNA repair
g552.t1	androgen-induced gene 1 protein-like	229	20	1.28157e-76	6194	2	C:GO:0016020; C:GO:0016021	C:membrane; C:integral component of membrane			IPR006838 (PFAM); IPR006838 (PANTHER)	C:GO:0016021	C:integral component of membrane
g553.t1	ABC transporter G family member 23-like	88	20	1.79206e-23	7546	1	C:GO:0016020	C:membrane			PTHR43038 (PANTHER); PTHR43038:SF2 (PANTHER)	no GO terms	no GO terms
g554.t1	cathepsin L1-like	253	20	1.35016e-47	5469						G3DSA:3.90.70.10 (GENE3D); IPR000668 (PFAM); IPR013201 (PFAM); PTHR12411 (PANTHER); PTHR12411:SF678 (PANTHER); IPR039417 (CDD); IPR038765 (SUPERFAMILY)	P:GO:0006508; F:GO:0008234	P:proteolysis; F:cysteine-type peptidase activity
g555.t1	cathepsin L1-like	964	20	3.66126e-81	5154						IPR013201 (PFAM); G3DSA:3.90.70.10 (GENE3D); G3DSA:3.90.70.10 (GENE3D); IPR000668 (PFAM); mobidb-lite (MOBIDB_LITE); mobidb-lite (MOBIDB_LITE); mobidb-lite (MOBIDB_LITE); PTHR12411 (PANTHER); PTHR12411 (PANTHER); IPR033158 (PTHR12411:PANTHER); IPR033158 (PTHR12411:PANTHER); IPR039417 (CDD); IPR038765 (SUPERFAMILY)	P:GO:0006508; F:GO:0008234	P:proteolysis; F:cysteine-type peptidase activity
g556.t1	RNA pseudouridylate synthase domain-containing protein 2-like isoform X3	1126	20	0	9247						IPR006145 (PFAM); G3DSA:3.30.2350.10 (GENE3D); IPR006225 (TIGRFAM); mobidb-lite (MOBIDB_LITE); mobidb-lite (MOBIDB_LITE); mobidb-lite (MOBIDB_LITE); mobidb-lite (MOBIDB_LITE); mobidb-lite (MOBIDB_LITE); PTHR21600 (PANTHER); PTHR21600:SF40 (PANTHER); PTHR21600:SF40 (PANTHER); PTHR21600 (PANTHER); IPR002942 (PROSITE_PROFILES); IPR002942 (CDD); cd02557 (CDD); IPR020103 (SUPERFAMILY)	P:GO:0001522; F:GO:0003723; P:GO:0009451; F:GO:0009982	P:pseudouridine synthesis; F:RNA binding; P:RNA modification; F:pseudouridine synthase activity
g557.t1	RNA pseudouridylate synthase domain-containing protein 2-like isoform X3	73	18	4.81003e-16	8348						mobidb-lite (MOBIDB_LITE)	no GO terms	no GO terms
g558.t1	pse21745.1phoebis_sennae_v1x1_core_32_85_1 protein	118	7	7.01704e-08	5212						IPR038717 (PFAM); G3DSA:3.30.420.470 (GENE3D); PTHR23022 (PANTHER); PTHR23022:SF116 (PANTHER)	no GO terms	no GO terms
g559.t1	XP_013144858.1papilio_polytes_ppol1_refseq_core_32_85_1 protein uncharacterized LOC106108284	564	16	0	4934						IPR032675 (G3DSA:3.80.10.GENE3D); IPR032675 (G3DSA:3.80.10.GENE3D); SSF52047 (SUPERFAMILY); SSF52047 (SUPERFAMILY)	no GO terms	no GO terms
g560.t1	aldose 1-epimerase	328	20	2.06076e-122	6622	6	F:GO:0003824; F:GO:0004034; P:GO:0005975; F:GO:0016853; P:GO:0019318; F:GO:0030246	F:catalytic activity; F:aldose 1-epimerase activity; P:carbohydrate metabolic process; F:isomerase activity; P:hexose metabolic process; F:carbohydrate binding			IPR008183 (PFAM); IPR014718 (G3DSA:2.70.98.GENE3D); IPR015443 (PIRSF); PTHR10091:SF0 (PANTHER); PTHR10091 (PANTHER); cd09019 (CDD); IPR011013 (SUPERFAMILY)	F:GO:0003824; P:GO:0005975; F:GO:0016853; P:GO:0019318; F:GO:0030246	F:catalytic activity; P:carbohydrate metabolic process; F:isomerase activity; P:hexose metabolic process; F:carbohydrate binding
g561.t1	RNA-directed DNA polymerase from mobile element jockey-like	573	18	2.02065e-24	6657						mobidb-lite (MOBIDB_LITE); mobidb-lite (MOBIDB_LITE); mobidb-lite (MOBIDB_LITE)	no GO terms	no GO terms
g562.t1	XP_011554486.1plutella_xylostella_dbmfjv1x1_core_32_85_1 protein uncharacterized LOC105385756	216	1	1.99102e-24	4872						mobidb-lite (MOBIDB_LITE); mobidb-lite (MOBIDB_LITE); mobidb-lite (MOBIDB_LITE); mobidb-lite (MOBIDB_LITE)	no GO terms	no GO terms
g563.t1	---NA---	70									no IPS match	no IPS match	no IPS match
g564.t1	juvenile hormone esterase-like	414	20	5.3294e-90	7617	1	F:GO:0016787	F:hydrolase activity			IPR029058 (G3DSA:3.40.50.GENE3D); IPR002018 (PFAM); PTHR43142 (PANTHER); PTHR43142:SF1 (PANTHER); IPR029058 (SUPERFAMILY)	no GO terms	no GO terms
g565.t1	RNA pseudouridylate synthase domain-containing protein 2-like isoform X1	101	17	4.18987e-26	7539						no IPS match	no IPS match	no IPS match
g566.t1	xanthine dehydrogenase/oxidase-like	2020	20	0	7145						IPR002888 (PFAM); IPR001041 (PFAM); IPR005107 (PFAM); G3DSA:3.30.365.10 (GENE3D); G3DSA:3.30.365.10 (GENE3D); IPR002346 (PFAM); IPR008274 (PFAM); IPR000674 (PFAM); G3DSA:3.30.365.10 (GENE3D); G3DSA:3.30.365.10 (GENE3D); G3DSA:3.30.365.10 (GENE3D); PTHR11908 (PANTHER); PTHR11908 (PANTHER); PTHR11908:SF132 (PANTHER); PTHR11908 (PANTHER); PTHR11908:SF132 (PANTHER); IPR016166 (PROSITE_PROFILES); IPR0…	F:GO:0009055; F:GO:0016491; F:GO:0046872; F:GO:0050660; F:GO:0051536; P:GO:0055114; F:GO:0071949	F:electron transfer activity; F:oxidoreductase activity; F:metal ion binding; F:flavin adenine dinucleotide binding; F:iron-sulfur cluster binding; P:oxidation-reduction process; F:FAD binding
g567.t1	XP_011551398.1plutella_xylostella_dbmfjv1x1_core_32_85_1 protein uncharacterized LOC105383084	928	20	0	6043						IPR040676 (PFAM); IPR001584 (PFAM); IPR041588 (PFAM); IPR036397 (G3DSA:3.30.420.GENE3D); PTHR22955 (PANTHER); PTHR22955:SF60 (PANTHER); PTHR22955:SF60 (PANTHER); PTHR22955 (PANTHER); IPR001584 (PROSITE_PROFILES); IPR012337 (SUPERFAMILY)	F:GO:0003676; P:GO:0015074	F:nucleic acid binding; P:DNA integration
g568.t1	cathepsin L1-like	298	20	1.60142e-56	5076						G3DSA:3.90.70.10 (GENE3D); IPR000668 (PFAM); G3DSA:2.40.50.170 (GENE3D); IPR013201 (PFAM); PTHR12411:SF316 (PANTHER); PTHR12411 (PANTHER); PTHR12411:SF316 (PANTHER); IPR039417 (CDD); IPR038765 (SUPERFAMILY)	P:GO:0006508; F:GO:0008234	P:proteolysis; F:cysteine-type peptidase activity
g569.t1	zinc finger protein Gfi-1	368	20	0	8717	2	F:GO:0003676; P:GO:0006355	F:nucleic acid binding; P:regulation of transcription, DNA-templated			IPR013087 (PFAM); G3DSA:3.30.160.60 (GENE3D); G3DSA:3.30.160.60 (GENE3D); G3DSA:3.30.160.60 (GENE3D); mobidb-lite (MOBIDB_LITE); mobidb-lite (MOBIDB_LITE); mobidb-lite (MOBIDB_LITE); mobidb-lite (MOBIDB_LITE); mobidb-lite (MOBIDB_LITE); PTHR24399 (PANTHER); PTHR24399:SF41 (PANTHER); IPR013087 (PROSITE_PROFILES); IPR013087 (PROSITE_PROFILES); IPR013087 (PROSITE_PROFILES); IPR013087 (PROSITE_PROFIL…	F:GO:0003676	F:nucleic acid binding
g570.t1	zinc finger protein Gfi-1b-like	164	20	1.84831e-49	8754	4	F:GO:0003676; P:GO:0006355; P:GO:0030097; P:GO:0051569	F:nucleic acid binding; P:regulation of transcription, DNA-templated; P:hemopoiesis; P:regulation of histone H3-K4 methylation			G3DSA:3.30.160.60 (GENE3D); IPR013087 (PFAM); G3DSA:3.30.160.60 (GENE3D); PF13894 (PFAM); mobidb-lite (MOBIDB_LITE); PTHR24393 (PANTHER); PTHR24393:SF83 (PANTHER); IPR013087 (PROSITE_PROFILES); IPR013087 (PROSITE_PROFILES); IPR036236 (SUPERFAMILY)	F:GO:0003676	F:nucleic acid binding
g571.t1	XP_013181096.1papilio_xuthus_pxut1_refseq_core_32_85_1 protein uncharacterized LOC106127544	125	16	1.52221e-54	7598						no IPS match	no IPS match	no IPS match
g572.t1	cytochrome P450 6B6-like	709	20	0	8097	5	F:GO:0004497; F:GO:0005506; F:GO:0016705; F:GO:0020037; P:GO:0055114	F:monooxygenase activity; F:iron ion binding; F:oxidoreductase activity, acting on paired donors, with incorporation or reduction of molecular oxygen; F:heme binding; P:oxidation-reduction process			IPR001128 (PRINTS); IPR002401 (PRINTS); IPR036396 (G3DSA:1.10.630.GENE3D); IPR001128 (PFAM); mobidb-lite (MOBIDB_LITE); mobidb-lite (MOBIDB_LITE); mobidb-lite (MOBIDB_LITE); mobidb-lite (MOBIDB_LITE); PTHR24292 (PANTHER); PTHR24292:SF93 (PANTHER); IPR036396 (SUPERFAMILY)	F:GO:0005506; F:GO:0016705; F:GO:0020037; P:GO:0055114	F:iron ion binding; F:oxidoreductase activity, acting on paired donors, with incorporation or reduction of molecular oxygen; F:heme binding; P:oxidation-reduction process
g573.t1	protein sidekick-1-like isoform X2	282	20	9.7812e-169	8584	2	C:GO:0032589; P:GO:0050808	C:neuron projection membrane; P:synapse organization			IPR013783 (G3DSA:2.60.40.GENE3D); IPR007110 (PFAM); IPR013783 (G3DSA:2.60.40.GENE3D); IPR013106 (PFAM); PTHR23279:SF6 (PANTHER); IPR037448 (PANTHER); IPR007110 (PROSITE_PROFILES); IPR007110 (PROSITE_PROFILES); IPR036179 (SUPERFAMILY); IPR036179 (SUPERFAMILY)	no GO terms	no GO terms
g574.t1	pse426.1phoebis_sennae_v1x1_core_32_85_1 protein	306	20	2.47016e-95	5899						PTHR33332:SF6 (PANTHER); PTHR33332 (PANTHER)	no GO terms	no GO terms
g575.t1	XP_011549489.1plutella_xylostella_dbmfjv1x1_core_32_85_1 protein actin-like protein 6B	257	20	3.40909e-33	7201						IPR041577 (PFAM); G3DSA:3.30.70.270 (GENE3D); mobidb-lite (MOBIDB_LITE); mobidb-lite (MOBIDB_LITE); mobidb-lite (MOBIDB_LITE); PTHR24559 (PANTHER); PTHR24559:SF300 (PANTHER); SSF56672 (SUPERFAMILY)	no GO terms	no GO terms
g576.t1	XP_011568041.1plutella_xylostella_dbmfjv1x1_core_32_85_1 protein methionine--tRNA ligase, cytoplasmic-like	165	20	2.2036e-24	681						G3DSA:3.10.10.10 (GENE3D); mobidb-lite (MOBIDB_LITE); SSF56672 (SUPERFAMILY)	no GO terms	no GO terms
g577.t1	XP_013164074.1papilio_xuthus_pxut1_refseq_core_32_85_1 protein uncharacterized LOC106115278	186	15	1.50838e-39	590						no IPS match	no IPS match	no IPS match
g578.t1	XP_011554433.1plutella_xylostella_dbmfjv1x1_core_32_85_1 protein uncharacterized LOC105385710	510	20	7.67986e-66	5617						IPR005312 (PFAM); PTHR21166 (PANTHER); PTHR21166:SF3 (PANTHER)	no GO terms	no GO terms
g579.t1	XP_011550841.1plutella_xylostella_dbmfjv1x1_core_32_85_1 protein uncharacterized LOC105382626	201	20	1.12536e-61	5916						no IPS match	no IPS match	no IPS match
g580.t1	THAP domain-containing protein 9	335	9	2.65037e-53	4606	5	F:GO:0003676; F:GO:0003677; F:GO:0004803; P:GO:0006313; F:GO:0043565	F:nucleic acid binding; F:DNA binding; F:transposase activity; P:transposition, DNA-mediated; F:sequence-specific DNA binding			PTHR10725:SF51 (PANTHER); PTHR10725 (PANTHER)	no GO terms	no GO terms
g581.t1	XP_012550465.1bombyx_mori_asm15162v1_core_32_85_1 protein transmembrane protein 42-like, transcript variant X1	133	13	1.72986e-29	7076	2	C:GO:0016020; C:GO:0016021	C:membrane; C:integral component of membrane			IPR039632 (PANTHER); SSF103481 (SUPERFAMILY)	no GO terms	no GO terms
g582.t1	anamorsin homolog	332	17	1.81902e-80	7887	3	C:GO:0005739; P:GO:0016226; F:GO:0051536	C:mitochondrion; P:iron-sulfur cluster assembly; F:iron-sulfur cluster binding			G3DSA:3.40.50.150 (GENE3D); IPR007785 (PFAM); IPR007785 (PANTHER); IPR007785 (HAMAP); IPR029063 (SUPERFAMILY)	C:GO:0005737; P:GO:0016226; F:GO:0051536	C:cytoplasm; P:iron-sulfur cluster assembly; F:iron-sulfur cluster binding
g583.t1	ataxin-1 isoform X3	327	20	3.55843e-134	7633	1	F:GO:0003723	F:RNA binding			IPR003652 (PFAM); G3DSA:2.170.16.10 (GENE3D); mobidb-lite (MOBIDB_LITE); mobidb-lite (MOBIDB_LITE); mobidb-lite (MOBIDB_LITE); mobidb-lite (MOBIDB_LITE); mobidb-lite (MOBIDB_LITE); PTHR13392 (PANTHER); IPR003652 (PROSITE_PROFILES); cd00081 (CDD); IPR036096 (SUPERFAMILY)	F:GO:0003723; F:GO:0005515	F:RNA binding; F:protein binding
g584.t1	---NA---	89									no IPS match	no IPS match	no IPS match
g585.t1	BTB/POZ domain-containing protein 6-B	397	20	0	7035						IPR011705 (PFAM); IPR000210 (PFAM); G3DSA:1.25.40.420 (GENE3D); G3DSA:3.30.710.10 (GENE3D); mobidb-lite (MOBIDB_LITE); mobidb-lite (MOBIDB_LITE); PTHR45774 (PANTHER); IPR000210 (PROSITE_PROFILES); cd18282 (CDD); cd18488 (CDD); IPR011333 (SUPERFAMILY)	F:GO:0005515	F:protein binding
g586.t1	protein TSSC4	217	16	5.14406e-81	6982	1	F:GO:0005515	F:protein binding			IPR029338 (PFAM); mobidb-lite (MOBIDB_LITE); mobidb-lite (MOBIDB_LITE); PTHR13445:SF3 (PANTHER); IPR029338 (PANTHER)	no GO terms	no GO terms
g587.t1	N-alpha-acetyltransferase 10	209	20	4.83764e-125	9836	1	F:GO:0008080	F:N-acetyltransferase activity	EC:2.3.1.5	Arylamine N-acetyltransferase	IPR000182 (PFAM); G3DSA:3.40.630.30 (GENE3D); PTHR23091:SF282 (PANTHER); PTHR23091 (PANTHER); IPR000182 (PROSITE_PROFILES); cd04301 (CDD); IPR016181 (SUPERFAMILY)	F:GO:0008080	F:N-acetyltransferase activity
g588.t1	protein TSSC4	217	16	4.97802e-81	6992	1	F:GO:0005515	F:protein binding			IPR029338 (PFAM); mobidb-lite (MOBIDB_LITE); mobidb-lite (MOBIDB_LITE); PTHR13445:SF3 (PANTHER); IPR029338 (PANTHER)	no GO terms	no GO terms
g589.t1	N-alpha-acetyltransferase 10	180	20	1.3529e-125	9839	1	F:GO:0008080	F:N-acetyltransferase activity	EC:2.3.1.5	Arylamine N-acetyltransferase	G3DSA:3.40.630.30 (GENE3D); IPR000182 (PFAM); PTHR23091 (PANTHER); PTHR23091:SF282 (PANTHER); IPR000182 (PROSITE_PROFILES); cd04301 (CDD); IPR016181 (SUPERFAMILY)	F:GO:0008080	F:N-acetyltransferase activity
g590.t1	XP_013172003.1papilio_xuthus_pxut1_refseq_core_32_85_1 protein uncharacterized LOC106121060, transcript variant X2	374	17	7.21724e-88	6042	2	C:GO:0005634; P:GO:0006915	C:nucleus; P:apoptotic process			IPR028002 (PFAM); mobidb-lite (MOBIDB_LITE); mobidb-lite (MOBIDB_LITE); mobidb-lite (MOBIDB_LITE); IPR026753 (PANTHER); PTHR23098:SF4 (PANTHER)	C:GO:0005634; P:GO:0006915	C:nucleus; P:apoptotic process
g591.t1	breast cancer anti-estrogen resistance protein 1 isoform X4	936	20	0	8985						G3DSA:1.20.120.230 (GENE3D); IPR021901 (PFAM); G3DSA:2.30.30.40 (GENE3D); IPR038319 (G3DSA:1.20.120.GENE3D); IPR001452 (PFAM); IPR014928 (PFAM); mobidb-lite (MOBIDB_LITE); mobidb-lite (MOBIDB_LITE); mobidb-lite (MOBIDB_LITE); IPR037362 (PANTHER); IPR037362 (PANTHER); IPR037362 (PANTHER); PTHR10654:SF18 (PANTHER); PTHR10654:SF18 (PANTHER); PTHR10654:SF18 (PANTHER); IPR001452 (PROSITE_PROFILES); cd…	F:GO:0005515	F:protein binding
g592.t1	retrovirus-related Pol polyprotein from transposon TNT 1-94	461	13	2.72355e-78	559						IPR036397 (G3DSA:3.30.420.GENE3D); IPR001584 (PFAM); IPR013103 (PFAM); mobidb-lite (MOBIDB_LITE); mobidb-lite (MOBIDB_LITE); IPR039537 (PANTHER); PTHR11439:SF265 (PANTHER); IPR001584 (PROSITE_PROFILES); IPR012337 (SUPERFAMILY)	F:GO:0003676; P:GO:0015074	F:nucleic acid binding; P:DNA integration
g593.t1	---NA---	107									no IPS match	no IPS match	no IPS match
g594.t1	nucleolar GTP-binding protein 2	949	20	0	7643	2	F:GO:0005525; C:GO:0005730	F:GTP binding; C:nucleolus			IPR006073 (PRINTS); IPR012971 (PFAM); G3DSA:3.40.50.300 (GENE3D); IPR011421 (PFAM); IPR023179 (G3DSA:1.10.1580.GENE3D); IPR006073 (PFAM); mobidb-lite (MOBIDB_LITE); mobidb-lite (MOBIDB_LITE); mobidb-lite (MOBIDB_LITE); mobidb-lite (MOBIDB_LITE); mobidb-lite (MOBIDB_LITE); mobidb-lite (MOBIDB_LITE); mobidb-lite (MOBIDB_LITE); mobidb-lite (MOBIDB_LITE); mobidb-lite (MOBIDB_LITE); mobidb-lite (MOBID…	F:GO:0005525; C:GO:0005730	F:GTP binding; C:nucleolus
g595.t1	transmembrane protein 170A	132	15	6.85633e-85	933	1	C:GO:0016021	C:integral component of membrane			IPR019334 (PFAM); IPR019334 (PANTHER)	no GO terms	no GO terms
g596.t1	centrosomal protein of 135 kDa-like	1093	18	0	7176	2	P:GO:0007099; P:GO:0010457	P:centriole replication; P:centriole-centriole cohesion			PTHR23159:SF30 (PANTHER); PTHR23159 (PANTHER); SSF57997 (SUPERFAMILY); SSF57997 (SUPERFAMILY)	no GO terms	no GO terms
g597.t1	lisH domain and HEAT repeat-containing protein KIAA1468 homolog	1106	20	0	7717	2	C:GO:0005802; P:GO:0032367	C:trans-Golgi network; P:intracellular cholesterol transport			IPR011989 (G3DSA:1.25.10.GENE3D); mobidb-lite (MOBIDB_LITE); PTHR32059:SF0 (PANTHER); IPR040362 (PANTHER); IPR021133 (PROSITE_PROFILES); IPR006594 (PROSITE_PROFILES); IPR016024 (SUPERFAMILY)	F:GO:0005515; C:GO:0005802; P:GO:0032367	F:protein binding; C:trans-Golgi network; P:intracellular cholesterol transport
g598.t1	pyrimidodiazepine synthase-like	254	20	1.00584e-143	8011	2	F:GO:0004364; C:GO:0005737	F:glutathione transferase activity; C:cytoplasm	EC:2.5.1.18	Glutathione transferase	IPR005442 (PRINTS); IPR004045 (PFAM); PF13410 (PFAM); G3DSA:3.40.30.10 (GENE3D); G3DSA:1.20.1050.10 (GENE3D),SFLDS00019 (SFLD),SFLDG00358 (SFLD); IPR040079 (PANTHER); IPR010987 (PROSITE_PROFILES); IPR004045 (PROSITE_PROFILES); IPR036249 (SUPERFAMILY); IPR036282 (SUPERFAMILY)	F:GO:0004364; F:GO:0005515; C:GO:0005737	F:glutathione transferase activity; F:protein binding; C:cytoplasm
g599.t1	pyrimidodiazepine synthase-like	248	20	1.83163e-93	6859	1	F:GO:0016740	F:transferase activity			IPR005442 (PRINTS); PF13410 (PFAM); G3DSA:1.20.1050.10 (GENE3D); G3DSA:3.40.30.10 (GENE3D); IPR004045 (PFAM); IPR040079 (PANTHER); IPR004045 (PROSITE_PROFILES); IPR010987 (PROSITE_PROFILES); IPR036282 (SUPERFAMILY); IPR036249 (SUPERFAMILY)	F:GO:0004364; F:GO:0005515; C:GO:0005737	F:glutathione transferase activity; F:protein binding; C:cytoplasm
g600.t1	pyrimidodiazepine synthase-like	251	20	3.56523e-108	7321	2	F:GO:0004364; C:GO:0005737	F:glutathione transferase activity; C:cytoplasm	EC:2.5.1.18	Glutathione transferase	IPR005442 (PRINTS); G3DSA:3.40.30.10 (GENE3D); IPR004045 (PFAM); PF13410 (PFAM); G3DSA:1.20.1050.10 (GENE3D),SFLDG00358 (SFLD),SFLDS00019 (SFLD); IPR040079 (PANTHER); IPR004045 (PROSITE_PROFILES); IPR010987 (PROSITE_PROFILES); IPR036282 (SUPERFAMILY); IPR036249 (SUPERFAMILY)	F:GO:0004364; F:GO:0005515; C:GO:0005737	F:glutathione transferase activity; F:protein binding; C:cytoplasm
g601.t1	pyrimidodiazepine synthase-like	289	20	6.82332e-109	7283	1	F:GO:0016740	F:transferase activity			IPR005442 (PRINTS); G3DSA:3.40.30.10 (GENE3D); IPR004045 (PFAM); PF13410 (PFAM); G3DSA:1.20.1050.10 (GENE3D),SFLDG00358 (SFLD),SFLDS00019 (SFLD); IPR040079 (PANTHER); IPR004045 (PROSITE_PROFILES); IPR010987 (PROSITE_PROFILES); IPR036282 (SUPERFAMILY); IPR036249 (SUPERFAMILY)	F:GO:0004364; F:GO:0005515; C:GO:0005737	F:glutathione transferase activity; F:protein binding; C:cytoplasm
g602.t1	pyrimidodiazepine synthase-like	251	20	2.81035e-111	7425	2	F:GO:0004364; C:GO:0005737	F:glutathione transferase activity; C:cytoplasm	EC:2.5.1.18	Glutathione transferase	IPR005442 (PRINTS); G3DSA:1.20.1050.10 (GENE3D); IPR004045 (PFAM); PF13410 (PFAM); G3DSA:3.40.30.10 (GENE3D),SFLDS00019 (SFLD),SFLDG00358 (SFLD); IPR040079 (PANTHER); IPR004045 (PROSITE_PROFILES); IPR010987 (PROSITE_PROFILES); IPR036249 (SUPERFAMILY); IPR036282 (SUPERFAMILY)	F:GO:0004364; F:GO:0005515; C:GO:0005737	F:glutathione transferase activity; F:protein binding; C:cytoplasm
g603.t1	DNA replication factor Cdt1	611	16	0	7461	2	P:GO:0000278; P:GO:0022402	P:mitotic cell cycle; P:cell cycle process			IPR014939 (PFAM); G3DSA:1.10.10.1420 (GENE3D); IPR032054 (PFAM); mobidb-lite (MOBIDB_LITE); mobidb-lite (MOBIDB_LITE); mobidb-lite (MOBIDB_LITE); PTHR28637:SF1 (PANTHER); PTHR28637 (PANTHER); cd08767 (CDD); cd08674 (CDD); IPR036390 (SUPERFAMILY)	no GO terms	no GO terms
g604.t1	SRSF protein kinase 3	961	20	0	8693	8	P:GO:0000245; F:GO:0004674; F:GO:0005524; C:GO:0005634; C:GO:0005737; P:GO:0006468; P:GO:0035556; P:GO:0050684	P:spliceosomal complex assembly; F:protein serine/threonine kinase activity; F:ATP binding; C:nucleus; C:cytoplasm; P:protein phosphorylation; P:intracellular signal transduction; P:regulation of mRNA processing	EC:2.7.11	Transferring phosphorus-containing groups	IPR000719 (PFAM); G3DSA:3.30.200.20 (GENE3D); mobidb-lite (MOBIDB_LITE); mobidb-lite (MOBIDB_LITE); mobidb-lite (MOBIDB_LITE); mobidb-lite (MOBIDB_LITE); mobidb-lite (MOBIDB_LITE); mobidb-lite (MOBIDB_LITE); mobidb-lite (MOBIDB_LITE); mobidb-lite (MOBIDB_LITE); mobidb-lite (MOBIDB_LITE); mobidb-lite (MOBIDB_LITE); mobidb-lite (MOBIDB_LITE); PTHR24055 (PANTHER); PTHR24055:SF102 (PANTHER); PTHR2405…	F:GO:0004672; F:GO:0005524; P:GO:0006468	F:protein kinase activity; F:ATP binding; P:protein phosphorylation
g605.t1	protein FAM69C-like	300	5	1.17306e-95	6053						IPR029244 (PFAM); IPR022049 (PFAM); PTHR21093 (PANTHER); PTHR21093:SF2 (PANTHER)	no GO terms	no GO terms
g606.t1	glycogen-binding subunit 76A isoform X1	553	20	0	8035						IPR038175 (G3DSA:2.60.40.GENE3D); IPR005036 (PFAM); mobidb-lite (MOBIDB_LITE); mobidb-lite (MOBIDB_LITE); mobidb-lite (MOBIDB_LITE); PTHR12307 (PANTHER); PTHR12307:SF44 (PANTHER); IPR005036 (PROSITE_PROFILES)	F:GO:0005515	F:protein binding
g607.t1	heparan sulfate 2-O-sulfotransferase pipe	503	20	0	7496						G3DSA:3.40.50.300 (GENE3D); IPR005331 (PFAM); mobidb-lite (MOBIDB_LITE); mobidb-lite (MOBIDB_LITE); PTHR12129:SF18 (PANTHER); PTHR12129:SF18 (PANTHER); IPR007734 (PANTHER); IPR007734 (PANTHER); IPR027417 (SUPERFAMILY)	F:GO:0008146; C:GO:0016021	F:sulfotransferase activity; C:integral component of membrane
g608.t1	XP_013146917.1papilio_polytes_ppol1_refseq_core_32_85_1 protein uncharacterized LOC106109836	459	11	3.32672e-160	6502						mobidb-lite (MOBIDB_LITE)	no GO terms	no GO terms
g609.t1	protein cornichon homolog 4	78	12	6.37863e-40	911	2	C:GO:0016021; P:GO:0016192	C:integral component of membrane; P:vesicle-mediated transport			IPR003377 (PFAM); PTHR12290 (PANTHER); PTHR12290:SF19 (PANTHER)	P:GO:0016192	P:vesicle-mediated transport
g610.t1	actin cytoskeleton-regulatory complex protein pan1	941	20	0	7512						IPR036361 (G3DSA:1.10.720.GENE3D); IPR004018 (PFAM); G3DSA:1.10.288.20 (GENE3D); IPR003034 (PFAM); mobidb-lite (MOBIDB_LITE); mobidb-lite (MOBIDB_LITE); mobidb-lite (MOBIDB_LITE); mobidb-lite (MOBIDB_LITE); mobidb-lite (MOBIDB_LITE); mobidb-lite (MOBIDB_LITE); mobidb-lite (MOBIDB_LITE); mobidb-lite (MOBIDB_LITE); mobidb-lite (MOBIDB_LITE); mobidb-lite (MOBIDB_LITE); mobidb-lite (MOBIDB_LITE); mob…	no GO terms	no GO terms
g611.t1	---NA---	146									no IPS match	no IPS match	no IPS match
g612.t1	ethanolamine-phosphate cytidylyltransferase isoform X1	351	20	0	8756	2	P:GO:0009058; F:GO:0016779	P:biosynthetic process; F:nucleotidyltransferase activity			IPR014729 (G3DSA:3.40.50.GENE3D); IPR004821 (TIGRFAM); IPR004821 (PFAM); IPR014729 (G3DSA:3.40.50.GENE3D); PTHR45780:SF2 (PANTHER); PTHR45780:SF2 (PANTHER); PTHR45780 (PANTHER); PTHR45780 (PANTHER); IPR041723 (CDD); cd02173 (CDD); SSF52374 (SUPERFAMILY); SSF52374 (SUPERFAMILY)	F:GO:0003824; P:GO:0009058	F:catalytic activity; P:biosynthetic process
g613.t1	meiotic recombination protein DMC1/LIM15 homolog	218	20	2.86839e-150	8615	6	F:GO:0003677; F:GO:0005524; C:GO:0005634; P:GO:0006281; P:GO:0007131; F:GO:0008094	F:DNA binding; F:ATP binding; C:nucleus; P:DNA repair; P:reciprocal meiotic recombination; F:DNA-dependent ATPase activity	EC:3.6.1.3; EC:3.6.1.15	Adenosinetriphosphatase; Nucleoside-triphosphate phosphatase	IPR013632 (PFAM); G3DSA:3.40.50.300 (GENE3D); PTHR22942 (PANTHER); PTHR22942:SF30 (PANTHER); IPR020588 (PROSITE_PROFILES); IPR020587 (PROSITE_PROFILES); IPR033925 (CDD); IPR027417 (SUPERFAMILY)	F:GO:0003677; F:GO:0005524; P:GO:0006259; P:GO:0006281; F:GO:0008094	F:DNA binding; F:ATP binding; P:DNA metabolic process; P:DNA repair; F:DNA-dependent ATPase activity
g614.t1	zinc finger CCCH domain-containing protein 18-like isoform X1	797	20	0	7155						IPR041367 (PFAM); G3DSA:4.10.1000.10 (GENE3D); mobidb-lite (MOBIDB_LITE); mobidb-lite (MOBIDB_LITE); mobidb-lite (MOBIDB_LITE); mobidb-lite (MOBIDB_LITE); mobidb-lite (MOBIDB_LITE); mobidb-lite (MOBIDB_LITE); mobidb-lite (MOBIDB_LITE); mobidb-lite (MOBIDB_LITE); mobidb-lite (MOBIDB_LITE); mobidb-lite (MOBIDB_LITE); mobidb-lite (MOBIDB_LITE); mobidb-lite (MOBIDB_LITE); mobidb-lite (MOBIDB_LITE); P…	F:GO:0046872	F:metal ion binding
g615.t1	ribonucleases P/MRP protein subunit POP1	355	15	1.16004e-132	6888	3	C:GO:0000172; P:GO:0001682; C:GO:0005655	C:ribonuclease MRP complex; P:tRNA 5'-leader removal; C:nucleolar ribonuclease P complex			IPR012590 (PFAM); IPR039182 (PANTHER)	C:GO:0000172; P:GO:0001682; C:GO:0005655	C:ribonuclease MRP complex; P:tRNA 5'-leader removal; C:nucleolar ribonuclease P complex
g616.t1	---NA---	102									mobidb-lite (MOBIDB_LITE); mobidb-lite (MOBIDB_LITE)	no GO terms	no GO terms
g617.t1	---NA---	100									no IPS match	no IPS match	no IPS match
g618.t1	---NA---	105									mobidb-lite (MOBIDB_LITE)	no GO terms	no GO terms
g619.t1	---NA---	223									mobidb-lite (MOBIDB_LITE)	no GO terms	no GO terms
g620.t1	---NA---	172									mobidb-lite (MOBIDB_LITE)	no GO terms	no GO terms
g621.t1	---NA---	118									mobidb-lite (MOBIDB_LITE)	no GO terms	no GO terms
g622.t1	---NA---	98									mobidb-lite (MOBIDB_LITE); mobidb-lite (MOBIDB_LITE)	no GO terms	no GO terms
g623.t1	zinc transporter ZIP11	230	15	1.73937e-07	8357	4	C:GO:0016020; P:GO:0030001; F:GO:0046873; P:GO:0055085	C:membrane; P:metal ion transport; F:metal ion transmembrane transporter activity; P:transmembrane transport			PTHR11040 (PANTHER); PTHR11040:SF127 (PANTHER)	no GO terms	no GO terms
g624.t1	---NA---	97									mobidb-lite (MOBIDB_LITE)	no GO terms	no GO terms
g625.t1	zinc transporter ZIP11	232	15	1.29816e-101	7934	2	P:GO:0006810; C:GO:0016020	P:transport; C:membrane			IPR003689 (PFAM); mobidb-lite (MOBIDB_LITE); mobidb-lite (MOBIDB_LITE); PTHR11040:SF127 (PANTHER); PTHR11040 (PANTHER)	C:GO:0016020; P:GO:0030001; F:GO:0046873; P:GO:0055085	C:membrane; P:metal ion transport; F:metal ion transmembrane transporter activity; P:transmembrane transport
g626.t1	---NA---	143									no IPS match	no IPS match	no IPS match
g627.t1	---NA---	117									mobidb-lite (MOBIDB_LITE); mobidb-lite (MOBIDB_LITE)	no GO terms	no GO terms
g628.t1	XP_013172696.1papilio_xuthus_pxut1_refseq_core_32_85_1 protein uncharacterized LOC106121533	427	15	0	9403	1	C:GO:0016021	C:integral component of membrane			PTHR39959 (PANTHER); PTHR39959:SF1 (PANTHER); IPR001507 (PROSITE_PROFILES)	no GO terms	no GO terms
g629.t1	aprataxin	195	19	3.13501e-103	7495	3	F:GO:0003677; F:GO:0003824; P:GO:0006281	F:DNA binding; F:catalytic activity; P:DNA repair			IPR036265 (G3DSA:3.30.428.GENE3D); PF11969 (PFAM); IPR032566 (PFAM); PTHR12486 (PANTHER); PTHR12486:SF4 (PANTHER); IPR011146 (PROSITE_PROFILES); IPR036265 (SUPERFAMILY)	F:GO:0003824	F:catalytic activity
g630.t1	lariat debranching enzyme	459	17	0	7228	2	P:GO:0006397; F:GO:0016788	P:mRNA processing; F:hydrolase activity, acting on ester bonds			IPR007708 (PFAM); IPR029052 (G3DSA:3.60.21.GENE3D); IPR004843 (PFAM); mobidb-lite (MOBIDB_LITE); mobidb-lite (MOBIDB_LITE); mobidb-lite (MOBIDB_LITE); PTHR12849 (PANTHER); IPR041816 (CDD); SSF56300 (SUPERFAMILY)	P:GO:0006397; F:GO:0016787; F:GO:0016788	P:mRNA processing; F:hydrolase activity; F:hydrolase activity, acting on ester bonds
g631.t1	transcription factor SOX-9-like	210	20	2.55618e-110	7944	4	F:GO:0000981; F:GO:0003677; C:GO:0005634; P:GO:0006357	F:DNA-binding transcription factor activity, RNA polymerase II-specific; F:DNA binding; C:nucleus; P:regulation of transcription by RNA polymerase II			IPR009071 (PFAM); IPR036910 (G3DSA:1.10.30.GENE3D); mobidb-lite (MOBIDB_LITE); mobidb-lite (MOBIDB_LITE); PTHR45803:SF5 (PANTHER); PTHR45803 (PANTHER); IPR009071 (PROSITE_PROFILES); cd01388 (CDD); IPR036910 (SUPERFAMILY)	no GO terms	no GO terms
g632.t1	N-alpha-acetyltransferase 60	221	20	8.93638e-139	9024	5	C:GO:0000139; F:GO:0004596; P:GO:0017196; P:GO:0043966; P:GO:0043967	C:Golgi membrane; F:peptide alpha-N-acetyltransferase activity; P:N-terminal peptidyl-methionine acetylation; P:histone H3 acetylation; P:histone H4 acetylation	EC:2.3.1.5; EC:2.3.1.88	Arylamine N-acetyltransferase; Acyltransferases	IPR000182 (PFAM); G3DSA:3.40.630.30 (GENE3D); PTHR14744:SF15 (PANTHER); PTHR14744 (PANTHER); IPR000182 (PROSITE_PROFILES); cd04301 (CDD); IPR016181 (SUPERFAMILY)	F:GO:0008080	F:N-acetyltransferase activity
g633.t1	potassium voltage-gated channel protein Shab isoform X1	799	20	0	8556	5	F:GO:0005249; C:GO:0008076; P:GO:0034765; P:GO:0051260; P:GO:0071805	F:voltage-gated potassium channel activity; C:voltage-gated potassium channel complex; P:regulation of ion transmembrane transport; P:protein homooligomerization; P:potassium ion transmembrane transport			IPR003968 (PRINTS); IPR003971 (PRINTS); PR00169 (PRINTS); IPR003131 (PFAM); G3DSA:3.30.710.10 (GENE3D); IPR005821 (PFAM); IPR027359 (G3DSA:1.20.120.GENE3D); G3DSA:1.10.287.70 (GENE3D); mobidb-lite (MOBIDB_LITE); mobidb-lite (MOBIDB_LITE); mobidb-lite (MOBIDB_LITE); mobidb-lite (MOBIDB_LITE); mobidb-lite (MOBIDB_LITE); mobidb-lite (MOBIDB_LITE); mobidb-lite (MOBIDB_LITE); mobidb-lite (MOBIDB_LITE)…	F:GO:0005216; F:GO:0005249; P:GO:0006811; P:GO:0006813; C:GO:0008076; C:GO:0016020; P:GO:0051260; P:GO:0055085	F:ion channel activity; F:voltage-gated potassium channel activity; P:ion transport; P:potassium ion transport; C:voltage-gated potassium channel complex; C:membrane; P:protein homooligomerization; P:transmembrane transport
g634.t1	potassium voltage-gated channel protein Shab isoform X1	131	20	4.51374e-60	8393						IPR003971 (PRINTS); IPR003131 (PFAM); G3DSA:3.30.710.10 (GENE3D); mobidb-lite (MOBIDB_LITE); IPR028325 (PANTHER); PTHR11537:SF260 (PANTHER); cd18413 (CDD); IPR011333 (SUPERFAMILY)	F:GO:0005249; P:GO:0006813; C:GO:0008076; P:GO:0051260	F:voltage-gated potassium channel activity; P:potassium ion transport; C:voltage-gated potassium channel complex; P:protein homooligomerization
g635.t1	XP_011555573.1plutella_xylostella_dbmfjv1x1_core_32_85_1 protein uncharacterized LOC105386661	162	20	9.96461e-29	4495						no IPS match	no IPS match	no IPS match
g636.t1	---NA---	141									mobidb-lite (MOBIDB_LITE)	no GO terms	no GO terms
g637.t1	probable helicase senataxin	997	18	0	572						IPR041677 (PFAM); mobidb-lite (MOBIDB_LITE); mobidb-lite (MOBIDB_LITE); mobidb-lite (MOBIDB_LITE); mobidb-lite (MOBIDB_LITE); mobidb-lite (MOBIDB_LITE); mobidb-lite (MOBIDB_LITE); mobidb-lite (MOBIDB_LITE); mobidb-lite (MOBIDB_LITE); mobidb-lite (MOBIDB_LITE); mobidb-lite (MOBIDB_LITE); mobidb-lite (MOBIDB_LITE); mobidb-lite (MOBIDB_LITE); mobidb-lite (MOBIDB_LITE); PTHR10887 (PANTHER); PTHR10887…	no GO terms	no GO terms
g638.t1	helicase sen1	293	20	4.46771e-122	6685	7	P:GO:0000184; F:GO:0003677; F:GO:0004386; F:GO:0005524; C:GO:0005737; F:GO:0008270; F:GO:0016787	P:nuclear-transcribed mRNA catabolic process, nonsense-mediated decay; F:DNA binding; F:helicase activity; F:ATP binding; C:cytoplasm; F:zinc ion binding; F:hydrolase activity			IPR041679 (PFAM); IPR041677 (PFAM); G3DSA:3.40.50.300 (GENE3D); G3DSA:3.40.50.300 (GENE3D); PTHR10887 (PANTHER); cd18808 (CDD); cd18042 (CDD); IPR027417 (SUPERFAMILY)	no GO terms	no GO terms
g639.t1	ubiquitin carboxyl-terminal hydrolase 36	705	20	0	7489	3	P:GO:0006511; P:GO:0016579; F:GO:0036459	P:ubiquitin-dependent protein catabolic process; P:protein deubiquitination; F:thiol-dependent ubiquitinyl hydrolase activity	EC:3.4.19.12	Ubiquitinyl hydrolase 1	IPR001394 (PFAM); G3DSA:3.90.70.10 (GENE3D); G3DSA:3.90.70.10 (GENE3D); mobidb-lite (MOBIDB_LITE); mobidb-lite (MOBIDB_LITE); mobidb-lite (MOBIDB_LITE); mobidb-lite (MOBIDB_LITE); mobidb-lite (MOBIDB_LITE); mobidb-lite (MOBIDB_LITE); mobidb-lite (MOBIDB_LITE); mobidb-lite (MOBIDB_LITE); mobidb-lite (MOBIDB_LITE); mobidb-lite (MOBIDB_LITE); PTHR24006 (PANTHER); PTHR24006:SF653 (PANTHER); IPR028889…	P:GO:0016579; F:GO:0036459	P:protein deubiquitination; F:thiol-dependent ubiquitinyl hydrolase activity
g640.t1	ubiquitin-conjugating enzyme E2 variant 2	144	20	1.60675e-100	9309	4	C:GO:0005634; P:GO:0006301; F:GO:0061631; P:GO:0070534	C:nucleus; P:postreplication repair; F:ubiquitin conjugating enzyme activity; P:protein K63-linked ubiquitination			IPR000608 (PFAM); IPR016135 (G3DSA:3.10.110.GENE3D); PTHR24068 (PANTHER); PTHR24068:SF169 (PANTHER); IPR000608 (PROSITE_PROFILES); IPR016135 (SUPERFAMILY)	no GO terms	no GO terms
g641.t1	SNF-related serine/threonine-protein kinase	423	20	0	6886						G3DSA:1.10.510.10 (GENE3D); IPR000719 (PFAM); mobidb-lite (MOBIDB_LITE); mobidb-lite (MOBIDB_LITE); mobidb-lite (MOBIDB_LITE); mobidb-lite (MOBIDB_LITE); PTHR24346:SF41 (PANTHER); PTHR24346 (PANTHER); PTHR24346:SF41 (PANTHER); IPR000719 (PROSITE_PROFILES); cd14339 (CDD); IPR011009 (SUPERFAMILY)	F:GO:0004672; F:GO:0005524; P:GO:0006468	F:protein kinase activity; F:ATP binding; P:protein phosphorylation
g642.t1	probable ATP-dependent RNA helicase DDX20	684	20	0	7057	3	F:GO:0003676; F:GO:0004386; F:GO:0005524	F:nucleic acid binding; F:helicase activity; F:ATP binding	EC:3.6.1.3; EC:3.6.1.15	Adenosinetriphosphatase; Nucleoside-triphosphate phosphatase	G3DSA:3.40.50.300 (GENE3D); G3DSA:3.40.50.300 (GENE3D); IPR011545 (PFAM); IPR001650 (PFAM); mobidb-lite (MOBIDB_LITE); mobidb-lite (MOBIDB_LITE); mobidb-lite (MOBIDB_LITE); PTHR24031 (PANTHER); PTHR24031:SF159 (PANTHER); IPR001650 (PROSITE_PROFILES); IPR014001 (PROSITE_PROFILES); IPR014014 (PROSITE_PROFILES); cd17943 (CDD); cd18787 (CDD); IPR027417 (SUPERFAMILY)	F:GO:0003676; F:GO:0005524	F:nucleic acid binding; F:ATP binding
g643.t1	protein disulfide-isomerase TMX3	407	20	0	6937	5	F:GO:0003756; C:GO:0005623; F:GO:0016853; P:GO:0043277; P:GO:0045454	F:protein disulfide isomerase activity; C:cell; F:isomerase activity; P:apoptotic cell clearance; P:cell redox homeostasis			G3DSA:3.40.30.10 (GENE3D); PF13848 (PFAM); IPR013766 (PFAM); PTHR46426 (PANTHER); IPR036249 (SUPERFAMILY)	P:GO:0045454	P:cell redox homeostasis
g644.t1	puromycin-sensitive aminopeptidase	821	20	0	9017	4	F:GO:0004177; P:GO:0006508; F:GO:0008237; F:GO:0008270	F:aminopeptidase activity; P:proteolysis; F:metallopeptidase activity; F:zinc ion binding	EC:3.4.11	Acting on peptide bonds (peptidases)	IPR001930 (PRINTS); G3DSA:2.60.40.1910 (GENE3D); G3DSA:1.25.50.20 (GENE3D); IPR014782 (PFAM); G3DSA:1.10.390.60 (GENE3D); IPR042097 (G3DSA:2.60.40.GENE3D); IPR024571 (PFAM); PF17900 (PFAM); PTHR11533 (PANTHER); PTHR11533:SF261 (PANTHER); IPR034016 (CDD); SSF63737 (SUPERFAMILY); SSF55486 (SUPERFAMILY)	P:GO:0006508; F:GO:0008237; F:GO:0008270	P:proteolysis; F:metallopeptidase activity; F:zinc ion binding
g645.t1	puromycin-sensitive aminopeptidase	232	20	4.94666e-75	7676	2	F:GO:0046872; F:GO:0070011	F:metal ion binding; F:peptidase activity, acting on L-amino acid peptides			IPR024571 (PFAM); G3DSA:1.25.50.20 (GENE3D); PTHR11533:SF261 (PANTHER); PTHR11533 (PANTHER); PTHR11533 (PANTHER); PTHR11533:SF261 (PANTHER)	no GO terms	no GO terms
g646.t1	F-box/LRR-repeat protein 16	463	20	0	7861	5	F:GO:0004842; P:GO:0006511; P:GO:0016567; C:GO:0019005; P:GO:0031146	F:ubiquitin-protein transferase activity; P:ubiquitin-dependent protein catabolic process; P:protein ubiquitination; C:SCF ubiquitin ligase complex; P:SCF-dependent proteasomal ubiquitin-dependent protein catabolic process			IPR001611 (PFAM); IPR032675 (G3DSA:3.80.10.GENE3D); mobidb-lite (MOBIDB_LITE); PTHR13318 (PANTHER); PTHR13318:SF2 (PANTHER); SSF52047 (SUPERFAMILY)	F:GO:0005515	F:protein binding
g647.t1	nuclear pore complex protein Nup160 homolog	1055	20	0	7663	3	C:GO:0005643; P:GO:0006913; F:GO:0017056	C:nuclear pore; P:nucleocytoplasmic transport; F:structural constituent of nuclear pore			PF11715 (PFAM); IPR021717 (PANTHER)	no GO terms	no GO terms
g648.t1	nuclear pore complex protein Nup160-like	104	13	1.57318e-27	839						no IPS match	no IPS match	no IPS match
g649.t1	peroxisomal membrane protein PMP34	283	20	4.62743e-156	8636	3	P:GO:0006839; C:GO:0016021; C:GO:0031966	P:mitochondrial transport; C:integral component of membrane; C:mitochondrial membrane			IPR002067 (PRINTS); IPR018108 (PFAM); IPR023395 (G3DSA:1.50.40.GENE3D); PTHR45939:SF5 (PANTHER); PTHR45939 (PANTHER); IPR018108 (PROSITE_PROFILES); IPR018108 (PROSITE_PROFILES); IPR018108 (PROSITE_PROFILES); IPR023395 (SUPERFAMILY)	F:GO:0022857; P:GO:0055085	F:transmembrane transporter activity; P:transmembrane transport
g650.t1	WASH complex subunit 5	1074	20	0	8219	3	P:GO:0009405; C:GO:0071203; F:GO:0090729	P:pathogenesis; C:WASH complex; F:toxin activity			IPR019393 (PFAM); IPR019393 (PANTHER)	C:GO:0071203	C:WASH complex
g651.t1	leukocyte receptor cluster member 1 homolog	297	15	7.1409e-118	7351						IPR019339 (PFAM); mobidb-lite (MOBIDB_LITE); mobidb-lite (MOBIDB_LITE); mobidb-lite (MOBIDB_LITE); mobidb-lite (MOBIDB_LITE); mobidb-lite (MOBIDB_LITE); mobidb-lite (MOBIDB_LITE); IPR039875 (PANTHER)	no GO terms	no GO terms
g652.t1	chromodomain Y-like protein	1064	20	0	6265	1	F:GO:0003824	F:catalytic activity			G3DSA:3.90.226.10 (GENE3D); IPR001753 (PFAM); mobidb-lite (MOBIDB_LITE); mobidb-lite (MOBIDB_LITE); mobidb-lite (MOBIDB_LITE); mobidb-lite (MOBIDB_LITE); mobidb-lite (MOBIDB_LITE); mobidb-lite (MOBIDB_LITE); mobidb-lite (MOBIDB_LITE); mobidb-lite (MOBIDB_LITE); mobidb-lite (MOBIDB_LITE); mobidb-lite (MOBIDB_LITE); mobidb-lite (MOBIDB_LITE); mobidb-lite (MOBIDB_LITE); mobidb-lite (MOBIDB_LITE); mo…	F:GO:0003824	F:catalytic activity
g653.t1	XP_011558769.1plutella_xylostella_dbmfjv1x1_core_32_85_1 protein uncharacterized LOC105389369	266	14	1.57796e-93	7058						no IPS match	no IPS match	no IPS match
g654.t1	XP_011549777.1plutella_xylostella_dbmfjv1x1_core_32_85_1 protein zinc finger Y-chromosomal protein 1-like	108	1	3.77538e-09	4924						PF13909 (PFAM); G3DSA:3.30.160.60 (GENE3D); mobidb-lite (MOBIDB_LITE); IPR013087 (PROSITE_PROFILES)	F:GO:0003676	F:nucleic acid binding
g655.t1	DNA excision repair protein haywire	440	20	0	945	14	C:GO:0000112; C:GO:0000439; F:GO:0003677; F:GO:0005524; C:GO:0005675; P:GO:0006367; P:GO:0006468; F:GO:0008134; F:GO:0008353; P:GO:0009411; P:GO:0032508; P:GO:0033683; F:GO:0043138; C:GO:0097550	C:nucleotide-excision repair factor 3 complex; C:transcription factor TFIIH core complex; F:DNA binding; F:ATP binding; C:transcription factor TFIIH holo complex; P:transcription initiation from RNA polymerase II promoter; P:protein phosphorylation; F:transcription factor binding; F:RNA polymerase II CTD heptapeptide repeat kinase activity; P:response to UV; P:DNA duplex unwinding; P:nucleotide-e…	EC:2.7.11; EC:2.7.11.23; EC:3.6.1.3; EC:3.6.4.12; EC:3.6.1.15	Transferring phosphorus-containing groups; [RNA-polymerase]-subunit kinase; Adenosinetriphosphatase; DNA helicase; Nucleoside-triphosphate phosphatase	PR00851 (PRINTS); IPR018607 (PFAM); IPR032438 (PFAM); G3DSA:3.40.50.300 (GENE3D); IPR001161 (TIGRFAM); PTHR11274:SF0 (PANTHER); PTHR11274 (PANTHER); IPR001650 (PROSITE_PROFILES); cd18789 (CDD); cd18029 (CDD); IPR027417 (SUPERFAMILY)	F:GO:0003678; P:GO:0006289; P:GO:0006367; P:GO:0007064; C:GO:0031390	F:DNA helicase activity; P:nucleotide-excision repair; P:transcription initiation from RNA polymerase II promoter; P:mitotic sister chromatid cohesion; C:Ctf18 RFC-like complex
g656.t1	DNA excision repair protein haywire	504	20	0	8598						PR00851 (PRINTS); IPR006935 (PFAM); IPR001161 (TIGRFAM); G3DSA:3.40.50.300 (GENE3D); IPR032830 (PFAM); mobidb-lite (MOBIDB_LITE); mobidb-lite (MOBIDB_LITE); mobidb-lite (MOBIDB_LITE); PTHR11274:SF0 (PANTHER); PTHR11274:SF0 (PANTHER); PTHR11274 (PANTHER); PTHR11274 (PANTHER); IPR014001 (PROSITE_PROFILES); cd18029 (CDD); IPR027417 (SUPERFAMILY)	F:GO:0003677; F:GO:0003678; F:GO:0005524; P:GO:0006289; P:GO:0006367; F:GO:0016787	F:DNA binding; F:DNA helicase activity; F:ATP binding; P:nucleotide-excision repair; P:transcription initiation from RNA polymerase II promoter; F:hydrolase activity
g657.t1	low-density lipoprotein receptor class A domain-containing protein 4 isoform X2	344	20	5.55328e-75	7939						mobidb-lite (MOBIDB_LITE); mobidb-lite (MOBIDB_LITE)	no GO terms	no GO terms
g658.t1	XP_012550393.1bombyx_mori_asm15162v1_core_32_85_1 protein uncharacterized LOC105842371	222	3	2.97724e-11	6429						mobidb-lite (MOBIDB_LITE); mobidb-lite (MOBIDB_LITE); mobidb-lite (MOBIDB_LITE)	no GO terms	no GO terms
g659.t1	RNA-directed DNA polymerase from mobile element jockey-like	1233	20	8.11922e-41	4422						IPR036691 (G3DSA:3.60.10.GENE3D); IPR000477 (PFAM); IPR005135 (PFAM); G3DSA:3.90.70.80 (GENE3D); mobidb-lite (MOBIDB_LITE); PTHR19446:SF427 (PANTHER); PTHR19446 (PANTHER); IPR000477 (PROSITE_PROFILES); IPR003323 (PROSITE_PROFILES); cd01650 (CDD); cd09076 (CDD); IPR036691 (SUPERFAMILY); SSF56672 (SUPERFAMILY); IPR038765 (SUPERFAMILY)	no GO terms	no GO terms
g660.t1	---NA---	122									mobidb-lite (MOBIDB_LITE); mobidb-lite (MOBIDB_LITE); mobidb-lite (MOBIDB_LITE)	no GO terms	no GO terms
g661.t1	XP_011566674.1plutella_xylostella_dbmfjv1x1_core_32_85_1 protein uncharacterized LOC105396376	630	20	9.9601e-85	5504						IPR005312 (PFAM); G3DSA:4.10.60.10 (GENE3D); PTHR21166:SF3 (PANTHER); PTHR21166 (PANTHER); cd17959 (CDD)	no GO terms	no GO terms
g662.t1	XP_011553343.1plutella_xylostella_dbmfjv1x1_core_32_85_1 protein uncharacterized LOC105384763	192	20	2.17147e-88	8078						IPR020339 (PFAM); mobidb-lite (MOBIDB_LITE); mobidb-lite (MOBIDB_LITE)	no GO terms	no GO terms
g663.t1	U3 small nucleolar RNA-associated protein 4 homolog	854	20	0	7074	1	C:GO:0032991	C:protein-containing complex			IPR001680 (PFAM); IPR015943 (G3DSA:2.130.10.GENE3D); mobidb-lite (MOBIDB_LITE); mobidb-lite (MOBIDB_LITE); PTHR44163 (PANTHER); IPR017986 (PROSITE_PROFILES); IPR011047 (SUPERFAMILY); IPR036322 (SUPERFAMILY)	F:GO:0005515	F:protein binding
g664.t1	type 1 phosphatidylinositol 4,5-bisphosphate 4-phosphatase	237	20	4.75376e-148	8973	5	C:GO:0005765; C:GO:0016021; C:GO:0031902; F:GO:0034597; P:GO:0046856	C:lysosomal membrane; C:integral component of membrane; C:late endosome membrane; F:phosphatidylinositol-4,5-bisphosphate 4-phosphatase activity; P:phosphatidylinositol dephosphorylation	EC:3.1.3.66	Phosphatidylinositol-3,4-bisphosphate 4-phosphatase	IPR019178 (PFAM); IPR019178 (PANTHER); PTHR21014:SF6 (PANTHER)	F:GO:0034597; P:GO:0046856	F:phosphatidylinositol-4,5-bisphosphate 4-phosphatase activity; P:phosphatidylinositol dephosphorylation
g665.t1	TPPP family protein CG45057	264	20	2.37147e-113	8818	5	P:GO:0001578; C:GO:0005874; F:GO:0015631; P:GO:0032273; P:GO:0046785	P:microtubule bundle formation; C:microtubule; F:tubulin binding; P:positive regulation of protein polymerization; P:microtubule polymerization			G3DSA:1.10.238.10 (GENE3D); IPR008907 (PFAM); mobidb-lite (MOBIDB_LITE); mobidb-lite (MOBIDB_LITE); IPR008907 (PANTHER); IPR011992 (SUPERFAMILY)	no GO terms	no GO terms
g666.t1	glycerol-3-phosphate phosphatase-like	303	20	0	8798	3	C:GO:0005829; P:GO:0016311; F:GO:0016791	C:cytosol; P:dephosphorylation; F:phosphatase activity			IPR006357 (PFAM); IPR006357 (PIRSF); IPR006357 (TIGRFAM); IPR006349 (TIGRFAM); IPR023214 (G3DSA:3.40.50.GENE3D); IPR023214 (G3DSA:3.40.50.GENE3D); PF13242 (PFAM); PTHR19288 (PANTHER); PTHR19288:SF69 (PANTHER); IPR036412 (SUPERFAMILY)	F:GO:0016791	F:phosphatase activity
g667.t1	enoyl-CoA delta isomerase 2, mitochondrial	251	20	1.01765e-104	7163	2	F:GO:0003824; F:GO:0016853	F:catalytic activity; F:isomerase activity			IPR001753 (PFAM); G3DSA:3.90.226.10 (GENE3D); PTHR43684:SF1 (PANTHER); PTHR43684 (PANTHER); cd06558 (CDD); IPR029045 (SUPERFAMILY)	F:GO:0003824	F:catalytic activity
g668.t1	sodium/potassium-transporting ATPase subunit alpha-like	747	20	0	759	5	F:GO:0005488; P:GO:0006814; P:GO:0006875; P:GO:0030004; P:GO:0098662	F:binding; P:sodium ion transport; P:cellular metal ion homeostasis; P:cellular monovalent inorganic cation homeostasis; P:inorganic cation transmembrane transport			PR00121 (PRINTS); PR00119 (PRINTS); PF00122 (PFAM); IPR023299 (G3DSA:3.40.1110.GENE3D); G3DSA:2.70.150.10 (GENE3D); PF00702 (PFAM); IPR001757 (TIGRFAM); G3DSA:1.20.1110.10 (GENE3D); IPR023214 (G3DSA:3.40.50.GENE3D); IPR006068 (PFAM); PTHR43294 (PANTHER); IPR036412 (SUPERFAMILY); IPR023299 (SUPERFAMILY); IPR023298 (SUPERFAMILY); IPR008250 (SUPERFAMILY)	F:GO:0000166; C:GO:0016021	F:nucleotide binding; C:integral component of membrane
g669.t1	XP_013146943.1papilio_polytes_ppol1_refseq_core_32_85_1 protein uncharacterized LOC106109852, transcript variant X1	259	20	6.48192e-129	8382	1	F:GO:0005102	F:signaling receptor binding			IPR029325 (PFAM); mobidb-lite (MOBIDB_LITE); mobidb-lite (MOBIDB_LITE); mobidb-lite (MOBIDB_LITE); PTHR17469 (PANTHER); PTHR17469:SF15 (PANTHER)	F:GO:0005102	F:signaling receptor binding
g670.t1	dipeptidase 1-like	486	20	0	8012						IPR008257 (PFAM); G3DSA:3.20.20.140 (GENE3D); mobidb-lite (MOBIDB_LITE); PTHR10443:SF12 (PANTHER); IPR008257 (PANTHER); IPR008257 (PROSITE_PROFILES); IPR008257 (CDD); IPR032466 (SUPERFAMILY)	P:GO:0006508; F:GO:0016805	P:proteolysis; F:dipeptidase activity
g671.t1	dipeptidase 1-like	225	10	1.90781e-24	8939						mobidb-lite (MOBIDB_LITE)	no GO terms	no GO terms
g672.t1	XP_012550391.1bombyx_mori_asm15162v1_core_32_85_1 protein uncharacterized LOC105842370	335	17	5.27352e-102	7213	1	C:GO:0016021	C:integral component of membrane			mobidb-lite (MOBIDB_LITE); mobidb-lite (MOBIDB_LITE); mobidb-lite (MOBIDB_LITE); mobidb-lite (MOBIDB_LITE); mobidb-lite (MOBIDB_LITE); PTHR31815:SF1 (PANTHER); IPR018787 (PANTHER)	no GO terms	no GO terms
g673.t1	XP_012550390.1bombyx_mori_asm15162v1_core_32_85_1 protein opsin 2	359	20	0	8399	8	C:GO:0005887; P:GO:0007186; P:GO:0007601; P:GO:0007602; F:GO:0008020; P:GO:0009584; P:GO:0018298; P:GO:0071482	C:integral component of plasma membrane; P:G protein-coupled receptor signaling pathway; P:visual perception; P:phototransduction; F:G protein-coupled photoreceptor activity; P:detection of visible light; P:protein-chromophore linkage; P:cellular response to light stimulus			IPR000856 (PRINTS); IPR000276 (PRINTS); G3DSA:1.20.1070.10 (GENE3D); IPR000276 (PFAM); PTHR24240:SF130 (PANTHER); PTHR24240 (PANTHER); IPR017452 (PROSITE_PROFILES); cd15079 (CDD); SSF81321 (SUPERFAMILY)	F:GO:0004930; P:GO:0007186; P:GO:0007601; P:GO:0007602; C:GO:0016021	F:G protein-coupled receptor activity; P:G protein-coupled receptor signaling pathway; P:visual perception; P:phototransduction; C:integral component of membrane
g674.t1	cytokine receptor	388	14	1.617e-25	4628						no IPS match	no IPS match	no IPS match
g675.t1	XP_004933638.2bombyx_mori_asm15162v1_core_32_85_1 protein uncharacterized LOC101738867	1000	20	0	6321	5	F:GO:0005509; P:GO:0007043; P:GO:0007507; C:GO:0016020; C:GO:0016021	F:calcium ion binding; P:cell-cell junction assembly; P:heart development; C:membrane; C:integral component of membrane			IPR001881 (PFAM); mobidb-lite (MOBIDB_LITE); mobidb-lite (MOBIDB_LITE); mobidb-lite (MOBIDB_LITE); mobidb-lite (MOBIDB_LITE); mobidb-lite (MOBIDB_LITE); mobidb-lite (MOBIDB_LITE); mobidb-lite (MOBIDB_LITE); mobidb-lite (MOBIDB_LITE); mobidb-lite (MOBIDB_LITE); mobidb-lite (MOBIDB_LITE); PTHR24034 (PANTHER); PTHR24034:SF123 (PANTHER); PTHR24034 (PANTHER); cd00054 (CDD)	F:GO:0005509	F:calcium ion binding
g676.t1	XP_013135897.1papilio_polytes_ppol1_refseq_core_32_85_1 protein uncharacterized LOC106101277	279	20	1.52999e-165	8382	5	F:GO:0005509; P:GO:0007043; P:GO:0007507; C:GO:0016020; C:GO:0016021	F:calcium ion binding; P:cell-cell junction assembly; P:heart development; C:membrane; C:integral component of membrane			G3DSA:2.10.25.10 (GENE3D); PTHR24034:SF123 (PANTHER); PTHR24034 (PANTHER); IPR000742 (PROSITE_PROFILES); cd00054 (CDD); SSF57196 (SUPERFAMILY)	no GO terms	no GO terms
g677.t1	XP_012552185.1bombyx_mori_asm15162v1_core_32_85_1 protein uncharacterized LOC101738727	412	20	0	7674						IPR035914 (G3DSA:2.60.120.GENE3D); IPR035914 (G3DSA:2.60.120.GENE3D); PTHR33236:SF12 (PANTHER); PTHR33236 (PANTHER); IPR000859 (PROSITE_PROFILES); IPR000859 (PROSITE_PROFILES)	no GO terms	no GO terms
g678.t1	XP_011560250.1plutella_xylostella_dbmfjv1x1_core_32_85_1 protein uncharacterized LOC105390612	263	20	5.13736e-80	6642						IPR001878 (PFAM); G3DSA:4.10.60.10 (GENE3D); mobidb-lite (MOBIDB_LITE); mobidb-lite (MOBIDB_LITE); IPR001878 (PROSITE_PROFILES); IPR001878 (PROSITE_PROFILES); IPR036875 (SUPERFAMILY)	F:GO:0003676; F:GO:0008270	F:nucleic acid binding; F:zinc ion binding
g679.t1	XP_013161514.1papilio_xuthus_pxut1_refseq_core_32_85_1 protein uncharacterized LOC106113336	1030	20	0	678						IPR036691 (G3DSA:3.60.10.GENE3D); IPR000477 (PFAM); IPR005135 (PFAM); mobidb-lite (MOBIDB_LITE); PTHR19446 (PANTHER); PTHR19446:SF409 (PANTHER); IPR000477 (PROSITE_PROFILES); cd01650 (CDD); cd09077 (CDD); IPR036691 (SUPERFAMILY); SSF56672 (SUPERFAMILY)	no GO terms	no GO terms
g680.t1	---NA---	95									mobidb-lite (MOBIDB_LITE)	no GO terms	no GO terms
g681.t1	XP_013164074.1papilio_xuthus_pxut1_refseq_core_32_85_1 protein uncharacterized LOC106115278	271	20	2.13771e-48	5371	6	F:GO:0003676; F:GO:0004190; C:GO:0005634; P:GO:0006508; F:GO:0008270; P:GO:0015074	F:nucleic acid binding; F:aspartic-type endopeptidase activity; C:nucleus; P:proteolysis; F:zinc ion binding; P:DNA integration			IPR001878 (PFAM); G3DSA:4.10.60.10 (GENE3D); mobidb-lite (MOBIDB_LITE); PTHR33198:SF15 (PANTHER); PTHR33198 (PANTHER); IPR036875 (SUPERFAMILY)	F:GO:0003676; F:GO:0008270	F:nucleic acid binding; F:zinc ion binding
g682.t1	XP_013177464.1papilio_xuthus_pxut1_refseq_core_32_85_1 protein uncharacterized LOC106124963	1009	12	5.75414e-56	5052						mobidb-lite (MOBIDB_LITE); mobidb-lite (MOBIDB_LITE); mobidb-lite (MOBIDB_LITE); mobidb-lite (MOBIDB_LITE); mobidb-lite (MOBIDB_LITE); mobidb-lite (MOBIDB_LITE); mobidb-lite (MOBIDB_LITE)	no GO terms	no GO terms
g683.t1	---NA---	106									mobidb-lite (MOBIDB_LITE); mobidb-lite (MOBIDB_LITE); mobidb-lite (MOBIDB_LITE)	no GO terms	no GO terms
g684.t1	XP_013177464.1papilio_xuthus_pxut1_refseq_core_32_85_1 protein uncharacterized LOC106124963	471	10	3.24849e-17	5602						mobidb-lite (MOBIDB_LITE); mobidb-lite (MOBIDB_LITE); mobidb-lite (MOBIDB_LITE); mobidb-lite (MOBIDB_LITE)	no GO terms	no GO terms
g685.t1	XP_011557345.1plutella_xylostella_dbmfjv1x1_core_32_85_1 protein uncharacterized LOC105388176	532	20	1.16789e-31	7221						mobidb-lite (MOBIDB_LITE); mobidb-lite (MOBIDB_LITE); mobidb-lite (MOBIDB_LITE); mobidb-lite (MOBIDB_LITE); mobidb-lite (MOBIDB_LITE)	no GO terms	no GO terms
g686.t1	circadian clock-controlled protein-like	235	20	1.09085e-78	6335						IPR010562 (PFAM); IPR038606 (G3DSA:3.15.10.GENE3D); PTHR11008 (PANTHER); PTHR11008:SF32 (PANTHER)	no GO terms	no GO terms
g687.t1	XP_013173268.1papilio_xuthus_pxut1_refseq_core_32_85_1 protein uncharacterized LOC106121974	303	20	3.70623e-13	6866	2	P:GO:0006508; F:GO:0008233	P:proteolysis; F:peptidase activity			IPR002350 (PFAM); G3DSA:3.30.60.30 (GENE3D); mobidb-lite (MOBIDB_LITE); mobidb-lite (MOBIDB_LITE); PTHR21179 (PANTHER); PTHR21179:SF1 (PANTHER); IPR002350 (PROSITE_PROFILES); cd00104 (CDD); cd17462 (CDD); IPR036058 (SUPERFAMILY)	F:GO:0005515	F:protein binding
g688.t1	VspA-like protein	357	20	1.09131e-40	6015	2	P:GO:0006508; F:GO:0008233	P:proteolysis; F:peptidase activity			IPR002350 (PFAM); G3DSA:3.30.60.30 (GENE3D); mobidb-lite (MOBIDB_LITE); mobidb-lite (MOBIDB_LITE); mobidb-lite (MOBIDB_LITE); mobidb-lite (MOBIDB_LITE); mobidb-lite (MOBIDB_LITE); PTHR21179:SF1 (PANTHER); PTHR21179 (PANTHER); IPR002350 (PROSITE_PROFILES); IPR002350 (PROSITE_PROFILES); cd00104 (CDD); cd17336 (CDD); IPR036058 (SUPERFAMILY)	F:GO:0005515	F:protein binding
g689.t1	XP_013173561.1papilio_xuthus_pxut1_refseq_core_32_85_1 protein uncharacterized LOC106122197	114	11	2.41102e-47	789						G3DSA:3.30.60.30 (GENE3D); IPR002350 (PFAM)	F:GO:0005515	F:protein binding
g690.t1	XP_013173649.1papilio_xuthus_pxut1_refseq_core_32_85_1 protein uncharacterized LOC106122268	119	16	2.27908e-50	7988						IPR002350 (PFAM); G3DSA:3.30.60.30 (GENE3D); IPR002350 (PROSITE_PROFILES); IPR036058 (SUPERFAMILY)	F:GO:0005515	F:protein binding
g691.t1	probable JmjC domain-containing histone demethylation protein 2C isoform X4	1104	20	0	8411						G3DSA:2.60.120.650 (GENE3D); IPR003347 (PFAM); mobidb-lite (MOBIDB_LITE); mobidb-lite (MOBIDB_LITE); mobidb-lite (MOBIDB_LITE); mobidb-lite (MOBIDB_LITE); mobidb-lite (MOBIDB_LITE); mobidb-lite (MOBIDB_LITE); PTHR12549 (PANTHER); PTHR12549:SF7 (PANTHER); IPR003347 (PROSITE_PROFILES); SSF51197 (SUPERFAMILY)	no GO terms	no GO terms
g692.t1	---NA---	100									no IPS match	no IPS match	no IPS match
g693.t1	leukocyte receptor cluster member 8 homolog isoform X2	196	20	1.2353e-12	5846	4	F:GO:0003677; C:GO:0005634; P:GO:0006351; P:GO:0006355	F:DNA binding; C:nucleus; P:transcription, DNA-templated; P:regulation of transcription, DNA-templated			IPR006578 (PFAM); mobidb-lite (MOBIDB_LITE); PTHR21505 (PANTHER); PTHR21505:SF5 (PANTHER); IPR006578 (PROSITE_PROFILES)	no GO terms	no GO terms
g694.t1	XP_013133318.1papilio_polytes_ppol1_refseq_core_32_85_1 protein probable JmjC domain-containing histone demethylation protein 2C	193	13	1.00339e-95	8899						mobidb-lite (MOBIDB_LITE); mobidb-lite (MOBIDB_LITE); PTHR12549:SF6 (PANTHER); PTHR12549 (PANTHER)	no GO terms	no GO terms
g695.t1	Receptor expression-enhancing protein 1	253	20	2.66822e-130	9842						IPR004345 (PFAM); mobidb-lite (MOBIDB_LITE); mobidb-lite (MOBIDB_LITE); IPR004345 (PANTHER); PTHR12300:SF96 (PANTHER)	no GO terms	no GO terms
g696.t1	RNA-directed DNA polymerase from mobile element jockey-like	696	20	9.27961e-87	5129						IPR000477 (PFAM); PTHR33332 (PANTHER); PTHR33332:SF21 (PANTHER); IPR000477 (PROSITE_PROFILES); cd01650 (CDD); SSF56672 (SUPERFAMILY)	no GO terms	no GO terms
g697.t1	XP_011558204.1plutella_xylostella_dbmfjv1x1_core_32_85_1 protein receptor expression-enhancing protein 1, transcript variant X3	377	15	3.0626e-80	579						mobidb-lite (MOBIDB_LITE); mobidb-lite (MOBIDB_LITE); mobidb-lite (MOBIDB_LITE); mobidb-lite (MOBIDB_LITE); mobidb-lite (MOBIDB_LITE); mobidb-lite (MOBIDB_LITE)	no GO terms	no GO terms
g698.t1	testis-expressed sequence 10 protein	644	15	0	7268	2	C:GO:0071339; C:GO:0097344	C:MLL1 complex; C:Rix1 complex			IPR011989 (G3DSA:1.25.10.GENE3D); IPR024679 (PFAM); IPR037947 (PTHR16056:PANTHER); PTHR16056 (PANTHER); IPR016024 (SUPERFAMILY)	no GO terms	no GO terms
g699.t1	nucleolar protein 16	202	14	3.58431e-98	8322						IPR019002 (PFAM); IPR019002 (PANTHER)	no GO terms	no GO terms
g700.t1	protein DPCD isoform X1	162	20	1.54899e-52	7804						IPR026224 (PFAM); IPR026224 (PANTHER)	no GO terms	no GO terms
g701.t1	RNA/RNP complex-1-interacting phosphatase	240	20	6.1849e-87	6966	2	F:GO:0004721; P:GO:0006470	F:phosphoprotein phosphatase activity; P:protein dephosphorylation	EC:3.1.3.16	Protein-serine/threonine phosphatase	IPR000340 (PFAM); IPR029021 (G3DSA:3.90.190.GENE3D); mobidb-lite (MOBIDB_LITE); mobidb-lite (MOBIDB_LITE); PTHR10367:SF9 (PANTHER); PTHR10367 (PANTHER); IPR000387 (PROSITE_PROFILES); cd17665 (CDD); IPR029021 (SUPERFAMILY)	F:GO:0008138; P:GO:0016311; F:GO:0016791	F:protein tyrosine/serine/threonine phosphatase activity; P:dephosphorylation; F:phosphatase activity
g702.t1	XP_012546860.1bombyx_mori_asm15162v1_core_32_85_1 protein uncharacterized LOC101737585	130	3	2.84273e-05	6154						no IPS match	no IPS match	no IPS match
g703.t1	---NA---	89									no IPS match	no IPS match	no IPS match
g704.t1	XP_013133314.1papilio_polytes_ppol1_refseq_core_32_85_1 protein uncharacterized LOC106099337	205	19	1.44722e-120	8796						G3DSA:2.80.10.50 (GENE3D); IPR002209 (PFAM); mobidb-lite (MOBIDB_LITE); PTHR11486:SF63 (PANTHER); IPR002209 (PANTHER); IPR008996 (SUPERFAMILY)	F:GO:0008083	F:growth factor activity
g705.t1	TPA_inf: gustatory receptor 53	763	17	2.4692e-18	7394						no IPS match	no IPS match	no IPS match
g706.t1	XP_012545127.1bombyx_mori_asm15162v1_core_32_85_1 protein uncharacterized LOC105841501	275	20	3.86366e-87	6678						mobidb-lite (MOBIDB_LITE); mobidb-lite (MOBIDB_LITE); PTHR33327 (PANTHER)	no GO terms	no GO terms
g707.t1	TPA_inf: gustatory receptor 53	218	14	8.42785e-14	8224						no IPS match	no IPS match	no IPS match
g708.t1	---NA---	78									no IPS match	no IPS match	no IPS match
g709.t1	XP_013163211.1papilio_xuthus_pxut1_refseq_core_32_85_1 protein uncharacterized LOC106114516	423	20	5.78796e-90	5962						G3DSA:3.90.1200.10 (GENE3D); IPR004119 (PFAM); PTHR11012 (PANTHER); IPR011009 (SUPERFAMILY)	no GO terms	no GO terms
g710.t1	transcription factor collier	357	20	0	9063						IPR032200 (PFAM); IPR032201 (PFAM); IPR013783 (G3DSA:2.60.40.GENE3D); IPR036638 (G3DSA:4.10.280.GENE3D); IPR038173 (G3DSA:2.60.40.GENE3D); IPR002909 (PFAM); IPR003523 (PANTHER); PTHR10747:SF38 (PANTHER); IPR038006 (CDD); IPR014756 (SUPERFAMILY)	F:GO:0003677; F:GO:0003700; P:GO:0006355; F:GO:0046983	F:DNA binding; F:DNA-binding transcription factor activity; P:regulation of transcription, DNA-templated; F:protein dimerization activity
g711.t1	transcription factor collier isoform X6	280	20	2.31761e-81	9439						IPR038173 (G3DSA:2.60.40.GENE3D); IPR032200 (PFAM); mobidb-lite (MOBIDB_LITE); PTHR10747:SF4 (PANTHER); IPR003523 (PANTHER)	F:GO:0003677; P:GO:0006355	F:DNA binding; P:regulation of transcription, DNA-templated
g712.t1	glutamate receptor ionotropic, kainate 2-like	831	20	0	5521						IPR001508 (PRINTS); G3DSA:1.10.287.70 (GENE3D); IPR001320 (PFAM); G3DSA:3.40.50.2300 (GENE3D); G3DSA:3.40.190.10 (GENE3D); IPR019594 (PFAM); IPR001828 (PFAM); mobidb-lite (MOBIDB_LITE); mobidb-lite (MOBIDB_LITE); mobidb-lite (MOBIDB_LITE); mobidb-lite (MOBIDB_LITE); PTHR18966:SF349 (PANTHER); PTHR18966:SF349 (PANTHER); PTHR18966 (PANTHER); PTHR18966:SF349 (PANTHER); PTHR18966 (PANTHER); SSF53850 …	F:GO:0004970; F:GO:0005216; P:GO:0006811; F:GO:0015276; C:GO:0016020; F:GO:0038023	F:ionotropic glutamate receptor activity; F:ion channel activity; P:ion transport; F:ligand-gated ion channel activity; C:membrane; F:signaling receptor activity
g713.t1	acyl-CoA Delta(11) desaturase-like	461	20	0	8324	4	P:GO:0006633; C:GO:0016021; F:GO:0016717; P:GO:0055114	P:fatty acid biosynthetic process; C:integral component of membrane; F:oxidoreductase activity, acting on paired donors, with oxidation of a pair of donors resulting in the reduction of molecular oxygen to two molecules of water; P:oxidation-reduction process	EC:1.14.19	Acting on paired donors, with incorporation or reduction of molecular oxygen. The oxygen incorporated need not be derived from O(2)	IPR015876 (PRINTS); IPR001254 (PFAM); IPR005804 (PFAM); G3DSA:2.40.10.10 (GENE3D); IPR015876 (PANTHER); PTHR11351:SF59 (PANTHER); IPR015876 (CDD); IPR009003 (SUPERFAMILY)	F:GO:0004252; P:GO:0006508; P:GO:0006629; F:GO:0016717; P:GO:0055114	F:serine-type endopeptidase activity; P:proteolysis; P:lipid metabolic process; F:oxidoreductase activity, acting on paired donors, with oxidation of a pair of donors resulting in the reduction of molecular oxygen to two molecules of water; P:oxidation-reduction process
g714.t1	kallikrein 1-related peptidase b3-like	140	15	0.000214814	5768						mobidb-lite (MOBIDB_LITE); IPR009003 (SUPERFAMILY)	no GO terms	no GO terms
g715.t1	XP_012551364.1bombyx_mori_asm15162v1_core_32_85_1 protein endochitinase A1-like	437	13	7.84834e-70	6357						mobidb-lite (MOBIDB_LITE); mobidb-lite (MOBIDB_LITE); mobidb-lite (MOBIDB_LITE); mobidb-lite (MOBIDB_LITE); mobidb-lite (MOBIDB_LITE)	no GO terms	no GO terms
g716.t1	cyclin-dependent kinase 8	453	20	0	9395	5	F:GO:0004693; F:GO:0005524; P:GO:0006468; C:GO:0016592; P:GO:0051726	F:cyclin-dependent protein serine/threonine kinase activity; F:ATP binding; P:protein phosphorylation; C:mediator complex; P:regulation of cell cycle	EC:2.7.11; EC:2.7.11.22	Transferring phosphorus-containing groups; Cyclin-dependent kinase	IPR000719 (PFAM); G3DSA:1.10.510.10 (GENE3D); G3DSA:3.30.200.20 (GENE3D); mobidb-lite (MOBIDB_LITE); mobidb-lite (MOBIDB_LITE); mobidb-lite (MOBIDB_LITE); mobidb-lite (MOBIDB_LITE); PTHR24056 (PANTHER); PTHR24056:SF243 (PANTHER); IPR000719 (PROSITE_PROFILES); IPR011009 (SUPERFAMILY)	F:GO:0004672; F:GO:0005524; P:GO:0006468	F:protein kinase activity; F:ATP binding; P:protein phosphorylation
g717.t1	cyclin-dependent kinase 8	463	20	0	9529	5	F:GO:0004693; F:GO:0005524; P:GO:0006468; C:GO:0016592; P:GO:0051726	F:cyclin-dependent protein serine/threonine kinase activity; F:ATP binding; P:protein phosphorylation; C:mediator complex; P:regulation of cell cycle	EC:2.7.11; EC:2.7.11.22	Transferring phosphorus-containing groups; Cyclin-dependent kinase	G3DSA:1.10.510.10 (GENE3D); IPR000719 (PFAM); G3DSA:3.30.200.20 (GENE3D); mobidb-lite (MOBIDB_LITE); mobidb-lite (MOBIDB_LITE); mobidb-lite (MOBIDB_LITE); mobidb-lite (MOBIDB_LITE); PTHR24056:SF243 (PANTHER); PTHR24056 (PANTHER); IPR000719 (PROSITE_PROFILES); IPR011009 (SUPERFAMILY)	F:GO:0004672; F:GO:0005524; P:GO:0006468	F:protein kinase activity; F:ATP binding; P:protein phosphorylation
g718.t1	uncharacterized aarF domain-containing protein kinase 1	527	20	0	7954						G3DSA:1.10.510.10 (GENE3D); IPR004147 (PFAM); PTHR43173 (PANTHER); PTHR43173:SF19 (PANTHER); IPR000719 (PROSITE_PROFILES); cd13969 (CDD); IPR011009 (SUPERFAMILY)	F:GO:0004672; F:GO:0005524; P:GO:0006468	F:protein kinase activity; F:ATP binding; P:protein phosphorylation
g719.t1	ubiquinone biosynthesis O-methyltransferase, mitochondrial-like	329	20	3.40923e-97	7347	4	C:GO:0005743; P:GO:0008152; F:GO:0010420; F:GO:0061542	C:mitochondrial inner membrane; P:metabolic process; F:polyprenyldihydroxybenzoate methyltransferase activity; F:3-demethylubiquinone-n 3-O-methyltransferase activity			G3DSA:3.40.50.150 (GENE3D); IPR013216 (PFAM); IPR010233 (TIGRFAM); PTHR43464:SF25 (PANTHER); PTHR43464 (PANTHER); IPR010233 (HAMAP); cd02440 (CDD); IPR029063 (SUPERFAMILY)	P:GO:0006744; F:GO:0008168; F:GO:0008425	P:ubiquinone biosynthetic process; F:methyltransferase activity; F:2-polyprenyl-6-methoxy-1,4-benzoquinone methyltransferase activity
g720.t1	juvenile hormone-binding protein-like	237	16	1.32527e-31	4834						IPR010562 (PFAM); IPR038606 (G3DSA:3.15.10.GENE3D)	no GO terms	no GO terms
g721.t1	XP_011558729.1plutella_xylostella_dbmfjv1x1_core_32_85_1 protein uncharacterized LOC105389326	448	14	3.00906e-92	6334						no IPS match	no IPS match	no IPS match
g722.t1	---NA---	68									mobidb-lite (MOBIDB_LITE)	no GO terms	no GO terms
g723.t1	zinc finger protein ZIC 4	251	20	2.27192e-160	7545	1	F:GO:0003676	F:nucleic acid binding			IPR013087 (PFAM); IPR041643 (PFAM); G3DSA:3.30.160.60 (GENE3D); G3DSA:3.30.160.60 (GENE3D); mobidb-lite (MOBIDB_LITE); mobidb-lite (MOBIDB_LITE); PTHR19818 (PANTHER); PTHR19818:SF91 (PANTHER); IPR013087 (PROSITE_PROFILES); IPR013087 (PROSITE_PROFILES); IPR036236 (SUPERFAMILY)	F:GO:0003676	F:nucleic acid binding
g724.t1	zinc finger protein ZIC 4	223	20	9.52426e-108	7624	4	F:GO:0000977; F:GO:0000981; C:GO:0005634; P:GO:0006357	F:RNA polymerase II regulatory region sequence-specific DNA binding; F:DNA-binding transcription factor activity, RNA polymerase II-specific; C:nucleus; P:regulation of transcription by RNA polymerase II			G3DSA:3.30.160.60 (GENE3D); G3DSA:3.30.160.60 (GENE3D); mobidb-lite (MOBIDB_LITE); mobidb-lite (MOBIDB_LITE); mobidb-lite (MOBIDB_LITE); mobidb-lite (MOBIDB_LITE); PTHR19818:SF91 (PANTHER); PTHR19818 (PANTHER); IPR013087 (PROSITE_PROFILES); IPR013087 (PROSITE_PROFILES); IPR036236 (SUPERFAMILY)	F:GO:0003676	F:nucleic acid binding
g725.t1	glycerophosphodiester phosphodiesterase GDPD6-like	379	20	0	7957	2	P:GO:0006629; F:GO:0008081	P:lipid metabolic process; F:phosphoric diester hydrolase activity			IPR030395 (PFAM); IPR017946 (G3DSA:3.20.20.GENE3D); PTHR43620 (PANTHER); PTHR43620:SF7 (PANTHER); IPR030395 (PROSITE_PROFILES); PS51257 (PROSITE_PROFILES); cd08602 (CDD); IPR017946 (SUPERFAMILY)	P:GO:0006629; F:GO:0008081	P:lipid metabolic process; F:phosphoric diester hydrolase activity
g726.t1	UDP-glucuronic acid decarboxylase 1	190	19	1.45947e-77	9129	3	C:GO:0005737; F:GO:0048040; F:GO:0070403	C:cytoplasm; F:UDP-glucuronate decarboxylase activity; F:NAD+ binding	EC:4.1.1.35	UDP-glucuronate decarboxylase	G3DSA:3.40.50.720 (GENE3D); IPR016040 (PFAM); PTHR43078 (PANTHER); PTHR43078:SF6 (PANTHER); IPR036291 (SUPERFAMILY)	no GO terms	no GO terms
g727.t1	beta-1,3-galactosyltransferase 6	245	20	2.85885e-100	6745	3	C:GO:0005794; C:GO:0016020; F:GO:0016757	C:Golgi apparatus; C:membrane; F:transferase activity, transferring glycosyl groups			IPR002659 (PFAM); IPR002659 (PANTHER); PTHR11214:SF226 (PANTHER)	P:GO:0006486; F:GO:0008378; C:GO:0016020	P:protein glycosylation; F:galactosyltransferase activity; C:membrane
g728.t1	probable multidrug resistance-associated protein lethal(2)03659	1372	20	0	7963	1	C:GO:0016020	C:membrane			IPR009147 (PRINTS); IPR003439 (PFAM); IPR036640 (G3DSA:1.20.1560.GENE3D); G3DSA:3.40.50.300 (GENE3D); IPR003439 (PFAM); IPR011527 (PFAM); G3DSA:3.40.50.300 (GENE3D); mobidb-lite (MOBIDB_LITE); mobidb-lite (MOBIDB_LITE); mobidb-lite (MOBIDB_LITE); mobidb-lite (MOBIDB_LITE); mobidb-lite (MOBIDB_LITE); PTHR24223 (PANTHER); PTHR24223:SF360 (PANTHER); PTHR24223 (PANTHER); PTHR24223:SF360 (PANTHER); PT…	F:GO:0005254; F:GO:0005524; P:GO:0006811; C:GO:0016020; C:GO:0016021; F:GO:0016887; F:GO:0042626; P:GO:0055085	F:chloride channel activity; F:ATP binding; P:ion transport; C:membrane; C:integral component of membrane; F:ATPase activity; F:ATPase-coupled transmembrane transporter activity; P:transmembrane transport
g729.t1	XP_004928464.1bombyx_mori_asm15162v1_core_32_85_1 protein fibroblast growth factor receptor 4-like	414	19	3.68292e-167	731	3	P:GO:0007165; C:GO:0016020; C:GO:0016021	P:signal transduction; C:membrane; C:integral component of membrane			IPR035897 (G3DSA:3.40.50.GENE3D); IPR013783 (G3DSA:2.60.40.GENE3D); IPR013783 (G3DSA:2.60.40.GENE3D); mobidb-lite (MOBIDB_LITE); mobidb-lite (MOBIDB_LITE); IPR015621 (PANTHER); PTHR11890:SF44 (PANTHER); IPR007110 (PROSITE_PROFILES); IPR007110 (PROSITE_PROFILES); IPR036179 (SUPERFAMILY); IPR036179 (SUPERFAMILY)	no GO terms	no GO terms
g730.t1	pse828.129phoebis_sennae_v1x1_core_32_85_1 protein	80	16	4.47828e-18	720	3	P:GO:0007165; C:GO:0016020; C:GO:0016021	P:signal transduction; C:membrane; C:integral component of membrane			no IPS match	no IPS match	no IPS match
g731.t1	IQ domain-containing protein G-like	301	20	8.8021e-102	5798						PTHR14871 (PANTHER); IPR000048 (PROSITE_PROFILES)	F:GO:0005515	F:protein binding
g732.t1	---NA---	88									no IPS match	no IPS match	no IPS match
g733.t1	diuretic hormone 45 isoform X1	83	20	1.48268e-34	8725	4	C:GO:0005576; P:GO:0007589; F:GO:0008613; P:GO:0010469	C:extracellular region; P:body fluid secretion; F:diuretic hormone activity; P:regulation of signaling receptor activity			IPR000187 (PFAM)	F:GO:0005179; C:GO:0005576	F:hormone activity; C:extracellular region
g734.t1	diuretic hormone 1 isoform X3	220	20	4.73512e-37	648	3	C:GO:0005576; P:GO:0007589; F:GO:0008613	C:extracellular region; P:body fluid secretion; F:diuretic hormone activity			IPR000187 (PFAM)	F:GO:0005179; C:GO:0005576	F:hormone activity; C:extracellular region
g735.t1	RNA-directed DNA polymerase from mobile element jockey-like	994	20	0	630						IPR000477 (PFAM); IPR036691 (G3DSA:3.60.10.GENE3D); IPR005135 (PFAM); mobidb-lite (MOBIDB_LITE); mobidb-lite (MOBIDB_LITE); PTHR19446:SF416 (PANTHER); PTHR19446 (PANTHER); IPR000477 (PROSITE_PROFILES); cd01650 (CDD); cd09076 (CDD); IPR036691 (SUPERFAMILY); SSF56672 (SUPERFAMILY)	no GO terms	no GO terms
g736.t1	uncharacterized protein LOC111357830	80	1	1.71034e-07	6129						no IPS match	no IPS match	no IPS match
g737.t1	von Willebrand factor A domain-containing protein 9	558	17	0	6762	1	C:GO:0032039	C:integrator complex			IPR036465 (G3DSA:3.40.50.GENE3D); IPR002035 (PFAM); PTHR13532 (PANTHER); IPR039841 (PTHR13532:PANTHER); cd00198 (CDD); IPR036465 (SUPERFAMILY)	C:GO:0032039	C:integrator complex
g738.t1	transmembrane and TPR repeat-containing protein 4-like	167	20	1.2879e-20	7804						IPR033446 (PFAM); PTHR44395 (PANTHER); PTHR44395:SF1 (PANTHER)	no GO terms	no GO terms
g739.t1	XP_004928471.1bombyx_mori_asm15162v1_core_32_85_1 protein uncharacterized LOC101742164	411	20	5.6289e-134	8254						IPR036420 (G3DSA:3.40.50.GENE3D); mobidb-lite (MOBIDB_LITE); IPR042479 (PANTHER); cd17738 (CDD); IPR036420 (SUPERFAMILY)	P:GO:2000781	P:positive regulation of double-strand break repair
g740.t1	pse1588.5phoebis_sennae_v1x1_core_32_85_1 protein	250	20	1.77159e-49	6045						IPR001810 (PFAM); G3DSA:1.20.1280.50 (GENE3D); IPR001810 (PROSITE_PROFILES); IPR036047 (SUPERFAMILY)	F:GO:0005515	F:protein binding
g741.t1	XP_013166929.1papilio_xuthus_pxut1_refseq_core_32_85_1 protein uncharacterized LOC106117259	1321	20	0	7398	4	F:GO:0000978; F:GO:0003700; C:GO:0005634; P:GO:0006357	F:RNA polymerase II proximal promoter sequence-specific DNA binding; F:DNA-binding transcription factor activity; C:nucleus; P:regulation of transcription by RNA polymerase II			IPR003150 (PFAM); IPR036388 (G3DSA:1.10.10.GENE3D); mobidb-lite (MOBIDB_LITE); mobidb-lite (MOBIDB_LITE); mobidb-lite (MOBIDB_LITE); mobidb-lite (MOBIDB_LITE); mobidb-lite (MOBIDB_LITE); mobidb-lite (MOBIDB_LITE); mobidb-lite (MOBIDB_LITE); mobidb-lite (MOBIDB_LITE); mobidb-lite (MOBIDB_LITE); mobidb-lite (MOBIDB_LITE); mobidb-lite (MOBIDB_LITE); mobidb-lite (MOBIDB_LITE); mobidb-lite (MOBIDB_LIT…	F:GO:0003677; F:GO:0003700; P:GO:0006355	F:DNA binding; F:DNA-binding transcription factor activity; P:regulation of transcription, DNA-templated
g742.t1	exostosin-3 isoform X1	829	20	0	8483	3	P:GO:0006486; C:GO:0016021; F:GO:0016757	P:protein glycosylation; C:integral component of membrane; F:transferase activity, transferring glycosyl groups			IPR029044 (G3DSA:3.90.550.GENE3D); IPR040911 (PFAM); IPR015338 (PFAM); mobidb-lite (MOBIDB_LITE); IPR004263 (PANTHER); PTHR11062:SF73 (PANTHER); PTHR11062:SF73 (PANTHER); IPR029044 (SUPERFAMILY)	P:GO:0006486; C:GO:0016021; F:GO:0016757	P:protein glycosylation; C:integral component of membrane; F:transferase activity, transferring glycosyl groups
g743.t1	---NA---	99									mobidb-lite (MOBIDB_LITE)	no GO terms	no GO terms
g744.t1	aquaporin AQPAe.a	289	20	8.05608e-159	8735	3	F:GO:0015267; C:GO:0016021; P:GO:0055085	F:channel activity; C:integral component of membrane; P:transmembrane transport			IPR000425 (PRINTS); IPR000425 (PFAM); IPR000425 (TIGRFAM); IPR023271 (G3DSA:1.20.1080.GENE3D); IPR034294 (PANTHER); IPR000425 (CDD); IPR023271 (SUPERFAMILY)	F:GO:0015267; C:GO:0016020; P:GO:0055085	F:channel activity; C:membrane; P:transmembrane transport
g745.t1	RE1-silencing transcription factor-like isoform X3	1080	20	0	5609	3	F:GO:0003676; C:GO:0005634; F:GO:0008270	F:nucleic acid binding; C:nucleus; F:zinc ion binding			G3DSA:3.30.160.60 (GENE3D); G3DSA:3.30.160.60 (GENE3D); G3DSA:3.30.160.60 (GENE3D); IPR013087 (PFAM); G3DSA:3.30.160.60 (GENE3D); IPR012934 (PFAM); mobidb-lite (MOBIDB_LITE); mobidb-lite (MOBIDB_LITE); mobidb-lite (MOBIDB_LITE); mobidb-lite (MOBIDB_LITE); mobidb-lite (MOBIDB_LITE); mobidb-lite (MOBIDB_LITE); mobidb-lite (MOBIDB_LITE); mobidb-lite (MOBIDB_LITE); mobidb-lite (MOBIDB_LITE); mobidb-l…	F:GO:0003676; C:GO:0005634; F:GO:0008270	F:nucleic acid binding; C:nucleus; F:zinc ion binding
g746.t1	multiple C2 and transmembrane domain-containing protein 1-like	523	20	0	6787						IPR035892 (G3DSA:2.60.40.GENE3D); IPR035892 (G3DSA:2.60.40.GENE3D); IPR000008 (PFAM); mobidb-lite (MOBIDB_LITE); mobidb-lite (MOBIDB_LITE); PTHR45911:SF1 (PANTHER); PTHR45911 (PANTHER); IPR000008 (PROSITE_PROFILES); SSF49562 (SUPERFAMILY); SSF49562 (SUPERFAMILY)	no GO terms	no GO terms
g747.t1	multiple C2 and transmembrane domain-containing protein 1-like isoform X4	691	20	0	7967						IPR035892 (G3DSA:2.60.40.GENE3D); IPR035892 (G3DSA:2.60.40.GENE3D); IPR000008 (PFAM); mobidb-lite (MOBIDB_LITE); mobidb-lite (MOBIDB_LITE); PTHR45911 (PANTHER); PTHR45911:SF1 (PANTHER); IPR000008 (PROSITE_PROFILES); cd08376 (CDD); SSF49562 (SUPERFAMILY); SSF49562 (SUPERFAMILY)	no GO terms	no GO terms
g748.t1	neuronal membrane glycoprotein M6-a	216	20	5.40417e-142	8979	2	C:GO:0005886; C:GO:0016021	C:plasma membrane; C:integral component of membrane			IPR001614 (PRINTS); IPR001614 (PFAM); IPR001614 (PANTHER); PTHR11683:SF12 (PANTHER)	C:GO:0016021	C:integral component of membrane
g749.t1	probable Golgi SNAP receptor complex member 2	147	16	2.46945e-81	8887	14	F:GO:0000149; F:GO:0005484; C:GO:0005789; C:GO:0005794; P:GO:0006623; P:GO:0006888; P:GO:0006891; P:GO:0006896; C:GO:0012507; C:GO:0016021; C:GO:0031201; C:GO:0031902; P:GO:0042147; P:GO:0048280	F:SNARE binding; F:SNAP receptor activity; C:endoplasmic reticulum membrane; C:Golgi apparatus; P:protein targeting to vacuole; P:endoplasmic reticulum to Golgi vesicle-mediated transport; P:intra-Golgi vesicle-mediated transport; P:Golgi to vacuole transport; C:ER to Golgi transport vesicle membrane; C:integral component of membrane; C:SNARE complex; C:late endosome membrane; P:retrograde transp…			IPR027027 (PIRSF); PF12352 (PFAM); G3DSA:1.20.5.110 (GENE3D); PTHR21230 (PANTHER); PTHR21230:SF1 (PANTHER); cd15863 (CDD); SSF58038 (SUPERFAMILY)	F:GO:0005484; C:GO:0005794; P:GO:0016192	F:SNAP receptor activity; C:Golgi apparatus; P:vesicle-mediated transport
g750.t1	EF-hand domain-containing protein 1-like	468	20	0	6777						IPR010554 (PFAM); G3DSA:2.30.29.170 (GENE3D); mobidb-lite (MOBIDB_LITE); mobidb-lite (MOBIDB_LITE); mobidb-lite (MOBIDB_LITE); PTHR12086:SF9 (PANTHER); IPR040193 (PANTHER); IPR006602 (PROSITE_PROFILES)	no GO terms	no GO terms
g751.t1	EF-hand domain-containing protein 1-like	295	20	2.725e-27	6362						IPR010554 (PFAM); G3DSA:2.30.29.170 (GENE3D); mobidb-lite (MOBIDB_LITE); mobidb-lite (MOBIDB_LITE); mobidb-lite (MOBIDB_LITE); mobidb-lite (MOBIDB_LITE); IPR040193 (PANTHER); IPR040193 (PANTHER); PTHR12086:SF9 (PANTHER); PTHR12086:SF9 (PANTHER); IPR006602 (PROSITE_PROFILES)	no GO terms	no GO terms
g752.t1	microsomal glutathione S-transferase 1-like	148	20	1.73222e-62	7778	2	C:GO:0016021; F:GO:0016740	C:integral component of membrane; F:transferase activity			IPR023352 (G3DSA:1.20.120.GENE3D); IPR001129 (PFAM); PTHR10689:SF6 (PANTHER); IPR040162 (PANTHER); IPR023352 (SUPERFAMILY)	no GO terms	no GO terms
g753.t1	EF-hand domain-containing protein 1-like	220	20	2.58506e-119	836						IPR010554 (PFAM); G3DSA:2.30.29.170 (GENE3D); PTHR12086:SF9 (PANTHER); IPR040193 (PANTHER); IPR006602 (PROSITE_PROFILES)	no GO terms	no GO terms
g754.t1	pseudouridine-metabolizing bifunctional protein C1861.05	483	20	0	7829						IPR007342 (PFAM); IPR022830 (G3DSA:3.40.1790.GENE3D); mobidb-lite (MOBIDB_LITE); mobidb-lite (MOBIDB_LITE); mobidb-lite (MOBIDB_LITE); IPR007342 (PANTHER); IPR007342 (HAMAP); IPR022830 (SUPERFAMILY)	F:GO:0016798	F:hydrolase activity, acting on glycosyl bonds
g755.t1	CD82 antigen-like	397	20	0	6318	1	C:GO:0016020	C:membrane			IPR008952 (G3DSA:1.10.1450.GENE3D); IPR018499 (PFAM); mobidb-lite (MOBIDB_LITE); mobidb-lite (MOBIDB_LITE); mobidb-lite (MOBIDB_LITE); PTHR19282 (PANTHER); PTHR19282:SF379 (PANTHER); cd03127 (CDD); IPR008952 (SUPERFAMILY)	C:GO:0016021	C:integral component of membrane
g756.t1	---NA---	82									mobidb-lite (MOBIDB_LITE); mobidb-lite (MOBIDB_LITE)	no GO terms	no GO terms
g757.t1	endonuclease-reverse transcriptase	228	20	4.07693e-12	6372						mobidb-lite (MOBIDB_LITE)	no GO terms	no GO terms
g758.t1	pseudouridine-metabolizing bifunctional protein C1861.05	80	20	4.44411e-22	8356						IPR029056 (G3DSA:3.40.1190.GENE3D); IPR029056 (SUPERFAMILY)	no GO terms	no GO terms
g759.t1	pseudouridine-metabolizing bifunctional protein C1861.05	71	20	2.0364e-22	8065						IPR029056 (G3DSA:3.40.1190.GENE3D)	no GO terms	no GO terms
g760.t1	pse4335.2phoebis_sennae_v1x1_core_32_85_1 protein	243	20	1.08096e-138	7766	1	C:GO:0016021	C:integral component of membrane			IPR004031 (PFAM); G3DSA:1.20.140.150 (GENE3D); PTHR21284 (PANTHER); PTHR21284:SF12 (PANTHER)	C:GO:0016021	C:integral component of membrane
g761.t1	XP_004928478.1bombyx_mori_asm15162v1_core_32_85_1 protein uncharacterized LOC101743364, transcript variant X1	222	20	1.92187e-143	9414	1	C:GO:0016021	C:integral component of membrane			G3DSA:1.20.140.150 (GENE3D); IPR004031 (PFAM); PTHR21284 (PANTHER); PTHR21284:SF6 (PANTHER)	C:GO:0016021	C:integral component of membrane
g762.t1	XP_013144432.1papilio_polytes_ppol1_refseq_core_32_85_1 protein uncharacterized LOC106107945	198	20	4.53579e-119	772	1	C:GO:0016021	C:integral component of membrane			G3DSA:1.20.140.150 (GENE3D); IPR004031 (PFAM); PTHR21284:SF11 (PANTHER); PTHR21284 (PANTHER)	C:GO:0016021	C:integral component of membrane
g763.t1	succinate--CoA ligase [ADP-forming] subunit beta, mitochondrial	456	20	0	885	5	F:GO:0000287; F:GO:0004775; F:GO:0005524; C:GO:0005739; P:GO:0006099	F:magnesium ion binding; F:succinate-CoA ligase (ADP-forming) activity; F:ATP binding; C:mitochondrion; P:tricarboxylic acid cycle	EC:6.2.1.5; EC:6.2.1.4	Succinate--CoA ligase (ADP-forming); Succinate--CoA ligase (GDP-forming)	IPR005809 (PIRSF); IPR013815 (G3DSA:3.30.1490.GENE3D); G3DSA:3.30.470.20 (GENE3D); IPR005811 (PFAM); IPR016102 (G3DSA:3.40.50.GENE3D); IPR005809 (TIGRFAM); IPR013650 (PFAM); PTHR11815:SF1 (PANTHER); IPR005809 (PANTHER); IPR005809 (HAMAP); IPR011761 (PROSITE_PROFILES); IPR034723 (HAMAP); IPR016102 (SUPERFAMILY); SSF56059 (SUPERFAMILY)	F:GO:0003824; F:GO:0005524; C:GO:0005739; P:GO:0006099; F:GO:0046872	F:catalytic activity; F:ATP binding; C:mitochondrion; P:tricarboxylic acid cycle; F:metal ion binding
g764.t1	AP-3 complex subunit delta	1267	20	0	8757	12	C:GO:0005794; P:GO:0006623; P:GO:0006896; C:GO:0010008; P:GO:0016182; C:GO:0030123; C:GO:0043195; P:GO:0048490; P:GO:0048499; C:GO:0098830; P:GO:0098943; C:GO:1904115	C:Golgi apparatus; P:protein targeting to vacuole; P:Golgi to vacuole transport; C:endosome membrane; P:synaptic vesicle budding from endosome; C:AP-3 adaptor complex; C:terminal bouton; P:anterograde synaptic vesicle transport; P:synaptic vesicle membrane organization; C:presynaptic endosome; P:neurotransmitter receptor transport, postsynaptic endosome to lysosome; C:axon cytoplasm			IPR002553 (PFAM); IPR011989 (G3DSA:1.25.10.GENE3D); IPR017105 (PIRSF); PF06375 (PFAM); mobidb-lite (MOBIDB_LITE); mobidb-lite (MOBIDB_LITE); mobidb-lite (MOBIDB_LITE); mobidb-lite (MOBIDB_LITE); mobidb-lite (MOBIDB_LITE); mobidb-lite (MOBIDB_LITE); mobidb-lite (MOBIDB_LITE); mobidb-lite (MOBIDB_LITE); mobidb-lite (MOBIDB_LITE); IPR017105 (PANTHER); IPR016024 (SUPERFAMILY)	P:GO:0006886; P:GO:0015031; P:GO:0016192; C:GO:0030117; C:GO:0030123	P:intracellular protein transport; P:protein transport; P:vesicle-mediated transport; C:membrane coat; C:AP-3 adaptor complex
g765.t1	COMM domain-containing protein 2-like	544	20	4.10627e-71	6904						IPR017920 (PFAM); mobidb-lite (MOBIDB_LITE); IPR037354 (PANTHER); IPR017920 (PROSITE_PROFILES)	no GO terms	no GO terms
g766.t1	XP_011557825.1plutella_xylostella_dbmfjv1x1_core_32_85_1 protein RNA-directed DNA polymerase from mobile element jockey-like	301	7	1.4761e-41	4994						IPR005135 (PFAM); IPR036691 (G3DSA:3.60.10.GENE3D); IPR036691 (SUPERFAMILY)	no GO terms	no GO terms
g767.t1	RNA-directed DNA polymerase from mobile element jockey-like	451	20	4.67516e-139	6144						IPR000477 (PFAM); mobidb-lite (MOBIDB_LITE); PTHR33332:SF6 (PANTHER); PTHR33332 (PANTHER); IPR000477 (PROSITE_PROFILES); cd01650 (CDD); SSF56672 (SUPERFAMILY)	no GO terms	no GO terms
g768.t1	---NA---	191									mobidb-lite (MOBIDB_LITE)	no GO terms	no GO terms
g769.t1	RNA-directed DNA polymerase from mobile element jockey-like	190	20	9.07529e-14	5284						no IPS match	no IPS match	no IPS match
g770.t1	hematopoietically-expressed homeobox protein hhex isoform X2	250	20	5.33805e-97	714	5	P:GO:0000122; F:GO:0000977; F:GO:0001227; C:GO:0005634; P:GO:0030154	P:negative regulation of transcription by RNA polymerase II; F:RNA polymerase II regulatory region sequence-specific DNA binding; F:DNA-binding transcription repressor activity, RNA polymerase II-specific; C:nucleus; P:cell differentiation			IPR020479 (PRINTS); IPR001356 (PFAM); G3DSA:1.10.10.60 (GENE3D); mobidb-lite (MOBIDB_LITE); mobidb-lite (MOBIDB_LITE); PTHR24324:SF5 (PANTHER); PTHR24324 (PANTHER); IPR001356 (PROSITE_PROFILES); IPR001356 (CDD); IPR009057 (SUPERFAMILY)	F:GO:0003677	F:DNA binding
g771.t1	protein jagunal	198	16	8.46918e-120	8592	3	C:GO:0005789; P:GO:0007029; C:GO:0016021	C:endoplasmic reticulum membrane; P:endoplasmic reticulum organization; C:integral component of membrane			IPR009787 (PFAM); IPR009787 (PANTHER)	C:GO:0005789; P:GO:0007029	C:endoplasmic reticulum membrane; P:endoplasmic reticulum organization
g772.t1	uncharacterized protein LOC110378658	89	2	0.189758	8071						mobidb-lite (MOBIDB_LITE); mobidb-lite (MOBIDB_LITE)	no GO terms	no GO terms
g773.t1	XP_004923279.1bombyx_mori_asm15162v1_core_32_85_1 protein uncharacterized LOC101741050	531	20	3.37416e-118	7031						mobidb-lite (MOBIDB_LITE); mobidb-lite (MOBIDB_LITE); mobidb-lite (MOBIDB_LITE); mobidb-lite (MOBIDB_LITE); mobidb-lite (MOBIDB_LITE); mobidb-lite (MOBIDB_LITE); mobidb-lite (MOBIDB_LITE)	no GO terms	no GO terms
g774.t1	alpha-taxilin isoform X1	140	16	4.8491e-60	8052	1	F:GO:0019905	F:syntaxin binding			IPR026183 (PFAM); mobidb-lite (MOBIDB_LITE); mobidb-lite (MOBIDB_LITE); mobidb-lite (MOBIDB_LITE); IPR026183 (PANTHER)	F:GO:0019905	F:syntaxin binding
g775.t1	---NA---	811									no IPS match	no IPS match	no IPS match
g776.t1	pse3858.1phoebis_sennae_v1x1_core_32_85_1 protein	215	12	1.05603e-22	5724						mobidb-lite (MOBIDB_LITE); mobidb-lite (MOBIDB_LITE); mobidb-lite (MOBIDB_LITE); mobidb-lite (MOBIDB_LITE)	no GO terms	no GO terms
g777.t1	XP_013166074.1papilio_xuthus_pxut1_refseq_core_32_85_1 protein uncharacterized LOC106116695, transcript variant X5	697	20	0	7914						mobidb-lite (MOBIDB_LITE); mobidb-lite (MOBIDB_LITE); mobidb-lite (MOBIDB_LITE); mobidb-lite (MOBIDB_LITE); mobidb-lite (MOBIDB_LITE); mobidb-lite (MOBIDB_LITE); mobidb-lite (MOBIDB_LITE); mobidb-lite (MOBIDB_LITE); mobidb-lite (MOBIDB_LITE); mobidb-lite (MOBIDB_LITE); mobidb-lite (MOBIDB_LITE)	no GO terms	no GO terms
g778.t1	transketolase-like protein 2	66	17	1.57007e-20	8705	1	F:GO:0003824	F:catalytic activity			IPR009014 (G3DSA:3.40.50.GENE3D); PTHR43195:SF4 (PANTHER); PTHR43195 (PANTHER); IPR009014 (SUPERFAMILY)	F:GO:0003824	F:catalytic activity
g779.t1	protein lingerer-like	187	20	2.20396e-27	7403						mobidb-lite (MOBIDB_LITE); mobidb-lite (MOBIDB_LITE)	no GO terms	no GO terms
g780.t1	6-phosphogluconolactonase	232	20	3.06676e-142	7599	3	P:GO:0005975; P:GO:0009051; F:GO:0017057	P:carbohydrate metabolic process; P:pentose-phosphate shunt, oxidative branch; F:6-phosphogluconolactonase activity	EC:3.1.1.31; EC:3.1.1.1	6-phosphogluconolactonase; Carboxylesterase	IPR006148 (PFAM); IPR005900 (TIGRFAM); G3DSA:3.40.50.1360 (GENE3D); PTHR11054:SF0 (PANTHER); IPR039104 (PANTHER); IPR005900 (CDD); IPR037171 (SUPERFAMILY)	P:GO:0005975; P:GO:0006098; F:GO:0017057	P:carbohydrate metabolic process; P:pentose-phosphate shunt; F:6-phosphogluconolactonase activity
g781.t1	protein lingerer isoform X1	85	20	4.50054e-19	7315						mobidb-lite (MOBIDB_LITE); mobidb-lite (MOBIDB_LITE)	no GO terms	no GO terms
g782.t1	6-phosphogluconolactonase	232	20	1.2482e-142	7601	3	P:GO:0005975; P:GO:0009051; F:GO:0017057	P:carbohydrate metabolic process; P:pentose-phosphate shunt, oxidative branch; F:6-phosphogluconolactonase activity	EC:3.1.1.31; EC:3.1.1.1	6-phosphogluconolactonase; Carboxylesterase	IPR006148 (PFAM); IPR005900 (TIGRFAM); G3DSA:3.40.50.1360 (GENE3D); IPR039104 (PANTHER); PTHR11054:SF0 (PANTHER); IPR005900 (CDD); IPR037171 (SUPERFAMILY)	P:GO:0005975; P:GO:0006098; F:GO:0017057	P:carbohydrate metabolic process; P:pentose-phosphate shunt; F:6-phosphogluconolactonase activity
g783.t1	---NA---	98									mobidb-lite (MOBIDB_LITE)	no GO terms	no GO terms
g784.t1	uncharacterized protein LOC111359408	537	3	3.08522e-11	5592						mobidb-lite (MOBIDB_LITE); mobidb-lite (MOBIDB_LITE); mobidb-lite (MOBIDB_LITE); mobidb-lite (MOBIDB_LITE)	no GO terms	no GO terms
g785.t1	prostaglandin reductase 1-like	335	20	0	7971	4	C:GO:0005737; F:GO:0032440; F:GO:0047522; P:GO:0055114	C:cytoplasm; F:2-alkenal reductase [NAD(P)] activity; F:15-oxoprostaglandin 13-oxidase activity; P:oxidation-reduction process	EC:1.3.1.74; EC:1.3.1.48	2-alkenal reductase (NAD(P)(+)); 15-oxoprostaglandin 13-reductase	IPR041694 (PFAM); IPR013149 (PFAM); G3DSA:3.40.50.720 (GENE3D); G3DSA:3.90.180.10 (GENE3D); PTHR43205:SF7 (PANTHER); PTHR43205 (PANTHER); IPR014190 (CDD); IPR036291 (SUPERFAMILY); IPR011032 (SUPERFAMILY)	C:GO:0005737; F:GO:0032440; F:GO:0047522; P:GO:0055114	C:cytoplasm; F:2-alkenal reductase [NAD(P)] activity; F:15-oxoprostaglandin 13-oxidase activity; P:oxidation-reduction process
g786.t1	XP_013163153.1papilio_xuthus_pxut1_refseq_core_32_85_1 protein uncharacterized LOC106114464	122	5	3.54694e-08	6497						mobidb-lite (MOBIDB_LITE); mobidb-lite (MOBIDB_LITE); mobidb-lite (MOBIDB_LITE)	no GO terms	no GO terms
g787.t1	uncharacterized protein LOC111361633 isoform X1	69	5	0.000471718	6231						no IPS match	no IPS match	no IPS match
g788.t1	uncharacterized protein LOC112050691 isoform X1	119	5	1.42498e-06	6344						no IPS match	no IPS match	no IPS match
g789.t1	protein artemis-like	472	20	1.37965e-42	6584	2	P:GO:0006259; P:GO:0006974	P:DNA metabolic process; P:cellular response to DNA damage stimulus			IPR036866 (G3DSA:3.60.15.GENE3D); mobidb-lite (MOBIDB_LITE); mobidb-lite (MOBIDB_LITE); mobidb-lite (MOBIDB_LITE); PTHR23240 (PANTHER); PTHR23240:SF8 (PANTHER); IPR036866 (SUPERFAMILY)	no GO terms	no GO terms
g790.t1	XP_011550245.1plutella_xylostella_dbmfjv1x1_core_32_85_1 protein uncharacterized LOC105382114	670	20	4.37159e-95	5329	2	F:GO:0003676; F:GO:0008270	F:nucleic acid binding; F:zinc ion binding			G3DSA:3.30.160.60 (GENE3D); mobidb-lite (MOBIDB_LITE); mobidb-lite (MOBIDB_LITE); mobidb-lite (MOBIDB_LITE)	no GO terms	no GO terms
g791.t1	---NA---	173									mobidb-lite (MOBIDB_LITE); mobidb-lite (MOBIDB_LITE)	no GO terms	no GO terms
g792.t1	leishmanolysin-like peptidase isoform X3	364	20	0	7866						G3DSA:2.10.55.10 (GENE3D); IPR001577 (PFAM); G3DSA:3.90.132.10 (GENE3D); mobidb-lite (MOBIDB_LITE); IPR001577 (PANTHER); PTHR10942:SF0 (PANTHER); SSF55486 (SUPERFAMILY)	F:GO:0004222; P:GO:0006508; P:GO:0007155; C:GO:0016020	F:metalloendopeptidase activity; P:proteolysis; P:cell adhesion; C:membrane
g793.t1	---NA---	128									mobidb-lite (MOBIDB_LITE); mobidb-lite (MOBIDB_LITE)	no GO terms	no GO terms
g794.t1	transmembrane protease serine 9-like	264	20	8.90971e-103	6899	1	F:GO:0008233	F:peptidase activity			IPR001314 (PRINTS); G3DSA:2.40.10.10 (GENE3D); IPR001254 (PFAM); PTHR24276 (PANTHER); IPR001254 (PROSITE_PROFILES); IPR001254 (CDD); IPR009003 (SUPERFAMILY)	F:GO:0004252; P:GO:0006508	F:serine-type endopeptidase activity; P:proteolysis
g795.t1	RNA-directed DNA polymerase from mobile element jockey-like	465	20	0	7387						IPR000477 (PFAM); PTHR19446 (PANTHER); PTHR19446:SF427 (PANTHER); IPR000477 (PROSITE_PROFILES); cd01650 (CDD); SSF56672 (SUPERFAMILY)	no GO terms	no GO terms
g796.t1	XP_012547382.1bombyx_mori_asm15162v1_core_32_85_1 protein uncharacterized LOC101741917, transcript variant X4	1014	20	0	8694						IPR031866 (PFAM); mobidb-lite (MOBIDB_LITE); mobidb-lite (MOBIDB_LITE); mobidb-lite (MOBIDB_LITE); mobidb-lite (MOBIDB_LITE); mobidb-lite (MOBIDB_LITE); mobidb-lite (MOBIDB_LITE); mobidb-lite (MOBIDB_LITE); mobidb-lite (MOBIDB_LITE); mobidb-lite (MOBIDB_LITE); PTHR39072 (PANTHER); PTHR39072:SF3 (PANTHER)	no GO terms	no GO terms
g797.t1	signal peptidase complex subunit 3	183	15	7.24348e-65	6919						no IPS match	no IPS match	no IPS match
g798.t1	signal peptidase complex subunit 3	139	15	9.75717e-83	9456	5	C:GO:0005787; P:GO:0006465; F:GO:0008233; C:GO:0016021; P:GO:0045047	C:signal peptidase complex; P:signal peptide processing; F:peptidase activity; C:integral component of membrane; P:protein targeting to ER			IPR007653 (PFAM); IPR007653 (PIRSF); PTHR12804:SF7 (PANTHER); IPR007653 (PANTHER)	C:GO:0005787; P:GO:0006465; F:GO:0008233; C:GO:0016021	C:signal peptidase complex; P:signal peptide processing; F:peptidase activity; C:integral component of membrane
g799.t1	FGFR1 oncogene partner 2 homolog	165	18	2.09408e-105	8814						IPR008555 (PFAM); mobidb-lite (MOBIDB_LITE); mobidb-lite (MOBIDB_LITE); IPR008555 (PANTHER); PTHR12186:SF2 (PANTHER)	no GO terms	no GO terms
g800.t1	epoxide hydrolase 3-like	1025	20	9.05987e-165	7448						IPR000639 (PRINTS); IPR029058 (G3DSA:3.40.50.GENE3D); IPR032675 (G3DSA:3.80.10.GENE3D); IPR029058 (G3DSA:3.40.50.GENE3D); IPR000073 (PFAM); IPR000073 (PFAM); mobidb-lite (MOBIDB_LITE); mobidb-lite (MOBIDB_LITE); mobidb-lite (MOBIDB_LITE); mobidb-lite (MOBIDB_LITE); mobidb-lite (MOBIDB_LITE); PTHR43329:SF17 (PANTHER); PTHR43329 (PANTHER); SSF52058 (SUPERFAMILY); IPR029058 (SUPERFAMILY); IPR029058 …	F:GO:0003824	F:catalytic activity
g801.t1	thymidylate synthase	296	19	0	9017	3	F:GO:0004799; P:GO:0006231; P:GO:0032259	F:thymidylate synthase activity; P:dTMP biosynthetic process; P:methylation	EC:2.1.1.45	Thymidylate synthase	IPR000398 (PRINTS); IPR023451 (PFAM); IPR036926 (G3DSA:3.30.572.GENE3D); IPR000398 (TIGRFAM); PTHR11548:SF2 (PANTHER); PTHR11548 (PANTHER); IPR000398 (HAMAP); IPR023451 (CDD); IPR036926 (SUPERFAMILY)	F:GO:0004799; P:GO:0006231	F:thymidylate synthase activity; P:dTMP biosynthetic process
g802.t1	pse5664.18phoebis_sennae_v1x1_core_32_85_1 protein	187	20	1.71715e-100	6674	4	C:GO:0000407; C:GO:0005776; P:GO:0016236; F:GO:0043130	C:phagophore assembly site; C:autophagosome; P:macroautophagy; F:ubiquitin binding			IPR032350 (PFAM); IPR013783 (G3DSA:2.60.40.GENE3D); mobidb-lite (MOBIDB_LITE); mobidb-lite (MOBIDB_LITE); PTHR20930 (PANTHER); IPR032350 (CDD)	no GO terms	no GO terms
g803.t1	putative neutral sphingomyelinase	371	20	1.09118e-120	7313	2	C:GO:0005654; C:GO:0016021	C:nucleoplasm; C:integral component of membrane			IPR013087 (PFAM); G3DSA:3.30.160.60 (GENE3D); IPR005135 (PFAM); IPR036691 (G3DSA:3.60.10.GENE3D); PTHR12393 (PANTHER); IPR038772 (PTHR12393:PANTHER); IPR013087 (PROSITE_PROFILES); IPR013087 (PROSITE_PROFILES); IPR013087 (PROSITE_PROFILES); IPR036691 (SUPERFAMILY); IPR036236 (SUPERFAMILY)	F:GO:0003676	F:nucleic acid binding
g804.t1	transmembrane protein 184C	440	20	0	832	1	C:GO:0016021	C:integral component of membrane			IPR005178 (PFAM); mobidb-lite (MOBIDB_LITE); mobidb-lite (MOBIDB_LITE); mobidb-lite (MOBIDB_LITE); PTHR23423:SF10 (PANTHER); IPR005178 (PANTHER)	no GO terms	no GO terms
g805.t1	ikaros family zinc finger protein isoform X1	511	20	0	8553	1	F:GO:0003677	F:DNA binding			PF12874 (PFAM); G3DSA:3.30.160.60 (GENE3D); IPR013087 (PFAM); G3DSA:3.30.160.60 (GENE3D); G3DSA:3.30.160.60 (GENE3D); mobidb-lite (MOBIDB_LITE); mobidb-lite (MOBIDB_LITE); mobidb-lite (MOBIDB_LITE); PTHR24404 (PANTHER); PTHR24404:SF62 (PANTHER); IPR013087 (PROSITE_PROFILES); IPR013087 (PROSITE_PROFILES); IPR013087 (PROSITE_PROFILES); IPR036236 (SUPERFAMILY); IPR036236 (SUPERFAMILY); IPR036236 (SU…	F:GO:0003676	F:nucleic acid binding
g806.t1	XP_011568410.1plutella_xylostella_dbmfjv1x1_core_32_85_1 protein uncharacterized LOC105398056	92	9	2.39455e-09	8963						mobidb-lite (MOBIDB_LITE); mobidb-lite (MOBIDB_LITE)	no GO terms	no GO terms
g807.t1	XP_012547273.1bombyx_mori_asm15162v1_core_32_85_1 protein liprin-beta-1, transcript variant X9	138	16	7.31729e-41	8353						mobidb-lite (MOBIDB_LITE); mobidb-lite (MOBIDB_LITE)	no GO terms	no GO terms
g808.t1	liprin-beta-1 isoform X4	513	20	3.35324e-138	7454						mobidb-lite (MOBIDB_LITE); mobidb-lite (MOBIDB_LITE); mobidb-lite (MOBIDB_LITE); mobidb-lite (MOBIDB_LITE); mobidb-lite (MOBIDB_LITE); mobidb-lite (MOBIDB_LITE); mobidb-lite (MOBIDB_LITE); IPR029515 (PANTHER); IPR030444 (PTHR12587:PANTHER)	P:GO:0007528	P:neuromuscular junction development
g809.t1	liprin-beta-1 isoform X5	407	20	1.7716e-102	7348						IPR013761 (G3DSA:1.10.150.GENE3D); IPR001660 (PFAM); mobidb-lite (MOBIDB_LITE); mobidb-lite (MOBIDB_LITE); mobidb-lite (MOBIDB_LITE); mobidb-lite (MOBIDB_LITE); IPR030444 (PTHR12587:PANTHER); IPR029515 (PANTHER); IPR013761 (SUPERFAMILY)	F:GO:0005515; P:GO:0007528	F:protein binding; P:neuromuscular junction development
g810.t1	ER degradation-enhancing alpha-mannosidase-like protein 2	1649	20	0	8532	4	F:GO:0004571; F:GO:0005509; P:GO:0008152; C:GO:0016020	F:mannosyl-oligosaccharide 1,2-alpha-mannosidase activity; F:calcium ion binding; P:metabolic process; C:membrane	EC:3.2.1.113; EC:3.2.1.24	Mannosyl-oligosaccharide 1,2-alpha-mannosidase; Alpha-mannosidase	IPR001382 (PRINTS); G3DSA:1.10.510.10 (GENE3D); IPR012341 (G3DSA:1.50.10.GENE3D); G3DSA:1.10.510.10 (GENE3D); IPR001382 (PFAM); IPR000719 (PFAM); mobidb-lite (MOBIDB_LITE); mobidb-lite (MOBIDB_LITE); mobidb-lite (MOBIDB_LITE); mobidb-lite (MOBIDB_LITE); mobidb-lite (MOBIDB_LITE); mobidb-lite (MOBIDB_LITE); mobidb-lite (MOBIDB_LITE); PTHR24343 (PANTHER); PTHR24343:SF349 (PANTHER); PTHR24343:SF349 …	F:GO:0003824; F:GO:0004571; F:GO:0004672; F:GO:0005509; F:GO:0005524; P:GO:0006468; C:GO:0016020	F:catalytic activity; F:mannosyl-oligosaccharide 1,2-alpha-mannosidase activity; F:protein kinase activity; F:calcium ion binding; F:ATP binding; P:protein phosphorylation; C:membrane
g811.t1	G2/mitotic-specific cyclin-A	563	20	0	6837	2	C:GO:0005634; P:GO:0051726	C:nucleus; P:regulation of cell cycle			IPR004367 (PFAM); IPR006671 (PFAM); IPR039361 (PIRSF); G3DSA:1.10.472.10 (GENE3D); G3DSA:1.10.472.10 (GENE3D); mobidb-lite (MOBIDB_LITE); IPR039361 (PANTHER); PTHR10177:SF254 (PANTHER); IPR013763 (CDD); IPR013763 (CDD); IPR036915 (SUPERFAMILY); IPR036915 (SUPERFAMILY)	C:GO:0005634	C:nucleus
g812.t1	tumor necrosis factor receptor superfamily member wengen	208	20	1.50257e-76	6726	2	C:GO:0016020; C:GO:0016021	C:membrane; C:integral component of membrane			no IPS match	no IPS match	no IPS match
g813.t1	transmembrane protein 41 homolog	309	20	4.52651e-159	8767	1	C:GO:0016021	C:integral component of membrane			IPR032816 (PFAM); mobidb-lite (MOBIDB_LITE); PTHR43220:SF7 (PANTHER); PTHR43220 (PANTHER)	no GO terms	no GO terms
g814.t1	pse5664.4phoebis_sennae_v1x1_core_32_85_1 protein	1118	20	0	7438						IPR002557 (PFAM); G3DSA:1.20.1250.20 (GENE3D); G3DSA:3.20.20.80 (GENE3D); mobidb-lite (MOBIDB_LITE); mobidb-lite (MOBIDB_LITE); mobidb-lite (MOBIDB_LITE); mobidb-lite (MOBIDB_LITE); mobidb-lite (MOBIDB_LITE); mobidb-lite (MOBIDB_LITE); PTHR11360 (PANTHER); IPR002557 (PROSITE_PROFILES); IPR002557 (PROSITE_PROFILES); IPR002557 (PROSITE_PROFILES); IPR002557 (PROSITE_PROFILES); cd17355 (CDD); cd06174…	C:GO:0005576; P:GO:0006030; F:GO:0008061	C:extracellular region; P:chitin metabolic process; F:chitin binding
g815.t1	XP_013134667.1papilio_polytes_ppol1_refseq_core_32_85_1 protein uncharacterized LOC106100385	263	13	7.77636e-112	7311	3	C:GO:0005576; P:GO:0006030; F:GO:0008061	C:extracellular region; P:chitin metabolic process; F:chitin binding			IPR002557 (PFAM); IPR002557 (PROSITE_PROFILES); IPR036508 (SUPERFAMILY)	C:GO:0005576; P:GO:0006030; F:GO:0008061	C:extracellular region; P:chitin metabolic process; F:chitin binding
g816.t1	protein PTCD3 homolog, mitochondrial	1029	20	0	7779	4	C:GO:0005739; F:GO:0019843; P:GO:0032543; F:GO:0043024	C:mitochondrion; F:rRNA binding; P:mitochondrial translation; F:ribosomal small subunit binding			IPR011990 (G3DSA:1.25.40.GENE3D); IPR033443 (PFAM); mobidb-lite (MOBIDB_LITE); IPR037387 (PANTHER); IPR002557 (PROSITE_PROFILES); IPR016024 (SUPERFAMILY)	F:GO:0005515; C:GO:0005576; C:GO:0005739; P:GO:0006030; F:GO:0008061; F:GO:0019843; P:GO:0032543; F:GO:0043024	F:protein binding; C:extracellular region; C:mitochondrion; P:chitin metabolic process; F:chitin binding; F:rRNA binding; P:mitochondrial translation; F:ribosomal small subunit binding
g817.t1	probable endochitinase	209	20	7.65423e-51	5988	3	C:GO:0005576; P:GO:0006030; F:GO:0008061	C:extracellular region; P:chitin metabolic process; F:chitin binding			IPR002557 (PFAM); IPR002557 (PROSITE_PROFILES); IPR002557 (PROSITE_PROFILES); IPR036508 (SUPERFAMILY); IPR036508 (SUPERFAMILY)	C:GO:0005576; P:GO:0006030; F:GO:0008061	C:extracellular region; P:chitin metabolic process; F:chitin binding
g818.t1	monocarboxylate transporter 9-like	544	20	0	7394	2	C:GO:0016021; P:GO:0055085	C:integral component of membrane; P:transmembrane transport			IPR011701 (PFAM); G3DSA:1.20.1250.20 (GENE3D); G3DSA:1.20.1250.20 (GENE3D); PTHR11360 (PANTHER); PTHR11360:SF237 (PANTHER); IPR020846 (PROSITE_PROFILES); cd17352 (CDD); IPR036259 (SUPERFAMILY)	C:GO:0005887; P:GO:0055085	C:integral component of plasma membrane; P:transmembrane transport
g819.t1	XP_013175178.1papilio_xuthus_pxut1_refseq_core_32_85_1 protein uncharacterized LOC106123415, transcript variant X3	506	20	6.23285e-101	6349	3	C:GO:0016020; C:GO:0016021; P:GO:0055085	C:membrane; C:integral component of membrane; P:transmembrane transport			mobidb-lite (MOBIDB_LITE); mobidb-lite (MOBIDB_LITE); PTHR11360 (PANTHER); PTHR11360:SF8 (PANTHER); PTHR11360 (PANTHER); PTHR11360 (PANTHER); PTHR11360:SF8 (PANTHER); cd17352 (CDD); cd17352 (CDD); IPR036259 (SUPERFAMILY)	no GO terms	no GO terms
g820.t1	XP_013135037.1papilio_polytes_ppol1_refseq_core_32_85_1 protein monocarboxylate transporter 9	576	20	0	8354	2	C:GO:0016021; P:GO:0055085	C:integral component of membrane; P:transmembrane transport			IPR011701 (PFAM); G3DSA:1.20.1250.20 (GENE3D); mobidb-lite (MOBIDB_LITE); mobidb-lite (MOBIDB_LITE); PTHR11360:SF163 (PANTHER); PTHR11360 (PANTHER); cd17352 (CDD); IPR036259 (SUPERFAMILY)	C:GO:0005887; P:GO:0055085	C:integral component of plasma membrane; P:transmembrane transport
g821.t1	endonuclease-reverse transcriptase	94	20	4.76939e-25	6484						PTHR47027 (PANTHER); PTHR47027:SF5 (PANTHER)	no GO terms	no GO terms
g822.t1	monocarboxylate transporter 13-like isoform X2	386	20	0	7597						IPR011701 (PFAM); G3DSA:1.20.1250.20 (GENE3D); PTHR11360 (PANTHER); PTHR11360 (PANTHER); PTHR11360:SF159 (PANTHER); PTHR11360:SF159 (PANTHER); IPR020846 (PROSITE_PROFILES); cd17352 (CDD); IPR036259 (SUPERFAMILY)	C:GO:0005887; P:GO:0055085	C:integral component of plasma membrane; P:transmembrane transport
g823.t1	cytochrome P450 4g15-like	610	20	0	8425	6	F:GO:0004497; F:GO:0005506; C:GO:0016021; F:GO:0016705; F:GO:0020037; P:GO:0055114	F:monooxygenase activity; F:iron ion binding; C:integral component of membrane; F:oxidoreductase activity, acting on paired donors, with incorporation or reduction of molecular oxygen; F:heme binding; P:oxidation-reduction process			IPR001128 (PRINTS); IPR002401 (PRINTS); IPR036396 (G3DSA:1.10.630.GENE3D); IPR036396 (G3DSA:1.10.630.GENE3D); IPR001128 (PFAM); PTHR24291:SF106 (PANTHER); PTHR24291 (PANTHER); IPR036396 (SUPERFAMILY)	F:GO:0005506; F:GO:0016705; F:GO:0020037; P:GO:0055114	F:iron ion binding; F:oxidoreductase activity, acting on paired donors, with incorporation or reduction of molecular oxygen; F:heme binding; P:oxidation-reduction process
g824.t1	cytochrome P450 4g15-like	125	20	1.12666e-15	5823	2	F:GO:0005488; F:GO:0016491	F:binding; F:oxidoreductase activity			no IPS match	no IPS match	no IPS match
g825.t1	facilitated trehalose transporter Tret1-like isoform X1	351	20	4.50851e-149	7873	3	C:GO:0016021; F:GO:0022857; P:GO:0055085	C:integral component of membrane; F:transmembrane transporter activity; P:transmembrane transport			G3DSA:1.20.1250.20 (GENE3D); IPR005828 (PFAM); PTHR23500:SF390 (PANTHER); PTHR23500 (PANTHER); IPR020846 (PROSITE_PROFILES); cd17358 (CDD); IPR036259 (SUPERFAMILY)	C:GO:0016021; F:GO:0022857; P:GO:0055085	C:integral component of membrane; F:transmembrane transporter activity; P:transmembrane transport
g826.t1	achaete-scute complex protein T8-like	404	20	0	7629	3	F:GO:0003677; P:GO:0006357; F:GO:0046983	F:DNA binding; P:regulation of transcription by RNA polymerase II; F:protein dimerization activity			IPR011598 (PFAM); IPR036638 (G3DSA:4.10.280.GENE3D); mobidb-lite (MOBIDB_LITE); mobidb-lite (MOBIDB_LITE); PTHR13935:SF83 (PANTHER); IPR015660 (PANTHER); IPR011598 (PROSITE_PROFILES); IPR011598 (CDD); IPR036638 (SUPERFAMILY)	F:GO:0003677; P:GO:0006357; F:GO:0046983	F:DNA binding; P:regulation of transcription by RNA polymerase II; F:protein dimerization activity
g827.t1	achaete-scute complex protein T3-like	234	20	1.55503e-96	7641	3	F:GO:0003677; P:GO:0006357; F:GO:0046983	F:DNA binding; P:regulation of transcription by RNA polymerase II; F:protein dimerization activity			IPR011598 (PFAM); IPR036638 (G3DSA:4.10.280.GENE3D); mobidb-lite (MOBIDB_LITE); mobidb-lite (MOBIDB_LITE); mobidb-lite (MOBIDB_LITE); mobidb-lite (MOBIDB_LITE); PTHR13935:SF83 (PANTHER); IPR015660 (PANTHER); IPR011598 (PROSITE_PROFILES); IPR011598 (CDD); IPR036638 (SUPERFAMILY)	F:GO:0003677; P:GO:0006357; F:GO:0046983	F:DNA binding; P:regulation of transcription by RNA polymerase II; F:protein dimerization activity
g828.t1	retrovirus-related Pol polyprotein from transposon TNT 1-94	1179	20	3.38897e-134	5464						PF14223 (PFAM); IPR025724 (PFAM); IPR001584 (PFAM); IPR036397 (G3DSA:3.30.420.GENE3D); IPR013103 (PFAM); mobidb-lite (MOBIDB_LITE); mobidb-lite (MOBIDB_LITE); mobidb-lite (MOBIDB_LITE); PTHR11439:SF250 (PANTHER); IPR039537 (PANTHER); IPR001584 (PROSITE_PROFILES); cd09272 (CDD); IPR012337 (SUPERFAMILY); SSF56672 (SUPERFAMILY)	F:GO:0003676; P:GO:0015074	F:nucleic acid binding; P:DNA integration
g829.t1	achaete-scute complex protein T3-like	302	20	2.3883e-148	8229	3	F:GO:0003677; P:GO:0006357; F:GO:0046983	F:DNA binding; P:regulation of transcription by RNA polymerase II; F:protein dimerization activity			IPR036638 (G3DSA:4.10.280.GENE3D); IPR011598 (PFAM); mobidb-lite (MOBIDB_LITE); mobidb-lite (MOBIDB_LITE); PTHR13935:SF83 (PANTHER); IPR015660 (PANTHER); IPR011598 (PROSITE_PROFILES); IPR011598 (CDD); IPR036638 (SUPERFAMILY)	F:GO:0003677; P:GO:0006357; F:GO:0046983	F:DNA binding; P:regulation of transcription by RNA polymerase II; F:protein dimerization activity
g830.t1	---NA---	97									no IPS match	no IPS match	no IPS match
g831.t1	achaete-scute complex protein T3-like	220	20	1.80888e-88	7554	1	F:GO:0005488	F:binding			IPR011598 (PFAM); IPR036638 (G3DSA:4.10.280.GENE3D); mobidb-lite (MOBIDB_LITE); mobidb-lite (MOBIDB_LITE); PTHR13935:SF83 (PANTHER); IPR015660 (PANTHER); IPR011598 (PROSITE_PROFILES); IPR011598 (CDD); IPR036638 (SUPERFAMILY)	F:GO:0003677; P:GO:0006357; F:GO:0046983	F:DNA binding; P:regulation of transcription by RNA polymerase II; F:protein dimerization activity
g832.t1	glucose dehydrogenase [FAD, quinone]-like	206	20	1.57977e-22	703	3	F:GO:0016614; F:GO:0050660; P:GO:0055114	F:oxidoreductase activity, acting on CH-OH group of donors; F:flavin adenine dinucleotide binding; P:oxidation-reduction process			IPR000172 (PFAM); IPR036188 (G3DSA:3.50.50.GENE3D); PTHR11552:SF155 (PANTHER); PTHR11552 (PANTHER); IPR036188 (SUPERFAMILY)	F:GO:0016614; F:GO:0050660; P:GO:0055114	F:oxidoreductase activity, acting on CH-OH group of donors; F:flavin adenine dinucleotide binding; P:oxidation-reduction process
g833.t1	---NA---	163									mobidb-lite (MOBIDB_LITE)	no GO terms	no GO terms
g834.t1	glucose dehydrogenase [FAD, quinone]-like	114	20	3.55281e-26	6862	3	F:GO:0016614; F:GO:0050660; P:GO:0055114	F:oxidoreductase activity, acting on CH-OH group of donors; F:flavin adenine dinucleotide binding; P:oxidation-reduction process			IPR000172 (PFAM); IPR036188 (G3DSA:3.50.50.GENE3D); PTHR11552:SF155 (PANTHER); PTHR11552 (PANTHER); IPR036188 (SUPERFAMILY)	F:GO:0016614; F:GO:0050660; P:GO:0055114	F:oxidoreductase activity, acting on CH-OH group of donors; F:flavin adenine dinucleotide binding; P:oxidation-reduction process
g835.t1	glucose dehydrogenase [FAD, quinone]-like	457	20	9.2913e-128	6261	3	F:GO:0016614; F:GO:0050660; P:GO:0055114	F:oxidoreductase activity, acting on CH-OH group of donors; F:flavin adenine dinucleotide binding; P:oxidation-reduction process			IPR007867 (PFAM); IPR000172 (PFAM); IPR012132 (PIRSF); IPR036188 (G3DSA:3.50.50.GENE3D); G3DSA:3.30.560.10 (GENE3D); PTHR11552 (PANTHER); PTHR11552:SF198 (PANTHER); SSF54373 (SUPERFAMILY); IPR036188 (SUPERFAMILY)	F:GO:0016614; F:GO:0050660; P:GO:0055114	F:oxidoreductase activity, acting on CH-OH group of donors; F:flavin adenine dinucleotide binding; P:oxidation-reduction process
g836.t1	XP_011560659.1plutella_xylostella_dbmfjv1x1_core_32_85_1 protein uncharacterized LOC105390956	262	20	2.07451e-27	6331						mobidb-lite (MOBIDB_LITE); mobidb-lite (MOBIDB_LITE); PTHR34239 (PANTHER)	no GO terms	no GO terms
g837.t1	protein yellow-like	549	20	0	685	1	P:GO:0032501	P:multicellular organismal process			IPR017996 (PFAM); IPR011042 (G3DSA:2.120.10.GENE3D); IPR017996 (PANTHER); IPR029846 (PTHR10009:PANTHER)	P:GO:0042438; P:GO:0060179	P:melanin biosynthetic process; P:male mating behavior
g838.t1	proton-coupled amino acid transporter-like protein pathetic	373	20	2.70184e-150	8083	1	C:GO:0016021	C:integral component of membrane			IPR013057 (PFAM); mobidb-lite (MOBIDB_LITE); PTHR22950 (PANTHER); PTHR22950:SF494 (PANTHER); PTHR22950 (PANTHER); PTHR22950:SF494 (PANTHER)	no GO terms	no GO terms
g839.t1	proton-coupled amino acid transporter-like protein pathetic	371	20	1.93129e-155	8333	1	C:GO:0016021	C:integral component of membrane			IPR013057 (PFAM); PTHR22950:SF494 (PANTHER); PTHR22950 (PANTHER); PTHR22950 (PANTHER)	no GO terms	no GO terms
g840.t1	proton-coupled amino acid transporter-like protein pathetic isoform X1	474	20	0	8689						IPR013057 (PFAM); PTHR22950:SF494 (PANTHER); PTHR22950 (PANTHER)	no GO terms	no GO terms
g841.t1	NADH-cytochrome b5 reductase 2 isoform X3	309	20	0	8902						IPR001834 (PRINTS); IPR001709 (PRINTS); IPR039261 (G3DSA:3.40.50.GENE3D); G3DSA:2.40.30.10 (GENE3D); IPR001433 (PFAM); IPR008333 (PFAM); PTHR19370:SF108 (PANTHER); PTHR19370 (PANTHER); IPR017927 (PROSITE_PROFILES); cd06183 (CDD); IPR039261 (SUPERFAMILY); IPR017938 (SUPERFAMILY)	F:GO:0016491; P:GO:0055114	F:oxidoreductase activity; P:oxidation-reduction process
g842.t1	XP_011556400.1plutella_xylostella_dbmfjv1x1_core_32_85_1 protein uncharacterized LOC105387383, transcript variant X2	158	5	1.05682e-18	5265						IPR013604 (PFAM)	C:GO:0016021; P:GO:0050909	C:integral component of membrane; P:sensory perception of taste
g843.t1	XP_013134665.1papilio_polytes_ppol1_refseq_core_32_85_1 protein uncharacterized LOC106100383	89	17	5.55353e-17	6776	1	C:GO:0016020	C:membrane			no IPS match	no IPS match	no IPS match
g844.t1	NP_001124346.1bombyx_mori_asm15162v1_core_32_85_1 protein gustatory receptor 45	103	18	2.82723e-17	6761	2	C:GO:0016020; C:GO:0016021	C:membrane; C:integral component of membrane			no IPS match	no IPS match	no IPS match
g845.t1	XP_013134805.1papilio_polytes_ppol1_refseq_core_32_85_1 protein uncharacterized LOC106100486	188	15	8.23651e-58	8739	1	C:GO:0016021	C:integral component of membrane			IPR031424 (PFAM); PTHR33562:SF17 (PANTHER); PTHR33562 (PANTHER)	P:GO:0030431; P:GO:0032222; P:GO:1903818	P:sleep; P:regulation of synaptic transmission, cholinergic; P:positive regulation of voltage-gated potassium channel activity
g846.t1	calmodulin isoform X3	319	20	1.121e-113	711	1	F:GO:0005509	F:calcium ion binding			G3DSA:1.10.238.10 (GENE3D); IPR002048 (PFAM); G3DSA:1.10.238.10 (GENE3D); mobidb-lite (MOBIDB_LITE); mobidb-lite (MOBIDB_LITE); PTHR23050 (PANTHER); PTHR23050:SF380 (PANTHER); IPR002048 (PROSITE_PROFILES); IPR002048 (PROSITE_PROFILES); IPR002048 (PROSITE_PROFILES); IPR002048 (CDD); IPR011992 (SUPERFAMILY)	F:GO:0005509	F:calcium ion binding
g847.t1	---NA---	85									mobidb-lite (MOBIDB_LITE); mobidb-lite (MOBIDB_LITE); mobidb-lite (MOBIDB_LITE)	no GO terms	no GO terms
g848.t1	XP_013175400.1papilio_xuthus_pxut1_refseq_core_32_85_1 protein uncharacterized LOC106123550, transcript variant X1	241	20	9.27298e-82	7064						mobidb-lite (MOBIDB_LITE)	no GO terms	no GO terms
g849.t1	protein lin-9 homolog isoform X2	571	20	0	8818	5	P:GO:0000003; F:GO:0003677; C:GO:0005654; P:GO:0006351; C:GO:0017053	P:reproduction; F:DNA binding; C:nucleoplasm; P:transcription, DNA-templated; C:transcriptional repressor complex			IPR033471 (PFAM); mobidb-lite (MOBIDB_LITE); mobidb-lite (MOBIDB_LITE); mobidb-lite (MOBIDB_LITE); mobidb-lite (MOBIDB_LITE); mobidb-lite (MOBIDB_LITE); IPR010561 (PANTHER); PTHR21689:SF2 (PANTHER)	P:GO:0006351; C:GO:0017053	P:transcription, DNA-templated; C:transcriptional repressor complex
g850.t1	nuclear pore complex protein Nup50	564	18	0	6716	2	C:GO:0005643; P:GO:0046907	C:nuclear pore; P:intracellular transport			IPR011993 (G3DSA:2.30.29.GENE3D); IPR015007 (PFAM); IPR000156 (PFAM); mobidb-lite (MOBIDB_LITE); mobidb-lite (MOBIDB_LITE); mobidb-lite (MOBIDB_LITE); mobidb-lite (MOBIDB_LITE); mobidb-lite (MOBIDB_LITE); mobidb-lite (MOBIDB_LITE); mobidb-lite (MOBIDB_LITE); mobidb-lite (MOBIDB_LITE); mobidb-lite (MOBIDB_LITE); mobidb-lite (MOBIDB_LITE); PTHR23138 (PANTHER); PTHR23138:SF141 (PANTHER); IPR000156 (…	C:GO:0005643; P:GO:0046907	C:nuclear pore; P:intracellular transport
g851.t1	PHD finger protein 21A-like	454	18	0	7741						mobidb-lite (MOBIDB_LITE); mobidb-lite (MOBIDB_LITE); mobidb-lite (MOBIDB_LITE); mobidb-lite (MOBIDB_LITE); mobidb-lite (MOBIDB_LITE); mobidb-lite (MOBIDB_LITE); mobidb-lite (MOBIDB_LITE)	no GO terms	no GO terms
g852.t1	malate dehydrogenase, mitochondrial	334	20	1.44613e-133	6807	3	F:GO:0016614; P:GO:0044237; P:GO:0071704	F:oxidoreductase activity, acting on CH-OH group of donors; P:cellular metabolic process; P:organic substance metabolic process			IPR015955 (G3DSA:3.90.110.GENE3D); G3DSA:3.40.50.720 (GENE3D); IPR001557 (PIRSF); IPR001236 (PFAM); IPR022383 (PFAM); PTHR11540 (PANTHER); IPR000489 (PROSITE_PROFILES); IPR015955 (SUPERFAMILY); IPR036291 (SUPERFAMILY)	F:GO:0003824; P:GO:0005975; F:GO:0016491; F:GO:0016616; P:GO:0019752; P:GO:0042558; P:GO:0055114	F:catalytic activity; P:carbohydrate metabolic process; F:oxidoreductase activity; F:oxidoreductase activity, acting on the CH-OH group of donors, NAD or NADP as acceptor; P:carboxylic acid metabolic process; P:pteridine-containing compound metabolic process; P:oxidation-reduction process
g853.t1	probable malate dehydrogenase, mitochondrial	305	20	1.48691e-130	6847	4	F:GO:0016616; P:GO:0019752; P:GO:0044238; P:GO:0055114	F:oxidoreductase activity, acting on the CH-OH group of donors, NAD or NADP as acceptor; P:carboxylic acid metabolic process; P:primary metabolic process; P:oxidation-reduction process			G3DSA:3.40.50.720 (GENE3D); IPR022383 (PFAM); IPR015955 (G3DSA:3.90.110.GENE3D); IPR001557 (PIRSF); IPR001236 (PFAM); PTHR11540 (PANTHER); PTHR11540:SF16 (PANTHER); IPR015955 (SUPERFAMILY); IPR036291 (SUPERFAMILY)	F:GO:0003824; P:GO:0005975; F:GO:0016491; F:GO:0016616; P:GO:0019752; P:GO:0055114	F:catalytic activity; P:carbohydrate metabolic process; F:oxidoreductase activity; F:oxidoreductase activity, acting on the CH-OH group of donors, NAD or NADP as acceptor; P:carboxylic acid metabolic process; P:oxidation-reduction process
g854.t1	probable malate dehydrogenase, mitochondrial	216	20	3.58343e-25	5197	2	F:GO:0003824; P:GO:0008152	F:catalytic activity; P:metabolic process			IPR015955 (G3DSA:3.90.110.GENE3D); IPR022383 (PFAM); PTHR11540 (PANTHER); IPR015955 (SUPERFAMILY)	F:GO:0003824; P:GO:0005975; F:GO:0016616; P:GO:0055114	F:catalytic activity; P:carbohydrate metabolic process; F:oxidoreductase activity, acting on the CH-OH group of donors, NAD or NADP as acceptor; P:oxidation-reduction process
g855.t1	probable malate dehydrogenase, mitochondrial	362	20	1.35064e-49	5306	2	F:GO:0003824; P:GO:0008152	F:catalytic activity; P:metabolic process			IPR001557 (PIRSF); IPR015955 (G3DSA:3.90.110.GENE3D); G3DSA:3.40.50.720 (GENE3D); IPR022383 (PFAM); IPR001236 (PFAM); PTHR11540 (PANTHER); IPR015955 (SUPERFAMILY); IPR036291 (SUPERFAMILY)	F:GO:0003824; P:GO:0005975; F:GO:0016491; F:GO:0016616; P:GO:0019752; P:GO:0055114	F:catalytic activity; P:carbohydrate metabolic process; F:oxidoreductase activity; F:oxidoreductase activity, acting on the CH-OH group of donors, NAD or NADP as acceptor; P:carboxylic acid metabolic process; P:oxidation-reduction process
g856.t1	LIM domain only protein 3 isoform X2	259	20	1.58274e-161	9177						G3DSA:2.10.110.10 (GENE3D); G3DSA:2.10.110.10 (GENE3D); IPR001781 (PFAM); mobidb-lite (MOBIDB_LITE); mobidb-lite (MOBIDB_LITE); mobidb-lite (MOBIDB_LITE); PTHR45787 (PANTHER); PTHR45787:SF6 (PANTHER); IPR001781 (PROSITE_PROFILES); IPR001781 (PROSITE_PROFILES); cd09388 (CDD); cd09390 (CDD); SSF57716 (SUPERFAMILY); SSF57716 (SUPERFAMILY); SSF57716 (SUPERFAMILY)	no GO terms	no GO terms
g857.t1	XP_011558332.1plutella_xylostella_dbmfjv1x1_core_32_85_1 protein snake venom serine proteinase 4a-like	483	11	9.12297e-95	5633						G3DSA:2.40.10.10 (GENE3D); IPR001254 (PFAM); G3DSA:2.40.10.10 (GENE3D); mobidb-lite (MOBIDB_LITE); mobidb-lite (MOBIDB_LITE); PTHR24271 (PANTHER); PTHR24271:SF53 (PANTHER); IPR009003 (SUPERFAMILY)	F:GO:0004252; P:GO:0006508	F:serine-type endopeptidase activity; P:proteolysis
g858.t1	endonuclease-reverse transcriptase	108	20	3.33799e-21	6117						PTHR47027 (PANTHER); PTHR47027:SF5 (PANTHER)	no GO terms	no GO terms
g859.t1	GATA zinc finger domain-containing protein 14-like	473	8	0	6334						IPR031959 (PFAM); mobidb-lite (MOBIDB_LITE); mobidb-lite (MOBIDB_LITE); mobidb-lite (MOBIDB_LITE); mobidb-lite (MOBIDB_LITE); mobidb-lite (MOBIDB_LITE); mobidb-lite (MOBIDB_LITE); mobidb-lite (MOBIDB_LITE); mobidb-lite (MOBIDB_LITE)	no GO terms	no GO terms
g860.t1	histidine--tRNA ligase, cytoplasmic isoform X2	514	20	0	9401						IPR015807 (TIGRFAM); IPR004516 (PIRSF); IPR036621 (G3DSA:3.40.50.GENE3D); IPR041715 (PFAM); IPR000738 (PFAM); G3DSA:1.10.287.10 (GENE3D); G3DSA:3.30.930.10 (GENE3D); IPR004154 (PFAM); PTHR11476 (PANTHER); PTHR11476:SF8 (PANTHER); IPR006195 (PROSITE_PROFILES); IPR015807 (HAMAP); IPR000738 (PROSITE_PROFILES); IPR033656 (CDD); IPR041715 (CDD); SSF52954 (SUPERFAMILY); SSF55681 (SUPERFAMILY); IPR00906…	F:GO:0004812; F:GO:0004821; F:GO:0005524; C:GO:0005737; P:GO:0006418; P:GO:0006427	F:aminoacyl-tRNA ligase activity; F:histidine-tRNA ligase activity; F:ATP binding; C:cytoplasm; P:tRNA aminoacylation for protein translation; P:histidyl-tRNA aminoacylation
g861.t1	vacuolar protein-sorting-associated protein 36	401	15	0	9025	5	C:GO:0000814; C:GO:0031902; F:GO:0032266; F:GO:0043130; P:GO:0043328	C:ESCRT II complex; C:late endosome membrane; F:phosphatidylinositol-3-phosphate binding; F:ubiquitin binding; P:protein transport to vacuole involved in ubiquitin-dependent protein catabolic process via the multivesicular body sorting pathway			IPR040608 (PFAM); IPR036388 (G3DSA:1.10.10.GENE3D); IPR011993 (G3DSA:2.30.29.GENE3D); IPR021648 (PFAM); IPR036388 (G3DSA:1.10.10.GENE3D); IPR037855 (PANTHER); IPR021648 (PROSITE_PROFILES); cd13226 (CDD); IPR036390 (SUPERFAMILY); SSF50729 (SUPERFAMILY); IPR036390 (SUPERFAMILY)	C:GO:0000814; F:GO:0032266; P:GO:0032509; F:GO:0043130	C:ESCRT II complex; F:phosphatidylinositol-3-phosphate binding; P:endosome transport via multivesicular body sorting pathway; F:ubiquitin binding
g862.t1	piRNA biogenesis protein EXD1-like	315	20	6.29289e-170	7338	5	F:GO:0003676; F:GO:0004527; P:GO:0006139; F:GO:0008408; P:GO:0090305	F:nucleic acid binding; F:exonuclease activity; P:nucleobase-containing compound metabolic process; F:3'-5' exonuclease activity; P:nucleic acid phosphodiester bond hydrolysis			IPR002562 (PFAM); IPR036397 (G3DSA:3.30.420.GENE3D); PTHR46628 (PANTHER); IPR012337 (SUPERFAMILY)	F:GO:0003676; P:GO:0006139; F:GO:0008408	F:nucleic acid binding; P:nucleobase-containing compound metabolic process; F:3'-5' exonuclease activity
g863.t1	vacuolar ATPase assembly integral membrane protein VMA21 homolog	90	9	3.66453e-43	8252						IPR019013 (PFAM); PTHR31792:SF6 (PANTHER); IPR019013 (PANTHER)	P:GO:0070072	P:vacuolar proton-transporting V-type ATPase complex assembly
g864.t1	cytosolic carboxypeptidase 2-like	384	20	5.9438e-95	7154						mobidb-lite (MOBIDB_LITE); mobidb-lite (MOBIDB_LITE); mobidb-lite (MOBIDB_LITE); PTHR12756 (PANTHER); PTHR12756:SF41 (PANTHER)	no GO terms	no GO terms
g865.t1	probable glutamine-dependent NAD(+) synthetase	607	20	0	9248	5	F:GO:0003952; F:GO:0004359; F:GO:0005524; C:GO:0005737; P:GO:0009435	F:NAD+ synthase (glutamine-hydrolyzing) activity; F:glutaminase activity; F:ATP binding; C:cytoplasm; P:NAD biosynthetic process	EC:3.5.1.2; EC:6.3.5.1	Glutaminase; NAD(+) synthase (glutamine-hydrolyzing)	IPR003010 (PFAM); IPR003694 (TIGRFAM); IPR014729 (G3DSA:3.40.50.GENE3D); IPR036526 (G3DSA:3.60.110.GENE3D); IPR022310 (PFAM); IPR014445 (PIRSF); PTHR23090:SF9 (PANTHER); IPR003694 (PANTHER); IPR014445 (HAMAP); IPR003010 (PROSITE_PROFILES); IPR003694 (CDD); cd07570 (CDD); SSF52402 (SUPERFAMILY); IPR036526 (SUPERFAMILY)	F:GO:0003952; F:GO:0004359; F:GO:0005524; C:GO:0005737; P:GO:0006807; P:GO:0009435	F:NAD+ synthase (glutamine-hydrolyzing) activity; F:glutaminase activity; F:ATP binding; C:cytoplasm; P:nitrogen compound metabolic process; P:NAD biosynthetic process
g866.t1	probable glutamine-dependent NAD(+) synthetase	142	20	1.11895e-73	853	5	F:GO:0003952; F:GO:0004359; F:GO:0005524; C:GO:0005737; P:GO:0009435	F:NAD+ synthase (glutamine-hydrolyzing) activity; F:glutaminase activity; F:ATP binding; C:cytoplasm; P:NAD biosynthetic process	EC:3.5.1.2; EC:6.3.5.1	Glutaminase; NAD(+) synthase (glutamine-hydrolyzing)	IPR014729 (G3DSA:3.40.50.GENE3D); mobidb-lite (MOBIDB_LITE); IPR003694 (PANTHER); PTHR23090:SF9 (PANTHER)	F:GO:0003952; F:GO:0004359; C:GO:0005737; P:GO:0009435	F:NAD+ synthase (glutamine-hydrolyzing) activity; F:glutaminase activity; C:cytoplasm; P:NAD biosynthetic process
g867.t1	---NA---	131									mobidb-lite (MOBIDB_LITE)	no GO terms	no GO terms
g868.t1	---NA---	68									mobidb-lite (MOBIDB_LITE)	no GO terms	no GO terms
g869.t1	---NA---	159									mobidb-lite (MOBIDB_LITE); mobidb-lite (MOBIDB_LITE); mobidb-lite (MOBIDB_LITE)	no GO terms	no GO terms
g870.t1	XP_013134862.1papilio_polytes_ppol1_refseq_core_32_85_1 protein uncharacterized LOC106100538	115	3	2.83829e-25	6522						no IPS match	no IPS match	no IPS match
g871.t1	protein ovo isoform X1	817	20	0	8666	1	F:GO:0003676	F:nucleic acid binding			G3DSA:3.30.160.60 (GENE3D); G3DSA:3.30.160.60 (GENE3D); IPR013087 (PFAM); G3DSA:3.30.160.60 (GENE3D); mobidb-lite (MOBIDB_LITE); mobidb-lite (MOBIDB_LITE); mobidb-lite (MOBIDB_LITE); mobidb-lite (MOBIDB_LITE); mobidb-lite (MOBIDB_LITE); mobidb-lite (MOBIDB_LITE); mobidb-lite (MOBIDB_LITE); mobidb-lite (MOBIDB_LITE); mobidb-lite (MOBIDB_LITE); IPR027756 (PANTHER); PTHR10032:SF271 (PANTHER); IPR013…	F:GO:0003676	F:nucleic acid binding
g872.t1	XP_011551461.1plutella_xylostella_dbmfjv1x1_core_32_85_1 protein uncharacterized LOC105383140	257	13	6.4941e-35	5748						IPR025314 (PFAM); PF14223 (PFAM); PTHR34676 (PANTHER)	no GO terms	no GO terms
g873.t1	PREDICTED: uncharacterized protein LOC106137482	149	1	1.04289e-14	5633						no IPS match	no IPS match	no IPS match
g874.t1	XP_004927822.1bombyx_mori_asm15162v1_core_32_85_1 protein uncharacterized LOC101735794	196	7	2.04649e-80	8089						no IPS match	no IPS match	no IPS match
g875.t1	---NA---	134									no IPS match	no IPS match	no IPS match
g876.t1	cytochrome P450 4g15	559	20	0	8919	6	F:GO:0004497; F:GO:0005506; C:GO:0016021; F:GO:0016705; F:GO:0020037; P:GO:0055114	F:monooxygenase activity; F:iron ion binding; C:integral component of membrane; F:oxidoreductase activity, acting on paired donors, with incorporation or reduction of molecular oxygen; F:heme binding; P:oxidation-reduction process			IPR001128 (PRINTS); IPR002401 (PRINTS); IPR036396 (G3DSA:1.10.630.GENE3D); IPR036396 (G3DSA:1.10.630.GENE3D); IPR001128 (PFAM); PTHR24291:SF106 (PANTHER); PTHR24291 (PANTHER); IPR036396 (SUPERFAMILY)	F:GO:0005506; F:GO:0016705; F:GO:0020037; P:GO:0055114	F:iron ion binding; F:oxidoreductase activity, acting on paired donors, with incorporation or reduction of molecular oxygen; F:heme binding; P:oxidation-reduction process
g877.t1	pse2658.23phoebis_sennae_v1x1_core_32_85_1 protein	207	14	1.3617e-73	7627						no IPS match	no IPS match	no IPS match
g878.t1	pse2658.23phoebis_sennae_v1x1_core_32_85_1 protein	230	12	2.37283e-96	6976						mobidb-lite (MOBIDB_LITE); mobidb-lite (MOBIDB_LITE)	no GO terms	no GO terms
g879.t1	---NA---	78									mobidb-lite (MOBIDB_LITE); mobidb-lite (MOBIDB_LITE)	no GO terms	no GO terms
g880.t1	odorant receptor 67c-like	72	12	0.186913	5733						no IPS match	no IPS match	no IPS match
g881.t1	XP_011557815.1plutella_xylostella_dbmfjv1x1_core_32_85_1 protein uncharacterized LOC105388576	1508	20	0	5628						IPR036397 (G3DSA:3.30.420.GENE3D); IPR008042 (PFAM); G3DSA:3.10.10.10 (GENE3D); G3DSA:3.30.70.270 (GENE3D); IPR001584 (PFAM); IPR005312 (PFAM); mobidb-lite (MOBIDB_LITE); mobidb-lite (MOBIDB_LITE); mobidb-lite (MOBIDB_LITE); mobidb-lite (MOBIDB_LITE); mobidb-lite (MOBIDB_LITE); mobidb-lite (MOBIDB_LITE); mobidb-lite (MOBIDB_LITE); PTHR22955:SF60 (PANTHER); PTHR22955 (PANTHER); IPR001584 (PROSITE_…	F:GO:0003676; P:GO:0015074	F:nucleic acid binding; P:DNA integration
g882.t1	probable E3 ubiquitin-protein ligase HERC2	239	20	2.02867e-123	7523	4	F:GO:0004842; P:GO:0016567; F:GO:0016740; F:GO:0016874	F:ubiquitin-protein transferase activity; P:protein ubiquitination; F:transferase activity; F:ligase activity			IPR000408 (PRINTS); IPR009091 (G3DSA:2.130.10.GENE3D); IPR000408 (PFAM); PTHR22870 (PANTHER); PTHR22870:SF330 (PANTHER); IPR000408 (PROSITE_PROFILES); IPR000408 (PROSITE_PROFILES); IPR000408 (PROSITE_PROFILES); IPR000408 (PROSITE_PROFILES); IPR009091 (SUPERFAMILY)	no GO terms	no GO terms
g883.t1	probable E3 ubiquitin-protein ligase HERC2	2194	20	0	7081	4	F:GO:0004842; P:GO:0016567; F:GO:0016740; F:GO:0016874	F:ubiquitin-protein transferase activity; P:protein ubiquitination; F:transferase activity; F:ligase activity			IPR000408 (PRINTS); IPR014722 (G3DSA:2.30.30.GENE3D); PF13540 (PFAM); IPR009091 (G3DSA:2.130.10.GENE3D); IPR021097 (PFAM); IPR000408 (PFAM); mobidb-lite (MOBIDB_LITE); mobidb-lite (MOBIDB_LITE); mobidb-lite (MOBIDB_LITE); PTHR22870:SF330 (PANTHER); PTHR22870 (PANTHER); PTHR22870:SF330 (PANTHER); PTHR22870 (PANTHER); PTHR22870:SF330 (PANTHER); PTHR22870 (PANTHER); IPR000408 (PROSITE_PROFILES); IPR…	no GO terms	no GO terms
g884.t1	probable E3 ubiquitin-protein ligase HERC2	2438	20	0	6875						IPR000408 (PFAM); IPR036400 (G3DSA:3.10.120.GENE3D); IPR037252 (G3DSA:2.30.30.GENE3D); IPR010606 (PFAM); IPR009091 (G3DSA:2.130.10.GENE3D); mobidb-lite (MOBIDB_LITE); mobidb-lite (MOBIDB_LITE); mobidb-lite (MOBIDB_LITE); mobidb-lite (MOBIDB_LITE); mobidb-lite (MOBIDB_LITE); PTHR22870:SF330 (PANTHER); PTHR22870 (PANTHER); IPR000408 (PROSITE_PROFILES); IPR010606 (PROSITE_PROFILES); IPR000408 (PROSI…	F:GO:0004842; P:GO:0016567; F:GO:0046872	F:ubiquitin-protein transferase activity; P:protein ubiquitination; F:metal ion binding
g885.t1	cyclic AMP-dependent transcription factor ATF-6 alpha isoform X1	697	20	0	6416						IPR004827 (PFAM); G3DSA:1.20.5.170 (GENE3D); mobidb-lite (MOBIDB_LITE); mobidb-lite (MOBIDB_LITE); mobidb-lite (MOBIDB_LITE); PTHR46164 (PANTHER); IPR004827 (PROSITE_PROFILES); cd14700 (CDD); SSF57959 (SUPERFAMILY)	F:GO:0003700; P:GO:0006355	F:DNA-binding transcription factor activity; P:regulation of transcription, DNA-templated
g886.t1	XP_013144313.1papilio_polytes_ppol1_refseq_core_32_85_1 protein uncharacterized LOC106107852	577	20	3.1734e-134	7393	1	C:GO:0016021	C:integral component of membrane			no IPS match	no IPS match	no IPS match
g887.t1	GTPase-activating Rap/Ran-GAP domain-like protein 3	171	13	1.0712e-45	7309						mobidb-lite (MOBIDB_LITE); mobidb-lite (MOBIDB_LITE); mobidb-lite (MOBIDB_LITE)	no GO terms	no GO terms
g888.t1	GTPase-activating Rap/Ran-GAP domain-like protein 3	699	20	0	7584	3	F:GO:0005096; P:GO:0043547; P:GO:0051056	F:GTPase activator activity; P:positive regulation of GTPase activity; P:regulation of small GTPase mediated signal transduction			IPR035974 (G3DSA:3.40.50.GENE3D); IPR000331 (PFAM); PTHR15711 (PANTHER); PTHR15711 (PANTHER); PTHR15711:SF22 (PANTHER); IPR000331 (PROSITE_PROFILES); IPR035974 (SUPERFAMILY)	F:GO:0005096; P:GO:0051056	F:GTPase activator activity; P:regulation of small GTPase mediated signal transduction
g889.t1	---NA---	89									mobidb-lite (MOBIDB_LITE); mobidb-lite (MOBIDB_LITE)	no GO terms	no GO terms
g890.t1	XP_011551371.1plutella_xylostella_dbmfjv1x1_core_32_85_1 protein uncharacterized LOC105383056	910	20	0	5989						PF14223 (PFAM); IPR001878 (PFAM); G3DSA:4.10.60.10 (GENE3D); IPR001584 (PFAM); IPR036397 (G3DSA:3.30.420.GENE3D); mobidb-lite (MOBIDB_LITE); IPR039537 (PANTHER); PTHR11439:SF265 (PANTHER); IPR001878 (PROSITE_PROFILES); IPR001584 (PROSITE_PROFILES); IPR012337 (SUPERFAMILY); IPR036875 (SUPERFAMILY)	F:GO:0003676; F:GO:0008270; P:GO:0015074	F:nucleic acid binding; F:zinc ion binding; P:DNA integration
g891.t1	ZZ-type zinc finger-containing protein 3	326	16	1.00812e-161	7346	1	F:GO:0005488	F:binding			IPR001005 (PFAM); G3DSA:1.10.10.60 (GENE3D); PTHR22705:SF0 (PANTHER); IPR037830 (PANTHER); IPR001005 (CDD); IPR009057 (SUPERFAMILY)	F:GO:0003677	F:DNA binding
g892.t1	XP_012547467.1bombyx_mori_asm15162v1_core_32_85_1 protein uncharacterized LOC101738890	790	20	5.29806e-116	5659						G3DSA:3.10.20.370 (GENE3D); IPR000477 (PFAM); IPR041373 (PFAM); G3DSA:3.30.70.270 (GENE3D); G3DSA:3.30.70.270 (GENE3D); G3DSA:3.10.10.10 (GENE3D); PTHR24559:SF269 (PANTHER); PTHR24559 (PANTHER); IPR000477 (PROSITE_PROFILES); cd09274 (CDD); cd01647 (CDD); SSF56672 (SUPERFAMILY)	no GO terms	no GO terms
g893.t1	E3 ubiquitin-protein ligase BRE1-like	460	20	0.000442654	6115						IPR013083 (G3DSA:3.30.40.GENE3D); mobidb-lite (MOBIDB_LITE); mobidb-lite (MOBIDB_LITE); mobidb-lite (MOBIDB_LITE); mobidb-lite (MOBIDB_LITE); mobidb-lite (MOBIDB_LITE); mobidb-lite (MOBIDB_LITE); mobidb-lite (MOBIDB_LITE); SSF57850 (SUPERFAMILY)	no GO terms	no GO terms
g894.t1	coiled-coil domain-containing protein 28A	199	19	2.03481e-106	7803						IPR025271 (PFAM); mobidb-lite (MOBIDB_LITE); mobidb-lite (MOBIDB_LITE); mobidb-lite (MOBIDB_LITE); IPR025271 (PANTHER); PTHR13400:SF4 (PANTHER)	no GO terms	no GO terms
g895.t1	uncharacterized protein LOC111354288	614	10	4.85728e-29	5035						mobidb-lite (MOBIDB_LITE); mobidb-lite (MOBIDB_LITE); mobidb-lite (MOBIDB_LITE)	no GO terms	no GO terms
g896.t1	protein obstructor-E-like	237	20	7.21797e-156	8158	3	C:GO:0005576; P:GO:0006030; F:GO:0008061	C:extracellular region; P:chitin metabolic process; F:chitin binding			IPR002557 (PFAM); G3DSA:2.170.140.10 (GENE3D); PTHR23301 (PANTHER); PTHR23301:SF75 (PANTHER); IPR002557 (PROSITE_PROFILES); IPR002557 (PROSITE_PROFILES); IPR002557 (PROSITE_PROFILES); IPR036508 (SUPERFAMILY); IPR036508 (SUPERFAMILY); IPR036508 (SUPERFAMILY)	C:GO:0005576; P:GO:0006030; F:GO:0008061	C:extracellular region; P:chitin metabolic process; F:chitin binding
g897.t1	protein obstructor-E-like	240	20	3.66302e-143	7486	3	C:GO:0005576; P:GO:0006030; F:GO:0008061	C:extracellular region; P:chitin metabolic process; F:chitin binding			G3DSA:2.170.140.10 (GENE3D); IPR002557 (PFAM); PTHR23301:SF75 (PANTHER); PTHR23301 (PANTHER); IPR002557 (PROSITE_PROFILES); IPR002557 (PROSITE_PROFILES); IPR002557 (PROSITE_PROFILES); IPR036508 (SUPERFAMILY); IPR036508 (SUPERFAMILY); IPR036508 (SUPERFAMILY)	C:GO:0005576; P:GO:0006030; F:GO:0008061	C:extracellular region; P:chitin metabolic process; F:chitin binding
g898.t1	protein obstructor-E-like	227	20	1.78617e-146	7849	3	C:GO:0005576; P:GO:0006030; F:GO:0008061	C:extracellular region; P:chitin metabolic process; F:chitin binding			G3DSA:3.20.20.80 (GENE3D); IPR002557 (PFAM); PTHR23301 (PANTHER); PTHR23301:SF68 (PANTHER); IPR002557 (PROSITE_PROFILES); IPR002557 (PROSITE_PROFILES); IPR002557 (PROSITE_PROFILES); IPR036508 (SUPERFAMILY); IPR036508 (SUPERFAMILY); IPR036508 (SUPERFAMILY)	C:GO:0005576; P:GO:0006030; F:GO:0008061	C:extracellular region; P:chitin metabolic process; F:chitin binding
g899.t1	protein obstructor-E-like	294	20	0	8206	3	C:GO:0005576; P:GO:0006030; F:GO:0008061	C:extracellular region; P:chitin metabolic process; F:chitin binding			IPR002557 (PFAM); G3DSA:2.170.140.10 (GENE3D); mobidb-lite (MOBIDB_LITE); mobidb-lite (MOBIDB_LITE); PTHR23301 (PANTHER); PTHR23301 (PANTHER); PTHR23301:SF71 (PANTHER); IPR002557 (PROSITE_PROFILES); IPR002557 (PROSITE_PROFILES); IPR002557 (PROSITE_PROFILES); IPR036508 (SUPERFAMILY); IPR036508 (SUPERFAMILY); IPR036508 (SUPERFAMILY)	C:GO:0005576; P:GO:0006030; F:GO:0008061	C:extracellular region; P:chitin metabolic process; F:chitin binding
g900.t1	XP_013144495.1papilio_polytes_ppol1_refseq_core_32_85_1 protein uncharacterized LOC106107989	283	20	1.38202e-89	6051	5	C:GO:0005576; P:GO:0006030; F:GO:0008061; C:GO:0016020; C:GO:0016021	C:extracellular region; P:chitin metabolic process; F:chitin binding; C:membrane; C:integral component of membrane			G3DSA:2.170.140.10 (GENE3D); IPR002557 (PFAM); mobidb-lite (MOBIDB_LITE); PTHR23301 (PANTHER); IPR002557 (PROSITE_PROFILES); IPR002557 (PROSITE_PROFILES); IPR036508 (SUPERFAMILY); IPR036508 (SUPERFAMILY)	C:GO:0005576; P:GO:0006030; F:GO:0008061	C:extracellular region; P:chitin metabolic process; F:chitin binding
g901.t1	protein obstructor-E isoform X1	262	20	0	9558	3	C:GO:0005576; P:GO:0006030; F:GO:0008061	C:extracellular region; P:chitin metabolic process; F:chitin binding			G3DSA:2.170.140.10 (GENE3D); IPR002557 (PFAM); mobidb-lite (MOBIDB_LITE); PTHR23301:SF75 (PANTHER); PTHR23301 (PANTHER); IPR002557 (PROSITE_PROFILES); IPR002557 (PROSITE_PROFILES); IPR002557 (PROSITE_PROFILES); IPR036508 (SUPERFAMILY); IPR036508 (SUPERFAMILY); IPR036508 (SUPERFAMILY)	C:GO:0005576; P:GO:0006030; F:GO:0008061	C:extracellular region; P:chitin metabolic process; F:chitin binding
g902.t1	UPF0764 protein C16orf89 homolog	95	13	3.88672e-14	554						IPR031751 (PFAM)	no GO terms	no GO terms
g903.t1	XP_013144423.1papilio_polytes_ppol1_refseq_core_32_85_1 protein uncharacterized LOC106107937	164	11	0.000254854	5795						no IPS match	no IPS match	no IPS match
g904.t1	thioredoxin-like protein 1	307	20	0	8408	2	C:GO:0005623; P:GO:0045454	C:cell; P:cell redox homeostasis			PR00421 (PRINTS); IPR010400 (PFAM); G3DSA:3.40.30.10 (GENE3D); IPR037047 (G3DSA:2.60.120.GENE3D); IPR013766 (PFAM); PTHR46115 (PANTHER); IPR013766 (PROSITE_PROFILES); IPR010400 (PROSITE_PROFILES); cd02947 (CDD); IPR008979 (SUPERFAMILY); IPR036249 (SUPERFAMILY)	P:GO:0045454	P:cell redox homeostasis
g905.t1	XP_013147693.1papilio_polytes_ppol1_refseq_core_32_85_1 protein uncharacterized LOC106110415	112	10	1.30828e-15	5644						no IPS match	no IPS match	no IPS match
g906.t1	U4/U6.U5 tri-snRNP-associated protein 2	575	20	0	8296	4	P:GO:0000245; F:GO:0008270; P:GO:0016579; F:GO:0036459	P:spliceosomal complex assembly; F:zinc ion binding; P:protein deubiquitination; F:thiol-dependent ubiquitinyl hydrolase activity	EC:3.4.19.12	Ubiquitinyl hydrolase 1	IPR013083 (G3DSA:3.30.40.GENE3D); IPR001607 (PFAM); IPR001394 (PFAM); G3DSA:3.90.70.10 (GENE3D); mobidb-lite (MOBIDB_LITE); mobidb-lite (MOBIDB_LITE); PTHR21646 (PANTHER); PTHR21646 (PANTHER); IPR033809 (PTHR21646:PANTHER); IPR033809 (PTHR21646:PANTHER); IPR001607 (PROSITE_PROFILES); IPR028889 (PROSITE_PROFILES); IPR033809 (CDD); IPR038765 (SUPERFAMILY); SSF57850 (SUPERFAMILY)	P:GO:0000245; P:GO:0006397; F:GO:0008270; P:GO:0016579; F:GO:0036459	P:spliceosomal complex assembly; P:mRNA processing; F:zinc ion binding; P:protein deubiquitination; F:thiol-dependent ubiquitinyl hydrolase activity
g907.t1	protein purity of essence	3404	20	0	816						IPR003126 (PFAM); mobidb-lite (MOBIDB_LITE); mobidb-lite (MOBIDB_LITE); mobidb-lite (MOBIDB_LITE); mobidb-lite (MOBIDB_LITE); mobidb-lite (MOBIDB_LITE); mobidb-lite (MOBIDB_LITE); mobidb-lite (MOBIDB_LITE); mobidb-lite (MOBIDB_LITE); mobidb-lite (MOBIDB_LITE); mobidb-lite (MOBIDB_LITE); mobidb-lite (MOBIDB_LITE); mobidb-lite (MOBIDB_LITE); mobidb-lite (MOBIDB_LITE); mobidb-lite (MOBIDB_LITE); mob…	F:GO:0005515; F:GO:0008270	F:protein binding; F:zinc ion binding
g908.t1	protein purity of essence	323	20	9.30168e-144	8175						mobidb-lite (MOBIDB_LITE); mobidb-lite (MOBIDB_LITE); PTHR21725 (PANTHER); PTHR21725:SF1 (PANTHER); IPR016024 (SUPERFAMILY)	no GO terms	no GO terms
g909.t1	XP_011549793.1plutella_xylostella_dbmfjv1x1_core_32_85_1 protein uncharacterized LOC105381703	308	20	5.88422e-22	6586						IPR041588 (PFAM); IPR036397 (G3DSA:3.30.420.GENE3D); mobidb-lite (MOBIDB_LITE); PTHR24559:SF292 (PANTHER); PTHR24559 (PANTHER); IPR012337 (SUPERFAMILY)	F:GO:0003676	F:nucleic acid binding
g910.t1	protein purity of essence	749	20	0	8329						PTHR21725 (PANTHER)	no GO terms	no GO terms
g911.t1	protein purity of essence	1937	20	0	8662						IPR025704 (PFAM); mobidb-lite (MOBIDB_LITE); PTHR21725:SF1 (PANTHER); PTHR21725 (PANTHER); PTHR21725 (PANTHER); PTHR21725:SF1 (PANTHER)	no GO terms	no GO terms
g912.t1	aquaporin AQPAe.a isoform X2	256	20	7.76776e-145	8919	3	F:GO:0015267; C:GO:0016021; P:GO:0055085	F:channel activity; C:integral component of membrane; P:transmembrane transport			IPR000425 (PRINTS); IPR000425 (TIGRFAM); IPR000425 (PFAM); IPR023271 (G3DSA:1.20.1080.GENE3D); PTHR19139:SF271 (PANTHER); IPR034294 (PANTHER); IPR000425 (CDD); IPR023271 (SUPERFAMILY)	F:GO:0015267; C:GO:0016020; P:GO:0055085	F:channel activity; C:membrane; P:transmembrane transport
g913.t1	protein ERGIC-53	107	3	0.791597	5277						mobidb-lite (MOBIDB_LITE)	no GO terms	no GO terms
g914.t1	SET and MYND domain-containing protein 4	623	20	0	6963						G3DSA:3.30.60.180 (GENE3D); G3DSA:3.30.70.3410 (GENE3D); IPR001214 (PFAM); G3DSA:2.170.270.10 (GENE3D); IPR011990 (G3DSA:1.25.40.GENE3D); mobidb-lite (MOBIDB_LITE); PTHR46165 (PANTHER); PTHR46165:SF3 (PANTHER); IPR001214 (PROSITE_PROFILES); SSF144232 (SUPERFAMILY); SSF82199 (SUPERFAMILY); IPR011990 (SUPERFAMILY)	F:GO:0005515	F:protein binding
g915.t1	tctex1 domain-containing protein 2-like	149	20	1.4727e-67	8132						IPR038586 (G3DSA:3.30.1140.GENE3D); IPR005334 (PFAM); mobidb-lite (MOBIDB_LITE); mobidb-lite (MOBIDB_LITE); PTHR21255:SF7 (PANTHER); IPR005334 (PANTHER)	no GO terms	no GO terms
g916.t1	SET and MYND domain-containing protein 4	71	11	1.53721e-27	8747						IPR019734 (PROSITE_PROFILES); IPR013026 (PROSITE_PROFILES)	F:GO:0005515	F:protein binding
g917.t1	stress-activated map kinase-interacting protein 1	524	17	0	7429	2	F:GO:0016301; P:GO:0016310	F:kinase activity; P:phosphorylation			IPR031313 (PFAM); IPR031567 (PFAM); IPR032679 (PFAM); IPR011993 (G3DSA:2.30.29.GENE3D); PTHR13335 (PANTHER)	no GO terms	no GO terms
g918.t1	rab GTPase-activating protein 1-like isoform X1	149	20	6.29977e-42	7733	2	F:GO:0005096; P:GO:0043547	F:GTPase activator activity; P:positive regulation of GTPase activity			no IPS match	no IPS match	no IPS match
g919.t1	rab GTPase-activating protein 1-like isoform X3	199	20	1.78435e-89	9303	2	F:GO:0005096; P:GO:0043547	F:GTPase activator activity; P:positive regulation of GTPase activity			IPR011993 (G3DSA:2.30.29.GENE3D); IPR006020 (PFAM); mobidb-lite (MOBIDB_LITE); mobidb-lite (MOBIDB_LITE); PTHR47219 (PANTHER); IPR006020 (PROSITE_PROFILES); cd01211 (CDD); SSF50729 (SUPERFAMILY)	F:GO:0005515	F:protein binding
g920.t1	rab GTPase-activating protein 1-like isoform X1	1075	20	0	8281						IPR022164 (PFAM); G3DSA:1.10.10.750 (GENE3D); G3DSA:1.10.8.270 (GENE3D); IPR000195 (PFAM); G3DSA:1.10.8.270 (GENE3D); G3DSA:1.10.472.80 (GENE3D); G3DSA:1.10.8.270 (GENE3D); mobidb-lite (MOBIDB_LITE); mobidb-lite (MOBIDB_LITE); mobidb-lite (MOBIDB_LITE); PTHR22957 (PANTHER); IPR033185 (PTHR22957:PANTHER); IPR033185 (PTHR22957:PANTHER); PTHR22957 (PANTHER); IPR033185 (PTHR22957:PANTHER); PTHR22957 …	F:GO:0005096; P:GO:0043547	F:GTPase activator activity; P:positive regulation of GTPase activity
g921.t1	pancreatic lipase-related protein 2-like	292	20	3.11744e-96	6612	3	C:GO:0005576; P:GO:0006629; F:GO:0052689	C:extracellular region; P:lipid metabolic process; F:carboxylic ester hydrolase activity			IPR000734 (PRINTS); IPR029058 (G3DSA:3.40.50.GENE3D); IPR013818 (PFAM); IPR000734 (PANTHER); IPR029058 (SUPERFAMILY)	F:GO:0052689	F:carboxylic ester hydrolase activity
g922.t1	serine/arginine repetitive matrix protein 2 isoform X1	79	15	3.34637e-17	9407						mobidb-lite (MOBIDB_LITE)	no GO terms	no GO terms
g923.t1	serine/arginine repetitive matrix protein 2 isoform X2	379	20	6.65842e-72	7911						mobidb-lite (MOBIDB_LITE); mobidb-lite (MOBIDB_LITE); mobidb-lite (MOBIDB_LITE); mobidb-lite (MOBIDB_LITE); mobidb-lite (MOBIDB_LITE)	no GO terms	no GO terms
g924.t1	---NA---	239									no IPS match	no IPS match	no IPS match
g925.t1	serine/arginine repetitive matrix protein 2 isoform X3	503	20	7.66238e-51	9495						mobidb-lite (MOBIDB_LITE); mobidb-lite (MOBIDB_LITE); mobidb-lite (MOBIDB_LITE); mobidb-lite (MOBIDB_LITE)	no GO terms	no GO terms
g926.t1	serine/arginine repetitive matrix protein 2 isoform X3	690	20	0	8718						G3DSA:3.30.60.180 (GENE3D); mobidb-lite (MOBIDB_LITE); mobidb-lite (MOBIDB_LITE); mobidb-lite (MOBIDB_LITE); mobidb-lite (MOBIDB_LITE); IPR038825 (PANTHER); PTHR21517:SF3 (PANTHER); SSF144232 (SUPERFAMILY)	P:GO:0045216	P:cell-cell junction organization
g927.t1	retinol dehydrogenase 13-like	296	20	1.17556e-159	6679	1	C:GO:0016020	C:membrane			IPR002347 (PRINTS); G3DSA:3.40.50.720 (GENE3D); IPR002347 (PFAM); PTHR43157:SF2 (PANTHER); PTHR43157 (PANTHER); PTHR43157:SF2 (PANTHER); PTHR43157 (PANTHER); IPR036291 (SUPERFAMILY)	no GO terms	no GO terms
g928.t1	ras-related protein Rab-9B	229	20	7.20537e-142	7961	6	F:GO:0003924; F:GO:0005525; C:GO:0005622; P:GO:0006886; P:GO:0032482; P:GO:0042147	F:GTPase activity; F:GTP binding; C:intracellular; P:intracellular protein transport; P:Rab protein signal transduction; P:retrograde transport, endosome to Golgi	EC:3.6.1.15	Nucleoside-triphosphate phosphatase	PR00449 (PRINTS); IPR001806 (PFAM); IPR005225 (TIGRFAM); G3DSA:3.40.50.300 (GENE3D); PTHR24073:SF1076 (PANTHER); PTHR24073 (PANTHER); PS51419 (PROSITE_PROFILES); IPR027417 (SUPERFAMILY)	F:GO:0003924; F:GO:0005525	F:GTPase activity; F:GTP binding
g929.t1	nuclear hormone receptor FTZ-F1 beta	894	20	0	7467	2	F:GO:0005488; P:GO:0050794	F:binding; P:regulation of cellular process			IPR001723 (PRINTS); IPR001628 (PRINTS); IPR013088 (G3DSA:3.30.50.GENE3D); IPR035500 (G3DSA:1.10.565.GENE3D); IPR001628 (PFAM); IPR000536 (PFAM); mobidb-lite (MOBIDB_LITE); mobidb-lite (MOBIDB_LITE); mobidb-lite (MOBIDB_LITE); mobidb-lite (MOBIDB_LITE); mobidb-lite (MOBIDB_LITE); mobidb-lite (MOBIDB_LITE); PTHR24086:SF25 (PANTHER); IPR016355 (PANTHER); PTHR24086:SF25 (PANTHER); IPR016355 (PANTHER)…	F:GO:0003677; F:GO:0003700; F:GO:0003707; C:GO:0005634; P:GO:0006355; F:GO:0008270; F:GO:0043565	F:DNA binding; F:DNA-binding transcription factor activity; F:steroid hormone receptor activity; C:nucleus; P:regulation of transcription, DNA-templated; F:zinc ion binding; F:sequence-specific DNA binding
g930.t1	zinc metalloproteinase nas-4-like	269	20	1.7453e-119	7318	2	F:GO:0008237; F:GO:0046872	F:metallopeptidase activity; F:metal ion binding			IPR001506 (PRINTS); IPR024079 (G3DSA:3.40.390.GENE3D); IPR001506 (PFAM); PTHR10127 (PANTHER); PS51864 (PROSITE_PROFILES); IPR034035 (CDD); SSF55486 (SUPERFAMILY)	F:GO:0004222; P:GO:0006508; F:GO:0008237	F:metalloendopeptidase activity; P:proteolysis; F:metallopeptidase activity
g931.t1	seminal metalloprotease 1-like	295	20	2.54088e-107	677	1	F:GO:0008233	F:peptidase activity			IPR001506 (PRINTS); IPR024079 (G3DSA:3.40.390.GENE3D); IPR001506 (PFAM); PTHR10127 (PANTHER); PTHR10127:SF807 (PANTHER); PS51864 (PROSITE_PROFILES); IPR034035 (CDD); SSF55486 (SUPERFAMILY)	F:GO:0004222; P:GO:0006508; F:GO:0008237	F:metalloendopeptidase activity; P:proteolysis; F:metallopeptidase activity
g932.t1	zinc metalloproteinase nas-4-like	296	20	8.47029e-108	6783	1	F:GO:0008233	F:peptidase activity			IPR001506 (PRINTS); IPR024079 (G3DSA:3.40.390.GENE3D); IPR001506 (PFAM); PTHR10127:SF807 (PANTHER); PTHR10127 (PANTHER); PS51864 (PROSITE_PROFILES); IPR034035 (CDD); SSF55486 (SUPERFAMILY)	F:GO:0004222; P:GO:0006508; F:GO:0008237	F:metalloendopeptidase activity; P:proteolysis; F:metallopeptidase activity
g933.t1	zinc metalloproteinase nas-4-like	293	20	0	7889	3	F:GO:0004222; P:GO:0006508; F:GO:0008270	F:metalloendopeptidase activity; P:proteolysis; F:zinc ion binding	EC:3.4.24	Acting on peptide bonds (peptidases)	IPR001506 (PRINTS); IPR024079 (G3DSA:3.40.390.GENE3D); IPR001506 (PFAM); PTHR10127 (PANTHER); PTHR10127:SF807 (PANTHER); PS51864 (PROSITE_PROFILES); IPR034035 (CDD); SSF55486 (SUPERFAMILY)	F:GO:0004222; P:GO:0006508; F:GO:0008237	F:metalloendopeptidase activity; P:proteolysis; F:metallopeptidase activity
g934.t1	paired box protein Pax-6-like	297	20	7.0619e-127	738	8	F:GO:0003677; F:GO:0003700; C:GO:0005634; P:GO:0006355; P:GO:0006366; P:GO:0007601; P:GO:0043010; F:GO:0043565	F:DNA binding; F:DNA-binding transcription factor activity; C:nucleus; P:regulation of transcription, DNA-templated; P:transcription by RNA polymerase II; P:visual perception; P:camera-type eye development; F:sequence-specific DNA binding			IPR001356 (PFAM); G3DSA:1.10.10.60 (GENE3D); mobidb-lite (MOBIDB_LITE); mobidb-lite (MOBIDB_LITE); mobidb-lite (MOBIDB_LITE); PTHR24329:SF521 (PANTHER); PTHR24329 (PANTHER); IPR001356 (PROSITE_PROFILES); IPR001356 (CDD); IPR009057 (SUPERFAMILY)	F:GO:0003677	F:DNA binding
g935.t1	---NA---	173									no IPS match	no IPS match	no IPS match
g936.t1	estradiol 17-beta-dehydrogenase 8	255	20	6.43667e-143	8332	2	F:GO:0016491; P:GO:0055114	F:oxidoreductase activity; P:oxidation-reduction process			IPR002347 (PRINTS); IPR002347 (PRINTS); G3DSA:3.40.50.720 (GENE3D); PF13561 (PFAM); PTHR42760 (PANTHER); PTHR42760:SF83 (PANTHER); IPR036291 (SUPERFAMILY)	no GO terms	no GO terms
g937.t1	deoxynucleotidyltransferase terminal-interacting protein 2	287	15	6.75367e-135	7975	1	F:GO:0016740	F:transferase activity			IPR014810 (PFAM); mobidb-lite (MOBIDB_LITE); IPR039883 (PANTHER)	no GO terms	no GO terms
g938.t1	transmembrane protein 209	456	10	1.67361e-106	5575	2	C:GO:0016020; C:GO:0016021	C:membrane; C:integral component of membrane			IPR019176 (PFAM); mobidb-lite (MOBIDB_LITE); mobidb-lite (MOBIDB_LITE); IPR019176 (PANTHER)	no GO terms	no GO terms
g939.t1	protein obstructor-E-like	341	20	1.04161e-145	7189	3	C:GO:0005576; P:GO:0006030; F:GO:0008061	C:extracellular region; P:chitin metabolic process; F:chitin binding			G3DSA:2.170.140.10 (GENE3D); IPR002557 (PFAM); mobidb-lite (MOBIDB_LITE); mobidb-lite (MOBIDB_LITE); mobidb-lite (MOBIDB_LITE); mobidb-lite (MOBIDB_LITE); PTHR23301 (PANTHER); IPR002557 (PROSITE_PROFILES); IPR002557 (PROSITE_PROFILES); IPR002557 (PROSITE_PROFILES); IPR002557 (PROSITE_PROFILES); IPR036508 (SUPERFAMILY); IPR036508 (SUPERFAMILY); IPR036508 (SUPERFAMILY)	C:GO:0005576; P:GO:0006030; F:GO:0008061	C:extracellular region; P:chitin metabolic process; F:chitin binding
g940.t1	arrestin homolog isoform X2	673	20	0	6584	1	P:GO:0007165	P:signal transduction			IPR011022 (PFAM); IPR014752 (G3DSA:2.60.40.GENE3D); IPR014753 (G3DSA:2.60.40.GENE3D); IPR011021 (PFAM); mobidb-lite (MOBIDB_LITE); mobidb-lite (MOBIDB_LITE); mobidb-lite (MOBIDB_LITE); mobidb-lite (MOBIDB_LITE); IPR000698 (PANTHER); PTHR11792:SF18 (PANTHER); PTHR11792:SF18 (PANTHER); IPR000698 (PANTHER); IPR000698 (PANTHER); IPR000698 (PANTHER); PTHR11792:SF18 (PANTHER); PTHR11792:SF18 (PANTHER);…	P:GO:0007165	P:signal transduction
g941.t1	chymotrypsin-2-like	297	20	6.89534e-108	7316						IPR001314 (PRINTS); G3DSA:2.40.10.10 (GENE3D); IPR001254 (PFAM); G3DSA:2.40.10.10 (GENE3D); mobidb-lite (MOBIDB_LITE); mobidb-lite (MOBIDB_LITE); PTHR24260:SF99 (PANTHER); PTHR24260 (PANTHER); IPR001254 (PROSITE_PROFILES); IPR001254 (CDD); IPR009003 (SUPERFAMILY)	F:GO:0004252; P:GO:0006508	F:serine-type endopeptidase activity; P:proteolysis
g942.t1	myb-related transcription factor, partner of profilin-like	171	20	1.80457e-21	5956	2	C:GO:0005634; P:GO:0006915	C:nucleus; P:apoptotic process			IPR028002 (PFAM); IPR026753 (PANTHER); PTHR23098:SF4 (PANTHER)	C:GO:0005634; P:GO:0006915	C:nucleus; P:apoptotic process
g943.t1	putative nuclease HARBI1	193	20	1.17584e-26	6067						IPR027806 (PFAM); PTHR22930 (PANTHER); PTHR22930:SF36 (PANTHER)	no GO terms	no GO terms
g944.t1	XP_011557795.1plutella_xylostella_dbmfjv1x1_core_32_85_1 protein uncharacterized LOC105388554	383	20	2.67856e-150	5081						IPR041588 (PFAM); IPR036397 (G3DSA:3.30.420.GENE3D); G3DSA:1.10.340.70 (GENE3D); IPR001584 (PFAM); PTHR24559 (PANTHER); PTHR24559:SF275 (PANTHER); IPR001584 (PROSITE_PROFILES); IPR012337 (SUPERFAMILY)	F:GO:0003676; P:GO:0015074	F:nucleic acid binding; P:DNA integration
g945.t1	RNA-directed DNA polymerase from mobile element jockey-like	724	20	2.20344e-127	6143						IPR000477 (PFAM); mobidb-lite (MOBIDB_LITE); PTHR19446:SF416 (PANTHER); PTHR19446 (PANTHER); IPR000477 (PROSITE_PROFILES); cd01650 (CDD); SSF56672 (SUPERFAMILY)	no GO terms	no GO terms
g946.t1	XP_011548783.1plutella_xylostella_dbmfjv1x1_core_32_85_1 protein uncharacterized LOC105380875	339	20	4.55037e-62	5037						IPR001878 (PFAM); G3DSA:4.10.60.10 (GENE3D); mobidb-lite (MOBIDB_LITE); mobidb-lite (MOBIDB_LITE); PTHR23002 (PANTHER); IPR001878 (PROSITE_PROFILES); IPR001878 (PROSITE_PROFILES); IPR036875 (SUPERFAMILY); IPR036875 (SUPERFAMILY)	F:GO:0003676; F:GO:0008270	F:nucleic acid binding; F:zinc ion binding
g947.t1	pse15180.3phoebis_sennae_v1x1_core_32_85_1 protein	1048	20	0	6533						G3DSA:3.30.70.270 (GENE3D); G3DSA:3.10.10.10 (GENE3D); IPR008737 (PFAM); IPR021109 (G3DSA:2.40.70.GENE3D); IPR005312 (PFAM); mobidb-lite (MOBIDB_LITE); PTHR22955 (PANTHER); PTHR22955:SF60 (PANTHER); IPR001995 (PROSITE_PROFILES); SSF56672 (SUPERFAMILY)	F:GO:0004190; P:GO:0006508	F:aspartic-type endopeptidase activity; P:proteolysis
g948.t1	XP_013182507.1papilio_xuthus_pxut1_refseq_core_32_85_1 protein uncharacterized LOC106128591	1148	20	0	6941						G3DSA:3.10.10.10 (GENE3D); IPR005312 (PFAM); IPR008737 (PFAM); G3DSA:3.30.70.270 (GENE3D); mobidb-lite (MOBIDB_LITE); mobidb-lite (MOBIDB_LITE); mobidb-lite (MOBIDB_LITE); PTHR22955 (PANTHER); PTHR22955:SF60 (PANTHER); cd01644 (CDD); SSF56672 (SUPERFAMILY)	no GO terms	no GO terms
g949.t1	XP_011563982.1plutella_xylostella_dbmfjv1x1_core_32_85_1 protein ephrin-A4	260	17	0	9142	5	C:GO:0005886; P:GO:0007411; C:GO:0016021; F:GO:0046875; P:GO:0048013	C:plasma membrane; P:axon guidance; C:integral component of membrane; F:ephrin receptor binding; P:ephrin receptor signaling pathway			IPR001799 (PRINTS); IPR001799 (PFAM); IPR008972 (G3DSA:2.60.40.GENE3D); mobidb-lite (MOBIDB_LITE); mobidb-lite (MOBIDB_LITE); IPR031328 (PANTHER); PTHR11304:SF29 (PANTHER); IPR001799 (PROSITE_PROFILES); cd02675 (CDD); IPR008972 (SUPERFAMILY)	C:GO:0016020	C:membrane
g950.t1	---NA---	88									no IPS match	no IPS match	no IPS match
g951.t1	V-type proton ATPase subunit D	1839	20	2.63102e-67	5457	2	F:GO:0042626; P:GO:0055085	F:ATPase-coupled transmembrane transporter activity; P:transmembrane transport			IPR002699 (PFAM); mobidb-lite (MOBIDB_LITE); mobidb-lite (MOBIDB_LITE); mobidb-lite (MOBIDB_LITE); mobidb-lite (MOBIDB_LITE); IPR002699 (PANTHER); PTHR11671:SF1 (PANTHER); IPR002699 (PANTHER); PTHR11671:SF1 (PANTHER); cd05911 (CDD)	F:GO:0042626	F:ATPase-coupled transmembrane transporter activity
g952.t1	---NA---	103									no IPS match	no IPS match	no IPS match
g953.t1	protein lethal(2)essential for life	228	20	8.06463e-113	8728	2	F:GO:0005212; F:GO:0046872	F:structural constituent of eye lens; F:metal ion binding			IPR001436 (PRINTS); IPR002068 (PFAM); IPR003090 (PFAM); IPR008978 (G3DSA:2.60.40.GENE3D); IPR001436 (PIRSF); mobidb-lite (MOBIDB_LITE); PTHR45640:SF23 (PANTHER); PTHR45640 (PANTHER); IPR002068 (PROSITE_PROFILES); cd06526 (CDD); IPR008978 (SUPERFAMILY)	F:GO:0005212	F:structural constituent of eye lens
g954.t1	GPI ethanolamine phosphate transferase 2 isoform X1	1529	20	0	8196						IPR017850 (G3DSA:3.40.720.GENE3D); IPR002591 (PFAM); G3DSA:3.40.50.1010 (GENE3D); IPR039527 (PANTHER); cd18676 (CDD); IPR037674 (CDD); IPR029060 (SUPERFAMILY); IPR017850 (SUPERFAMILY)	F:GO:0003824; P:GO:0006506; F:GO:0051377	F:catalytic activity; P:GPI anchor biosynthetic process; F:mannose-ethanolamine phosphotransferase activity
g955.t1	peptidyl-prolyl cis-trans isomerase FKBP8	405	20	0	7697	3	P:GO:0000413; F:GO:0003755; C:GO:0016021	P:protein peptidyl-prolyl isomerization; F:peptidyl-prolyl cis-trans isomerase activity; C:integral component of membrane	EC:5.2.1.8	Peptidylprolyl isomerase	IPR011990 (G3DSA:1.25.40.GENE3D); IPR001179 (PFAM); G3DSA:3.10.50.40 (GENE3D); IPR005158 (PFAM); mobidb-lite (MOBIDB_LITE); mobidb-lite (MOBIDB_LITE); mobidb-lite (MOBIDB_LITE); mobidb-lite (MOBIDB_LITE); mobidb-lite (MOBIDB_LITE); mobidb-lite (MOBIDB_LITE); PTHR46512 (PANTHER); IPR013026 (PROSITE_PROFILES); IPR001179 (PROSITE_PROFILES); SSF54534 (SUPERFAMILY); IPR011990 (SUPERFAMILY)	F:GO:0003755; F:GO:0005515	F:peptidyl-prolyl cis-trans isomerase activity; F:protein binding
g956.t1	cyclin-dependent-like kinase 5	298	20	0	9454	10	F:GO:0004693; F:GO:0005524; C:GO:0005634; C:GO:0005829; P:GO:0006468; P:GO:0007409; C:GO:0045202; P:GO:0048489; P:GO:0051402; P:GO:0051726	F:cyclin-dependent protein serine/threonine kinase activity; F:ATP binding; C:nucleus; C:cytosol; P:protein phosphorylation; P:axonogenesis; C:synapse; P:synaptic vesicle transport; P:neuron apoptotic process; P:regulation of cell cycle	EC:2.7.11; EC:2.7.11.22	Transferring phosphorus-containing groups; Cyclin-dependent kinase	G3DSA:3.30.200.20 (GENE3D); G3DSA:1.10.510.10 (GENE3D); PIRSF000654 (PIRSF); IPR000719 (PFAM); PTHR24056 (PANTHER); PTHR24056:SF246 (PANTHER); IPR000719 (PROSITE_PROFILES); cd07839 (CDD); IPR011009 (SUPERFAMILY)	F:GO:0004672; F:GO:0005524; P:GO:0006468	F:protein kinase activity; F:ATP binding; P:protein phosphorylation
g957.t1	protein lethal(2)essential for life-like	365	20	1.13363e-64	678	1	F:GO:0046872	F:metal ion binding			IPR001436 (PRINTS); IPR002068 (PFAM); IPR008978 (G3DSA:2.60.40.GENE3D); mobidb-lite (MOBIDB_LITE); PTHR45640:SF23 (PANTHER); PTHR45640 (PANTHER); IPR002068 (PROSITE_PROFILES); cd06526 (CDD); IPR008978 (SUPERFAMILY)	no GO terms	no GO terms
g958.t1	DNA replication complex GINS protein PSF3	67	14	3.67632e-28	8698	2	C:GO:0005634; P:GO:0006260	C:nucleus; P:DNA replication			mobidb-lite (MOBIDB_LITE); mobidb-lite (MOBIDB_LITE)	no GO terms	no GO terms
g959.t1	TM2 domain-containing protein almondex	1674	20	6.63767e-132	7111						IPR007829 (PFAM); mobidb-lite (MOBIDB_LITE); mobidb-lite (MOBIDB_LITE); mobidb-lite (MOBIDB_LITE); mobidb-lite (MOBIDB_LITE); mobidb-lite (MOBIDB_LITE); mobidb-lite (MOBIDB_LITE); mobidb-lite (MOBIDB_LITE); mobidb-lite (MOBIDB_LITE); mobidb-lite (MOBIDB_LITE); mobidb-lite (MOBIDB_LITE); mobidb-lite (MOBIDB_LITE); mobidb-lite (MOBIDB_LITE); mobidb-lite (MOBIDB_LITE); mobidb-lite (MOBIDB_LITE); mob…	no GO terms	no GO terms
g960.t1	X-ray repair cross-complementing protein 6	587	13	0	6898	2	F:GO:0003677; P:GO:0009987	F:DNA binding; P:cellular process			IPR006164 (PFAM); IPR005161 (PFAM); IPR006165 (TIGRFAM); IPR005160 (PFAM); G3DSA:1.10.1600.10 (GENE3D); IPR027388 (G3DSA:4.10.970.GENE3D); IPR006165 (PIRSF); IPR036465 (G3DSA:3.40.50.GENE3D); IPR016194 (G3DSA:2.40.290.GENE3D); mobidb-lite (MOBIDB_LITE); PTHR12604 (PANTHER); IPR006165 (PTHR12604:PANTHER); cd00788 (CDD); IPR016194 (SUPERFAMILY); IPR036465 (SUPERFAMILY)	P:GO:0000723; F:GO:0003677; F:GO:0003678; F:GO:0003684; C:GO:0005634; P:GO:0006303; F:GO:0042162; C:GO:0043564	P:telomere maintenance; F:DNA binding; F:DNA helicase activity; F:damaged DNA binding; C:nucleus; P:double-strand break repair via nonhomologous end joining; F:telomeric DNA binding; C:Ku70:Ku80 complex
g961.t1	guanine nucleotide-binding protein G(o) subunit alpha isoform X2	176	20	8.89631e-13	960	4	F:GO:0003924; F:GO:0005525; P:GO:0007188; F:GO:0031683	F:GTPase activity; F:GTP binding; P:adenylate cyclase-modulating G protein-coupled receptor signaling pathway; F:G-protein beta/gamma-subunit complex binding	EC:3.6.1.15	Nucleoside-triphosphate phosphatase	mobidb-lite (MOBIDB_LITE); mobidb-lite (MOBIDB_LITE)	no GO terms	no GO terms
g962.t1	---NA---	86									no IPS match	no IPS match	no IPS match
g963.t1	guanine nucleotide-binding protein G(o) subunit alpha isoform X1	164	20	2.03498e-68	984	4	F:GO:0003924; F:GO:0005525; P:GO:0007188; F:GO:0031683	F:GTPase activity; F:GTP binding; P:adenylate cyclase-modulating G protein-coupled receptor signaling pathway; F:G-protein beta/gamma-subunit complex binding	EC:3.6.1.15	Nucleoside-triphosphate phosphatase	IPR001019 (PFAM); IPR011025 (G3DSA:1.10.400.GENE3D); IPR001019 (PANTHER); PTHR10218:SF73 (PANTHER); IPR011025 (SUPERFAMILY)	F:GO:0003924; P:GO:0007165; P:GO:0007186; F:GO:0019001; F:GO:0031683	F:GTPase activity; P:signal transduction; P:G protein-coupled receptor signaling pathway; F:guanyl nucleotide binding; F:G-protein beta/gamma-subunit complex binding
g964.t1	probable cytochrome P450 49a1	512	20	0	695	7	F:GO:0004497; F:GO:0005506; F:GO:0016491; F:GO:0016705; F:GO:0020037; F:GO:0046872; P:GO:0055114	F:monooxygenase activity; F:iron ion binding; F:oxidoreductase activity; F:oxidoreductase activity, acting on paired donors, with incorporation or reduction of molecular oxygen; F:heme binding; F:metal ion binding; P:oxidation-reduction process			IPR001128 (PRINTS); IPR002401 (PRINTS); IPR001128 (PFAM); PTHR24305:SF28 (PANTHER); PTHR24305 (PANTHER); PTHR24305:SF28 (PANTHER); PTHR24305 (PANTHER); PTHR24305 (PANTHER); IPR036396 (SUPERFAMILY)	F:GO:0005506; F:GO:0016705; F:GO:0020037; P:GO:0055114	F:iron ion binding; F:oxidoreductase activity, acting on paired donors, with incorporation or reduction of molecular oxygen; F:heme binding; P:oxidation-reduction process
g965.t1	---NA---	78									mobidb-lite (MOBIDB_LITE)	no GO terms	no GO terms
g966.t1	guanine nucleotide-binding protein G(o) subunit alpha isoform X1	294	20	7.88058e-94	9929						IPR001019 (PRINTS); IPR001408 (PRINTS); G3DSA:3.40.50.300 (GENE3D); G3DSA:3.40.50.300 (GENE3D); IPR001019 (PFAM); PTHR10218:SF230 (PANTHER); IPR001019 (PANTHER); IPR001019 (CDD); IPR011025 (SUPERFAMILY); IPR027417 (SUPERFAMILY); IPR027417 (SUPERFAMILY)	F:GO:0003924; F:GO:0005525; P:GO:0007165; P:GO:0007186; P:GO:0007188; F:GO:0019001; F:GO:0031683	F:GTPase activity; F:GTP binding; P:signal transduction; P:G protein-coupled receptor signaling pathway; P:adenylate cyclase-modulating G protein-coupled receptor signaling pathway; F:guanyl nucleotide binding; F:G-protein beta/gamma-subunit complex binding
g967.t1	---NA---	98									no IPS match	no IPS match	no IPS match
g968.t1	---NA---	71									mobidb-lite (MOBIDB_LITE); mobidb-lite (MOBIDB_LITE)	no GO terms	no GO terms
g969.t1	pachytene checkpoint protein 2 homolog	438	20	0	6837	1	F:GO:0000166	F:nucleotide binding			PR00830 (PRINTS); IPR003959 (PFAM); G3DSA:3.40.50.300 (GENE3D); PTHR45991 (PANTHER); cd00009 (CDD); IPR027417 (SUPERFAMILY)	F:GO:0005524	F:ATP binding
g970.t1	cyclin-related protein FAM58A	244	20	9.29974e-169	805	6	C:GO:0000307; C:GO:0005634; F:GO:0016538; P:GO:0045737; P:GO:0045944; P:GO:1901409	C:cyclin-dependent protein kinase holoenzyme complex; C:nucleus; F:cyclin-dependent protein serine/threonine kinase regulator activity; P:positive regulation of cyclin-dependent protein serine/threonine kinase activity; P:positive regulation of transcription by RNA polymerase II; P:positive regulation of phosphorylation of RNA polymerase II C-terminal domain			G3DSA:1.10.472.10 (GENE3D); IPR006671 (PFAM); G3DSA:1.10.472.10 (GENE3D); PTHR10026 (PANTHER); IPR028759 (PTHR10026:PANTHER); IPR013763 (CDD); IPR036915 (SUPERFAMILY); IPR036915 (SUPERFAMILY)	no GO terms	no GO terms
g971.t1	cAMP-dependent protein kinase type II regulatory subunit isoform X1	382	20	0	9428	5	C:GO:0005952; F:GO:0008603; F:GO:0016301; F:GO:0030552; P:GO:0045859	C:cAMP-dependent protein kinase complex; F:cAMP-dependent protein kinase regulator activity; F:kinase activity; F:cAMP binding; P:regulation of protein kinase activity			PR00103 (PRINTS); IPR000595 (PFAM); IPR012198 (PIRSF); IPR014710 (G3DSA:2.60.120.GENE3D); IPR014710 (G3DSA:2.60.120.GENE3D); G3DSA:1.20.890.10 (GENE3D); mobidb-lite (MOBIDB_LITE); mobidb-lite (MOBIDB_LITE); PTHR11635 (PANTHER); PTHR11635:SF162 (PANTHER); IPR000595 (PROSITE_PROFILES); IPR000595 (PROSITE_PROFILES); IPR000595 (CDD); IPR000595 (CDD); SSF47391 (SUPERFAMILY); IPR018490 (SUPERFAMILY); I…	P:GO:0001932; C:GO:0005952; F:GO:0008603	P:regulation of protein phosphorylation; C:cAMP-dependent protein kinase complex; F:cAMP-dependent protein kinase regulator activity
g972.t1	XP_013137412.1papilio_polytes_ppol1_refseq_core_32_85_1 protein uncharacterized LOC106102464	1335	15	0	6561						mobidb-lite (MOBIDB_LITE); mobidb-lite (MOBIDB_LITE); PTHR15180 (PANTHER)	no GO terms	no GO terms
g973.t1	---NA---	90									mobidb-lite (MOBIDB_LITE); mobidb-lite (MOBIDB_LITE)	no GO terms	no GO terms
g974.t1	semaphorin-1A isoform X3	728	20	0	9635						G3DSA:3.30.1680.10 (GENE3D); IPR002165 (PFAM); IPR001627 (PFAM); IPR015943 (G3DSA:2.130.10.GENE3D); mobidb-lite (MOBIDB_LITE); mobidb-lite (MOBIDB_LITE); PTHR11036:SF127 (PANTHER); IPR027231 (PANTHER); IPR001627 (PROSITE_PROFILES); IPR042068 (CDD); IPR036352 (SUPERFAMILY); SSF103575 (SUPERFAMILY)	F:GO:0005515; F:GO:0030215	F:protein binding; F:semaphorin receptor binding
g975.t1	cilia- and flagella-associated protein 20	307	20	9.06726e-120	7744	5	C:GO:0031514; C:GO:0036064; P:GO:0060271; P:GO:0060296; P:GO:2000147	C:motile cilium; C:ciliary basal body; P:cilium assembly; P:regulation of cilium beat frequency involved in ciliary motility; P:positive regulation of cell motility			IPR007714 (PFAM); mobidb-lite (MOBIDB_LITE); IPR040441 (PANTHER); PTHR12458:SF8 (PANTHER)	no GO terms	no GO terms
g976.t1	cilia- and flagella-associated protein 20	183	20	3.62294e-39	868						IPR007714 (PFAM); mobidb-lite (MOBIDB_LITE); mobidb-lite (MOBIDB_LITE); PTHR12458:SF8 (PANTHER); IPR040441 (PANTHER)	no GO terms	no GO terms
g977.t1	---NA---	159									mobidb-lite (MOBIDB_LITE); mobidb-lite (MOBIDB_LITE)	no GO terms	no GO terms
g978.t1	testis-specific serine/threonine-protein kinase 3-like	217	20	2.48659e-140	9384	6	F:GO:0004674; F:GO:0005524; C:GO:0005634; C:GO:0005737; P:GO:0006468; P:GO:0035556	F:protein serine/threonine kinase activity; F:ATP binding; C:nucleus; C:cytoplasm; P:protein phosphorylation; P:intracellular signal transduction	EC:2.7.11	Transferring phosphorus-containing groups	IPR000719 (PFAM); G3DSA:1.10.510.10 (GENE3D); PTHR24343:SF345 (PANTHER); PTHR24343 (PANTHER); IPR000719 (PROSITE_PROFILES); IPR011009 (SUPERFAMILY)	F:GO:0004672; F:GO:0005524; P:GO:0006468	F:protein kinase activity; F:ATP binding; P:protein phosphorylation
g979.t1	ribonuclease kappa-like	97	10	6.99927e-16	628						IPR026770 (PANTHER); PTHR31733:SF1 (PANTHER)	F:GO:0004521; P:GO:0090305	F:endoribonuclease activity; P:nucleic acid phosphodiester bond hydrolysis
g980.t1	ribonuclease kappa-like	98	20	7.78871e-62	8118	3	F:GO:0004521; C:GO:0016021; P:GO:0090502	F:endoribonuclease activity; C:integral component of membrane; P:RNA phosphodiester bond hydrolysis, endonucleolytic			PTHR31733:SF1 (PANTHER); IPR026770 (PANTHER)	F:GO:0004521; P:GO:0090305	F:endoribonuclease activity; P:nucleic acid phosphodiester bond hydrolysis
g981.t1	pleckstrin homology domain-containing family F member 2 isoform X1	267	20	8.33813e-166	9136	1	F:GO:0046872	F:metal ion binding			IPR013083 (G3DSA:3.30.40.GENE3D); IPR000306 (PFAM); IPR001849 (PFAM); IPR011993 (G3DSA:2.30.29.GENE3D); mobidb-lite (MOBIDB_LITE); mobidb-lite (MOBIDB_LITE); PTHR46280 (PANTHER); PTHR46280:SF1 (PANTHER); IPR017455 (PROSITE_PROFILES); IPR001849 (PROSITE_PROFILES); cd15717 (CDD); IPR037871 (CDD); IPR011011 (SUPERFAMILY); SSF50729 (SUPERFAMILY)	F:GO:0046872	F:metal ion binding
g982.t1	pse1212.6phoebis_sennae_v1x1_core_32_85_1 protein	5453	20	0	778						IPR012099 (PIRSF); IPR036465 (G3DSA:3.40.50.GENE3D); IPR011704 (PFAM); G3DSA:3.40.50.300 (GENE3D); G3DSA:3.40.50.300 (GENE3D); IPR002035 (PFAM); IPR040848 (PFAM); mobidb-lite (MOBIDB_LITE); mobidb-lite (MOBIDB_LITE); mobidb-lite (MOBIDB_LITE); mobidb-lite (MOBIDB_LITE); mobidb-lite (MOBIDB_LITE); mobidb-lite (MOBIDB_LITE); mobidb-lite (MOBIDB_LITE); mobidb-lite (MOBIDB_LITE); mobidb-lite (MOBIDB_…	P:GO:0000027; F:GO:0005524; C:GO:0005634; F:GO:0016887	P:ribosomal large subunit assembly; F:ATP binding; C:nucleus; F:ATPase activity
g983.t1	---NA---	112									mobidb-lite (MOBIDB_LITE)	no GO terms	no GO terms
g984.t1	tyrosine-protein kinase Src42A isoform X3	403	20	0	9771						IPR001245 (PRINTS); IPR000980 (PRINTS); PIRSF000615 (PIRSF); G3DSA:3.30.200.20 (GENE3D); G3DSA:1.10.510.10 (GENE3D); IPR000980 (PFAM); IPR036860 (G3DSA:3.30.505.GENE3D); IPR001245 (PFAM); PTHR24418:SF413 (PANTHER); PTHR24418 (PANTHER); IPR000719 (PROSITE_PROFILES); IPR000980 (PROSITE_PROFILES); cd05068 (CDD); IPR011009 (SUPERFAMILY); IPR036860 (SUPERFAMILY)	F:GO:0004672; F:GO:0005524; P:GO:0006468	F:protein kinase activity; F:ATP binding; P:protein phosphorylation
g985.t1	---NA---	94									mobidb-lite (MOBIDB_LITE)	no GO terms	no GO terms
g986.t1	tyrosine-protein kinase Src42A isoform X1	546	12	0	7781						no IPS match	no IPS match	no IPS match
g987.t1	tyrosine-protein kinase Src42A isoform X2	121	20	5.09964e-61	8295	3	F:GO:0004715; F:GO:0005524; P:GO:0018108	F:non-membrane spanning protein tyrosine kinase activity; F:ATP binding; P:peptidyl-tyrosine phosphorylation	EC:2.7.10; EC:2.7.10.2	Transferring phosphorus-containing groups; Non-specific protein-tyrosine kinase	PR01887 (PRINTS); IPR001452 (PRINTS); G3DSA:2.30.30.40 (GENE3D); G3DSA:2.30.30.40 (GENE3D); IPR001452 (PFAM); mobidb-lite (MOBIDB_LITE); mobidb-lite (MOBIDB_LITE); PTHR24418:SF408 (PANTHER); PTHR24418 (PANTHER); IPR001452 (PROSITE_PROFILES); cd11845 (CDD); IPR036028 (SUPERFAMILY)	F:GO:0005515	F:protein binding
g988.t1	pse9822.1phoebis_sennae_v1x1_core_32_85_1 protein	1331	20	0	7011	6	F:GO:0003676; F:GO:0004190; C:GO:0005634; P:GO:0006508; F:GO:0008270; P:GO:0015074	F:nucleic acid binding; F:aspartic-type endopeptidase activity; C:nucleus; P:proteolysis; F:zinc ion binding; P:DNA integration			G3DSA:3.30.70.270 (GENE3D); IPR036397 (G3DSA:3.30.420.GENE3D); IPR041577 (PFAM); G3DSA:1.10.340.70 (GENE3D); IPR000477 (PFAM); G3DSA:3.10.20.370 (GENE3D); G3DSA:3.30.70.270 (GENE3D); IPR021109 (G3DSA:2.40.70.GENE3D); G3DSA:3.10.10.10 (GENE3D); IPR001584 (PFAM); IPR041588 (PFAM); mobidb-lite (MOBIDB_LITE); mobidb-lite (MOBIDB_LITE); PTHR24559 (PANTHER); PTHR24559:SF256 (PANTHER); IPR000477 (PROSIT…	F:GO:0003676; P:GO:0015074	F:nucleic acid binding; P:DNA integration
g989.t1	sex peptide receptor-like	429	20	0	8545	3	P:GO:0007218; F:GO:0008528; C:GO:0016021	P:neuropeptide signaling pathway; F:G protein-coupled peptide receptor activity; C:integral component of membrane			IPR000276 (PRINTS); IPR019427 (PFAM); G3DSA:1.20.1070.10 (GENE3D); PTHR46273:SF4 (PANTHER); PTHR46273 (PANTHER); IPR017452 (PROSITE_PROFILES); cd14978 (CDD); SSF81321 (SUPERFAMILY)	F:GO:0004930; P:GO:0007186; F:GO:0008528; C:GO:0016021	F:G protein-coupled receptor activity; P:G protein-coupled receptor signaling pathway; F:G protein-coupled peptide receptor activity; C:integral component of membrane
g990.t1	XP_011566034.1plutella_xylostella_dbmfjv1x1_core_32_85_1 protein uncharacterized LOC105395769	453	20	1.77421e-118	6866	2	F:GO:0003676; P:GO:0015074	F:nucleic acid binding; P:DNA integration			G3DSA:3.30.70.270 (GENE3D); IPR041577 (PFAM); IPR036397 (G3DSA:3.30.420.GENE3D); G3DSA:3.10.20.370 (GENE3D); mobidb-lite (MOBIDB_LITE); mobidb-lite (MOBIDB_LITE); PTHR24559 (PANTHER); PTHR24559:SF306 (PANTHER); cd09274 (CDD); SSF56672 (SUPERFAMILY); IPR012337 (SUPERFAMILY)	F:GO:0003676	F:nucleic acid binding
g991.t1	RNA-directed DNA polymerase from mobile element jockey-like	588	20	0	7648						IPR000477 (PFAM); PTHR19446 (PANTHER); PTHR19446:SF427 (PANTHER); IPR000477 (PROSITE_PROFILES); cd01650 (CDD); SSF56672 (SUPERFAMILY)	no GO terms	no GO terms
g992.t1	sex peptide receptor-like	429	20	0	8653	3	P:GO:0007218; F:GO:0008528; C:GO:0016021	P:neuropeptide signaling pathway; F:G protein-coupled peptide receptor activity; C:integral component of membrane			IPR000276 (PRINTS); G3DSA:1.20.1070.10 (GENE3D); IPR019427 (PFAM); PTHR46273 (PANTHER); PTHR46273:SF4 (PANTHER); IPR017452 (PROSITE_PROFILES); cd14978 (CDD); SSF81321 (SUPERFAMILY)	F:GO:0004930; P:GO:0007186; F:GO:0008528; C:GO:0016021	F:G protein-coupled receptor activity; P:G protein-coupled receptor signaling pathway; F:G protein-coupled peptide receptor activity; C:integral component of membrane
g993.t1	serine protease easter-like isoform X2	337	20	1.03276e-70	5626						IPR001314 (PRINTS); IPR001254 (PFAM); G3DSA:2.40.10.10 (GENE3D); G3DSA:2.40.10.10 (GENE3D); mobidb-lite (MOBIDB_LITE); PTHR24256 (PANTHER); PTHR24256:SF449 (PANTHER); IPR001254 (PROSITE_PROFILES); IPR001254 (CDD); IPR009003 (SUPERFAMILY)	F:GO:0004252; P:GO:0006508	F:serine-type endopeptidase activity; P:proteolysis
g994.t1	sex peptide receptor-like isoform X1	319	20	5.48783e-123	7367	3	F:GO:0004930; P:GO:0007186; C:GO:0016020	F:G protein-coupled receptor activity; P:G protein-coupled receptor signaling pathway; C:membrane			IPR000276 (PRINTS); IPR019427 (PFAM); G3DSA:1.20.1070.10 (GENE3D); PTHR46273:SF4 (PANTHER); PTHR46273 (PANTHER); PTHR46273:SF4 (PANTHER); PTHR46273 (PANTHER); IPR017452 (PROSITE_PROFILES); cd14978 (CDD); SSF81321 (SUPERFAMILY); SSF81321 (SUPERFAMILY)	F:GO:0004930; P:GO:0007186; F:GO:0008528; C:GO:0016021	F:G protein-coupled receptor activity; P:G protein-coupled receptor signaling pathway; F:G protein-coupled peptide receptor activity; C:integral component of membrane
g995.t1	XP_011566674.1plutella_xylostella_dbmfjv1x1_core_32_85_1 protein uncharacterized LOC105396376	373	20	7.96528e-80	5534						IPR005312 (PFAM); PTHR21166 (PANTHER); PTHR21166:SF3 (PANTHER)	no GO terms	no GO terms
g996.t1	XP_011558137.1plutella_xylostella_dbmfjv1x1_core_32_85_1 protein uncharacterized LOC105388832	287	20	3.77257e-25	7191						no IPS match	no IPS match	no IPS match
g997.t1	tyrosine-protein kinase hopscotch	1041	20	0	7665						IPR001245 (PRINTS); G3DSA:1.10.510.10 (GENE3D); IPR001245 (PFAM); IPR036860 (G3DSA:3.30.505.GENE3D); IPR000980 (PFAM); mobidb-lite (MOBIDB_LITE); PTHR45807:SF7 (PANTHER); PTHR45807 (PANTHER); IPR000299 (PROSITE_PROFILES); IPR000719 (PROSITE_PROFILES); IPR000719 (PROSITE_PROFILES); cd00192 (CDD); IPR011009 (SUPERFAMILY); IPR036860 (SUPERFAMILY); IPR011009 (SUPERFAMILY)	F:GO:0004672; F:GO:0005524; C:GO:0005856; P:GO:0006468	F:protein kinase activity; F:ATP binding; C:cytoskeleton; P:protein phosphorylation
g998.t1	ATP-dependent RNA helicase vasa	622	20	0	8236	3	F:GO:0003676; F:GO:0004386; F:GO:0005524	F:nucleic acid binding; F:helicase activity; F:ATP binding	EC:3.6.1.3; EC:3.6.1.15	Adenosinetriphosphatase; Nucleoside-triphosphate phosphatase	G3DSA:3.40.50.300 (GENE3D); IPR011545 (PFAM); G3DSA:3.40.50.300 (GENE3D); IPR001650 (PFAM); mobidb-lite (MOBIDB_LITE); mobidb-lite (MOBIDB_LITE); mobidb-lite (MOBIDB_LITE); mobidb-lite (MOBIDB_LITE); mobidb-lite (MOBIDB_LITE); PTHR24031 (PANTHER); PTHR24031:SF704 (PANTHER); IPR014001 (PROSITE_PROFILES); IPR014014 (PROSITE_PROFILES); IPR001650 (PROSITE_PROFILES); cd18787 (CDD); cd17967 (CDD); IPR0…	F:GO:0003676; F:GO:0005524	F:nucleic acid binding; F:ATP binding
g999.t1	proton-coupled folate transporter-like	474	20	0	7193						IPR011701 (PFAM); G3DSA:1.20.1250.20 (GENE3D); mobidb-lite (MOBIDB_LITE); PTHR23507:SF35 (PANTHER); PTHR23507 (PANTHER); cd17386 (CDD); IPR036259 (SUPERFAMILY)	C:GO:0005887; P:GO:0055085	C:integral component of plasma membrane; P:transmembrane transport
g1000.t1	proton-coupled folate transporter-like	132	20	1.44765e-42	7368	1	C:GO:0016020	C:membrane			PTHR23507:SF35 (PANTHER); PTHR23507 (PANTHER); cd17386 (CDD)	no GO terms	no GO terms
g1001.t1	THAP domain-containing protein 1-like	159	20	9.38245e-17	5756						IPR038441 (G3DSA:3.30.40.GENE3D); IPR006612 (PFAM); PTHR46927 (PANTHER); IPR006612 (PROSITE_PROFILES); SSF57716 (SUPERFAMILY)	F:GO:0003676	F:nucleic acid binding
g1002.t1	XP_012546860.1bombyx_mori_asm15162v1_core_32_85_1 protein uncharacterized LOC101737585	130	3	0.000120969	5998						no IPS match	no IPS match	no IPS match
g1003.t1	microtubule-associated protein RP/EB family member 1 isoform X2	387	20	0	8981	3	C:GO:0005874; F:GO:0051010; P:GO:0070507	C:microtubule; F:microtubule plus-end binding; P:regulation of microtubule cytoskeleton organization			IPR042180 (G3DSA:1.20.5.GENE3D); IPR036872 (G3DSA:1.10.418.GENE3D); IPR001715 (PFAM); IPR004953 (PFAM); IPR036872 (G3DSA:1.10.418.GENE3D); mobidb-lite (MOBIDB_LITE); IPR027328 (PANTHER); IPR027328 (PANTHER); IPR027738 (PTHR10623:PANTHER); IPR001715 (PROSITE_PROFILES); IPR004953 (PROSITE_PROFILES); IPR036872 (SUPERFAMILY); IPR036133 (SUPERFAMILY); IPR036872 (SUPERFAMILY)	F:GO:0005515; F:GO:0008017	F:protein binding; F:microtubule binding
g1004.t1	histone-lysine N-methyltransferase set1-like	698	11	4.98108e-52	5209						mobidb-lite (MOBIDB_LITE); mobidb-lite (MOBIDB_LITE); mobidb-lite (MOBIDB_LITE); mobidb-lite (MOBIDB_LITE); mobidb-lite (MOBIDB_LITE); mobidb-lite (MOBIDB_LITE); mobidb-lite (MOBIDB_LITE); mobidb-lite (MOBIDB_LITE); mobidb-lite (MOBIDB_LITE); mobidb-lite (MOBIDB_LITE); mobidb-lite (MOBIDB_LITE)	no GO terms	no GO terms
g1005.t1	probable RNA-binding protein CG14230	581	17	0	6424						IPR000504 (PFAM); IPR012677 (G3DSA:3.30.70.GENE3D); mobidb-lite (MOBIDB_LITE); mobidb-lite (MOBIDB_LITE); mobidb-lite (MOBIDB_LITE); mobidb-lite (MOBIDB_LITE); mobidb-lite (MOBIDB_LITE); mobidb-lite (MOBIDB_LITE); mobidb-lite (MOBIDB_LITE); mobidb-lite (MOBIDB_LITE); mobidb-lite (MOBIDB_LITE); mobidb-lite (MOBIDB_LITE); mobidb-lite (MOBIDB_LITE); IPR000504 (PROSITE_PROFILES); IPR035979 (SUPERFAMI…	F:GO:0003676	F:nucleic acid binding
g1006.t1	28S ribosomal protein S9, mitochondrial	403	16	0	8307	3	F:GO:0003735; C:GO:0005840; P:GO:0006412	F:structural constituent of ribosome; C:ribosome; P:translation			IPR000754 (PFAM); IPR014721 (G3DSA:3.30.230.GENE3D); mobidb-lite (MOBIDB_LITE); mobidb-lite (MOBIDB_LITE); PTHR21569:SF1 (PANTHER); IPR000754 (PANTHER); IPR020568 (SUPERFAMILY)	F:GO:0003735; C:GO:0005840; P:GO:0006412	F:structural constituent of ribosome; C:ribosome; P:translation
g1007.t1	solute carrier family 35 member F5	249	17	1.13295e-98	7744	2	C:GO:0016020; C:GO:0016021	C:membrane; C:integral component of membrane			mobidb-lite (MOBIDB_LITE); PTHR23051 (PANTHER); PTHR23051:SF0 (PANTHER)	no GO terms	no GO terms
g1008.t1	lysM and putative peptidoglycan-binding domain-containing protein 3 isoform X1	124	20	1.44895e-45	823						IPR018392 (PFAM); IPR036779 (G3DSA:3.10.350.GENE3D); PTHR20932:SF35 (PANTHER); PTHR20932 (PANTHER); IPR018392 (PROSITE_PROFILES); IPR018392 (CDD); SSF54106 (SUPERFAMILY)	no GO terms	no GO terms
g1009.t1	heterogeneous nuclear ribonucleoprotein K	332	20	8.59986e-94	7845						IPR036612 (G3DSA:3.30.1370.GENE3D); IPR004088 (PFAM); IPR036612 (G3DSA:3.30.1370.GENE3D); mobidb-lite (MOBIDB_LITE); mobidb-lite (MOBIDB_LITE); PTHR10288:SF179 (PANTHER); PTHR10288 (PANTHER); PS50084 (PROSITE_PROFILES); cd00105 (CDD); IPR036612 (SUPERFAMILY); IPR036612 (SUPERFAMILY)	F:GO:0003723	F:RNA binding
g1010.t1	heterogeneous nuclear ribonucleoprotein K-like	273	20	4.21311e-32	845						IPR004088 (PFAM); IPR036612 (G3DSA:3.30.1370.GENE3D); mobidb-lite (MOBIDB_LITE); mobidb-lite (MOBIDB_LITE); PTHR10288 (PANTHER); PTHR10288:SF179 (PANTHER); PTHR10288 (PANTHER); PTHR10288:SF179 (PANTHER); PS50084 (PROSITE_PROFILES); PS50084 (PROSITE_PROFILES); IPR036612 (SUPERFAMILY); IPR036612 (SUPERFAMILY)	F:GO:0003723	F:RNA binding
g1011.t1	dynein heavy chain 12, axonemal	1881	20	0	8533	5	F:GO:0003777; F:GO:0005524; P:GO:0007018; F:GO:0016887; C:GO:0030286	F:microtubule motor activity; F:ATP binding; P:microtubule-based movement; F:ATPase activity; C:dynein complex	EC:3.6.1.3; EC:3.6.1.15	Adenosinetriphosphatase; Nucleoside-triphosphate phosphatase	G3DSA:1.20.920.60 (GENE3D); G3DSA:3.10.490.20 (GENE3D); G3DSA:3.40.50.300 (GENE3D); IPR035706 (PFAM); IPR024743 (PFAM); G3DSA:1.20.1270.280 (GENE3D); IPR022127 (PFAM); IPR041228 (PFAM); G3DSA:3.40.50.11510 (GENE3D); IPR024317 (PFAM); PTHR46454 (PANTHER); PTHR46454:SF1 (PANTHER); PTHR46454:SF1 (PANTHER); PTHR46454 (PANTHER); IPR027417 (SUPERFAMILY)	no GO terms	no GO terms
g1012.t1	---NA---	116									mobidb-lite (MOBIDB_LITE); mobidb-lite (MOBIDB_LITE)	no GO terms	no GO terms
g1013.t1	palmitoyltransferase app-like	304	17	1.05908e-35	7998						PTHR22883:SF71 (PANTHER); PTHR22883 (PANTHER)	no GO terms	no GO terms
g1014.t1	solute carrier family 35 member E1 homolog	122	15	1.50155e-13	6707	1	C:GO:0016020	C:membrane			IPR004853 (PFAM); PTHR11132:SF267 (PANTHER); PTHR11132 (PANTHER); PS51257 (PROSITE_PROFILES)	no GO terms	no GO terms
g1015.t1	heat shock protein 83	727	20	0	7378	3	F:GO:0005524; P:GO:0006457; F:GO:0051082	F:ATP binding; P:protein folding; F:unfolded protein binding			IPR020575 (PRINTS); IPR036890 (G3DSA:3.30.565.GENE3D); IPR037196 (G3DSA:1.20.120.GENE3D); PF13589 (PFAM); G3DSA:3.40.50.11260 (GENE3D); IPR001404 (PFAM); IPR001404 (PIRSF); G3DSA:3.30.230.80 (GENE3D); mobidb-lite (MOBIDB_LITE); mobidb-lite (MOBIDB_LITE); mobidb-lite (MOBIDB_LITE); mobidb-lite (MOBIDB_LITE); mobidb-lite (MOBIDB_LITE); IPR001404 (PANTHER); PTHR11528:SF96 (PANTHER); IPR001404 (HAMAP…	F:GO:0005524; P:GO:0006457; F:GO:0051082	F:ATP binding; P:protein folding; F:unfolded protein binding
g1016.t1	XP_012545615.1bombyx_mori_asm15162v1_core_32_85_1 protein uncharacterized LOC105841597	151	20	4.50373e-14	7005						no IPS match	no IPS match	no IPS match
g1017.t1	endoplasmin homolog	85	9	1.12448e-11	7837	3	F:GO:0005524; P:GO:0006457; F:GO:0051082	F:ATP binding; P:protein folding; F:unfolded protein binding			no IPS match	no IPS match	no IPS match
g1018.t1	XP_011549179.1plutella_xylostella_dbmfjv1x1_core_32_85_1 protein uncharacterized LOC105381193	214	20	2.58314e-36	7487						IPR000477 (PFAM); PTHR19446 (PANTHER); PTHR19446:SF427 (PANTHER); SSF56672 (SUPERFAMILY)	no GO terms	no GO terms
g1019.t1	protein vestigial	627	17	2.19602e-82	6167						IPR011520 (PFAM); mobidb-lite (MOBIDB_LITE); mobidb-lite (MOBIDB_LITE); mobidb-lite (MOBIDB_LITE); mobidb-lite (MOBIDB_LITE); mobidb-lite (MOBIDB_LITE); mobidb-lite (MOBIDB_LITE); mobidb-lite (MOBIDB_LITE); mobidb-lite (MOBIDB_LITE); mobidb-lite (MOBIDB_LITE); mobidb-lite (MOBIDB_LITE); PTHR15950:SF15 (PANTHER); IPR011520 (PANTHER)	C:GO:0005634; P:GO:0006355	C:nucleus; P:regulation of transcription, DNA-templated
g1020.t1	---NA---	85									mobidb-lite (MOBIDB_LITE); mobidb-lite (MOBIDB_LITE)	no GO terms	no GO terms
g1021.t1	---NA---	80									mobidb-lite (MOBIDB_LITE); mobidb-lite (MOBIDB_LITE)	no GO terms	no GO terms
g1022.t1	---NA---	142									mobidb-lite (MOBIDB_LITE)	no GO terms	no GO terms
g1023.t1	---NA---	268									no IPS match	no IPS match	no IPS match
g1024.t1	connector enhancer of kinase suppressor of ras 3-like	1184	20	4.64307e-121	6382						G3DSA:2.30.42.10 (GENE3D); IPR011993 (G3DSA:2.30.29.GENE3D); IPR013761 (G3DSA:1.10.150.GENE3D); IPR001660 (PFAM); mobidb-lite (MOBIDB_LITE); mobidb-lite (MOBIDB_LITE); mobidb-lite (MOBIDB_LITE); mobidb-lite (MOBIDB_LITE); mobidb-lite (MOBIDB_LITE); mobidb-lite (MOBIDB_LITE); mobidb-lite (MOBIDB_LITE); mobidb-lite (MOBIDB_LITE); mobidb-lite (MOBIDB_LITE); PTHR12844:SF42 (PANTHER); PTHR12844 (PANTH…	F:GO:0005515	F:protein binding
g1025.t1	XP_013134778.1papilio_polytes_ppol1_refseq_core_32_85_1 protein uncharacterized LOC106100459	218	20	2.4312e-31	5083						no IPS match	no IPS match	no IPS match
g1026.t1	XP_013134778.1papilio_polytes_ppol1_refseq_core_32_85_1 protein uncharacterized LOC106100459	530	20	1.80269e-155	5902						G3DSA:1.10.287.70 (GENE3D); G3DSA:3.40.190.10 (GENE3D); G3DSA:3.40.190.10 (GENE3D); PTHR42643 (PANTHER); PTHR42643:SF17 (PANTHER); SSF53850 (SUPERFAMILY)	no GO terms	no GO terms
g1027.t1	---NA---	72									mobidb-lite (MOBIDB_LITE); mobidb-lite (MOBIDB_LITE)	no GO terms	no GO terms
g1028.t1	protein FAM91A1	373	19	0	7929						IPR028097 (PFAM); IPR039199 (PANTHER)	no GO terms	no GO terms
g1029.t1	BAG family molecular chaperone regulator 2	375	20	2.33534e-82	8835	3	F:GO:0000774; P:GO:0050790; F:GO:0051087	F:adenyl-nucleotide exchange factor activity; P:regulation of catalytic activity; F:chaperone binding			G3DSA:1.20.58.890 (GENE3D); IPR037689 (PANTHER)	F:GO:0000774; F:GO:0051087	F:adenyl-nucleotide exchange factor activity; F:chaperone binding
g1030.t1	ras-related protein Rab-23	103	16	1.24003e-50	8321	2	F:GO:0003924; F:GO:0005525	F:GTPase activity; F:GTP binding	EC:3.6.1.15	Nucleoside-triphosphate phosphatase	no IPS match	no IPS match	no IPS match
g1031.t1	ras-related protein Rab-23	220	20	3.08277e-50	9093	2	F:GO:0003924; F:GO:0005525	F:GTPase activity; F:GTP binding	EC:3.6.1.15	Nucleoside-triphosphate phosphatase	PR00449 (PRINTS); G3DSA:3.40.50.300 (GENE3D); IPR001806 (PFAM); PTHR24073 (PANTHER); PTHR24073:SF209 (PANTHER); PTHR24073 (PANTHER); PTHR24073:SF209 (PANTHER); PS51419 (PROSITE_PROFILES); IPR027417 (SUPERFAMILY)	F:GO:0003924; F:GO:0005525	F:GTPase activity; F:GTP binding
g1032.t1	ras-related protein Rab-23	87	16	2.18597e-07	9853	2	F:GO:0003924; F:GO:0005525	F:GTPase activity; F:GTP binding	EC:3.6.1.15	Nucleoside-triphosphate phosphatase	PTHR24073 (PANTHER); PTHR24073:SF209 (PANTHER)	no GO terms	no GO terms
g1033.t1	XP_013175912.1papilio_xuthus_pxut1_refseq_core_32_85_1 protein uncharacterized LOC106124020, transcript variant X2	638	20	0	6864						IPR000477 (PFAM); PTHR21301:SF7 (PANTHER); PTHR21301 (PANTHER); IPR000477 (PROSITE_PROFILES); IPR000305 (PROSITE_PROFILES); cd00304 (CDD); cd10442 (CDD); SSF56672 (SUPERFAMILY); IPR035901 (SUPERFAMILY)	no GO terms	no GO terms
g1034.t1	ubiquitin carboxyl-terminal hydrolase 14	560	20	0	7038	3	P:GO:0006508; F:GO:0016787; P:GO:0044267	P:proteolysis; F:hydrolase activity; P:cellular protein metabolic process			G3DSA:3.90.70.10 (GENE3D); G3DSA:3.10.20.90 (GENE3D); IPR001394 (PFAM); mobidb-lite (MOBIDB_LITE); mobidb-lite (MOBIDB_LITE); mobidb-lite (MOBIDB_LITE); PTHR43982 (PANTHER); IPR028889 (PROSITE_PROFILES); cd16104 (CDD); IPR029071 (SUPERFAMILY); IPR038765 (SUPERFAMILY)	P:GO:0016579; F:GO:0036459	P:protein deubiquitination; F:thiol-dependent ubiquitinyl hydrolase activity
g1035.t1	DC-STAMP domain-containing protein 1-like	586	20	0	5682	2	C:GO:0016020; C:GO:0016021	C:membrane; C:integral component of membrane			IPR012858 (PFAM); PTHR21041:SF17 (PANTHER); PTHR21041:SF17 (PANTHER); PTHR21041 (PANTHER); PTHR21041 (PANTHER)	C:GO:0016021	C:integral component of membrane
g1036.t1	protein wech	886	20	0	8383	2	C:GO:0005622; F:GO:0008270	C:intracellular; F:zinc ion binding			IPR011042 (G3DSA:2.120.10.GENE3D); IPR000315 (PFAM); IPR001258 (PFAM); IPR002048 (PFAM); G3DSA:3.30.40.200 (GENE3D); G3DSA:1.10.238.10 (GENE3D); IPR011042 (G3DSA:2.120.10.GENE3D); mobidb-lite (MOBIDB_LITE); mobidb-lite (MOBIDB_LITE); mobidb-lite (MOBIDB_LITE); mobidb-lite (MOBIDB_LITE); mobidb-lite (MOBIDB_LITE); PTHR24104:SF25 (PANTHER); PTHR24104 (PANTHER); IPR000315 (PROSITE_PROFILES); IPR0003…	F:GO:0005509; F:GO:0005515; F:GO:0008270	F:calcium ion binding; F:protein binding; F:zinc ion binding
g1037.t1	---NA---	94									no IPS match	no IPS match	no IPS match
g1038.t1	---NA---	85									mobidb-lite (MOBIDB_LITE)	no GO terms	no GO terms
g1039.t1	DNA replication licensing factor MCM4	1510	20	0	8932	6	F:GO:0003677; F:GO:0003678; F:GO:0005524; P:GO:0006270; P:GO:0032508; C:GO:0042555	F:DNA binding; F:DNA helicase activity; F:ATP binding; P:DNA replication initiation; P:DNA duplex unwinding; C:MCM complex	EC:3.6.1.3; EC:3.6.4.12; EC:3.6.1.15	Adenosinetriphosphatase; DNA helicase; Nucleoside-triphosphate phosphatase	IPR008047 (PRINTS); G3DSA:3.40.50.300 (GENE3D); G3DSA:3.40.50.300 (GENE3D); G3DSA:2.40.50.140 (GENE3D); G3DSA:2.20.28.10 (GENE3D); IPR001208 (PFAM); IPR041562 (PFAM); IPR033762 (PFAM); IPR027925 (PFAM); G3DSA:3.30.1640.10 (GENE3D); mobidb-lite (MOBIDB_LITE); mobidb-lite (MOBIDB_LITE); IPR031327 (PANTHER); IPR031327 (PANTHER); IPR008047 (PTHR11630:PANTHER); IPR008047 (PTHR11630:PANTHER); IPR008047…	F:GO:0003677; F:GO:0003678; F:GO:0005524; P:GO:0006270; C:GO:0042555	F:DNA binding; F:DNA helicase activity; F:ATP binding; P:DNA replication initiation; C:MCM complex
g1040.t1	1-acylglycerol-3-phosphate O-acyltransferase ABHD5 isoform X5	392	20	0	8604						IPR000073 (PRINTS); IPR029058 (G3DSA:3.40.50.GENE3D); IPR000073 (PFAM); mobidb-lite (MOBIDB_LITE); PTHR42886 (PANTHER); PTHR42886:SF34 (PANTHER); IPR029058 (SUPERFAMILY)	no GO terms	no GO terms
g1041.t1	Bardet-Biedl syndrome 2 protein homolog	623	15	0	7833	2	C:GO:0005929; C:GO:0044424	C:cilium; C:intracellular part			IPR029429 (PFAM); IPR029333 (PFAM); IPR029430 (PFAM); IPR015943 (G3DSA:2.130.10.GENE3D); IPR016616 (PANTHER); IPR011047 (SUPERFAMILY)	F:GO:0005515; C:GO:0034464; P:GO:1905515	F:protein binding; C:BBSome; P:non-motile cilium assembly
g1042.t1	SUMO-activating enzyme subunit 1	339	20	0	7126	2	P:GO:0006464; F:GO:0008641	P:cellular protein modification process; F:ubiquitin-like modifier activating enzyme activity			IPR000011 (PRINTS); IPR000594 (PFAM); G3DSA:3.40.50.720 (GENE3D); PTHR10953:SF201 (PANTHER); PTHR10953 (PANTHER); IPR035985 (SUPERFAMILY)	P:GO:0006464; F:GO:0008641	P:cellular protein modification process; F:ubiquitin-like modifier activating enzyme activity
g1043.t1	Bardet-Biedl syndrome 2 protein homolog	127	10	2.19337e-61	9143						IPR029333 (PFAM); IPR016616 (PANTHER)	C:GO:0034464; P:GO:1905515	C:BBSome; P:non-motile cilium assembly
g1044.t1	origin recognition complex subunit 1	225	20	1.58509e-115	7724	4	F:GO:0003682; F:GO:0005524; C:GO:0005634; P:GO:0009987	F:chromatin binding; F:ATP binding; C:nucleus; P:cellular process			G3DSA:1.10.8.1280 (GENE3D); IPR041083 (PFAM); G3DSA:3.40.50.300 (GENE3D); PTHR10763 (PANTHER); IPR020793 (PTHR10763:PANTHER); IPR027417 (SUPERFAMILY)	no GO terms	no GO terms
g1045.t1	origin recognition complex subunit 1	616	20	0	7049	4	C:GO:0005634; P:GO:0009987; F:GO:0097159; F:GO:1901363	C:nucleus; P:cellular process; F:organic cyclic compound binding; F:heterocyclic compound binding			IPR001025 (PFAM); IPR003959 (PFAM); G3DSA:3.40.50.300 (GENE3D); G3DSA:2.30.30.490 (GENE3D); mobidb-lite (MOBIDB_LITE); mobidb-lite (MOBIDB_LITE); mobidb-lite (MOBIDB_LITE); mobidb-lite (MOBIDB_LITE); mobidb-lite (MOBIDB_LITE); mobidb-lite (MOBIDB_LITE); mobidb-lite (MOBIDB_LITE); mobidb-lite (MOBIDB_LITE); mobidb-lite (MOBIDB_LITE); IPR020793 (PTHR10763:PANTHER); PTHR10763 (PANTHER); IPR001025 (P…	F:GO:0003682; F:GO:0005524	F:chromatin binding; F:ATP binding
g1046.t1	SNAPIN protein homolog	149	16	1.2261e-79	8737	2	P:GO:0006886; C:GO:0031083	P:intracellular protein transport; C:BLOC-1 complex			IPR028119 (PFAM); mobidb-lite (MOBIDB_LITE); mobidb-lite (MOBIDB_LITE); mobidb-lite (MOBIDB_LITE); IPR017246 (PANTHER)	P:GO:0006886; C:GO:0031083	P:intracellular protein transport; C:BLOC-1 complex
g1047.t1	glutathione S-transferase 1-like	219	20	4.50322e-129	8576	1	F:GO:0016740	F:transferase activity			IPR004045 (PFAM); IPR004046 (PFAM); G3DSA:1.20.1050.10 (GENE3D); G3DSA:3.40.30.10 (GENE3D),SFLDS00019 (SFLD),SFLDG01153 (SFLD); IPR040079 (PANTHER); PTHR43969:SF9 (PANTHER); IPR010987 (PROSITE_PROFILES); IPR004045 (PROSITE_PROFILES); cd03045 (CDD); cd03177 (CDD); IPR036282 (SUPERFAMILY); IPR036249 (SUPERFAMILY)	F:GO:0005515	F:protein binding
g1048.t1	zinc finger protein 77-like	240	20	1.85406e-53	6764	3	F:GO:0003676; C:GO:0005634; F:GO:0008270	F:nucleic acid binding; C:nucleus; F:zinc ion binding			IPR000789 (PRINTS); IPR000789 (PFAM); IPR036858 (G3DSA:3.30.170.GENE3D); G3DSA:3.30.160.60 (GENE3D); G3DSA:3.30.160.60 (GENE3D); G3DSA:3.30.160.60 (GENE3D); IPR013087 (PFAM); G3DSA:3.30.160.60 (GENE3D); PTHR23235 (PANTHER); PTHR23235 (PANTHER); PTHR23235:SF91 (PANTHER); PTHR23235:SF91 (PANTHER); IPR013087 (PROSITE_PROFILES); IPR013087 (PROSITE_PROFILES); IPR013087 (PROSITE_PROFILES); IPR013087 (P…	F:GO:0003676; F:GO:0016538	F:nucleic acid binding; F:cyclin-dependent protein serine/threonine kinase regulator activity
g1049.t1	STAGA complex 65 subunit gamma-like	326	15	0	8082	1	F:GO:0046982	F:protein heterodimerization activity			IPR039460 (PANTHER)	F:GO:0004402; C:GO:0030914	F:histone acetyltransferase activity; C:STAGA complex
g1050.t1	excitatory amino acid transporter 3	492	20	0	8907	3	F:GO:0015293; C:GO:0016021; P:GO:0055085	F:symporter activity; C:integral component of membrane; P:transmembrane transport			PR00173 (PRINTS); IPR001991 (PFAM); mobidb-lite (MOBIDB_LITE); PTHR11958 (PANTHER); IPR036458 (SUPERFAMILY)	F:GO:0015293; C:GO:0016021	F:symporter activity; C:integral component of membrane
g1051.t1	gonadotropin-releasing hormone receptor isoform X1	152	20	2.33529e-76	8131	4	F:GO:0004930; P:GO:0007186; C:GO:0016021; F:GO:0016500	F:G protein-coupled receptor activity; P:G protein-coupled receptor signaling pathway; C:integral component of membrane; F:protein-hormone receptor activity			IPR000276 (PRINTS); G3DSA:1.20.1070.10 (GENE3D); IPR000276 (PFAM); mobidb-lite (MOBIDB_LITE); mobidb-lite (MOBIDB_LITE); PTHR24241 (PANTHER); PTHR24241:SF163 (PANTHER); IPR017452 (PROSITE_PROFILES); cd15382 (CDD); SSF81321 (SUPERFAMILY)	F:GO:0004930; P:GO:0007186; C:GO:0016021	F:G protein-coupled receptor activity; P:G protein-coupled receptor signaling pathway; C:integral component of membrane
[truncated: 30,338 more rows]
