# Supplementary material for: The Genomics and Population Genomics of the Light Brown Apple Moth, Epiphyas postvittana, an Invasive Tortricid Pest of Horticulture
Source: Insects. 2022 Mar 7;13(3):264. doi: 10.3390/insects13030264 (PMC8951345; doi:10.3390/insects13030264)
Supplement: Supplementary file 1 [file insects-13-00264-s001.zip › insects-1580622-supplementary/Supplementary Table S2.xlsx]

## Sheet: Table_S2
Supplementary Table S2. List of all orthologous groups recovered by OrthoFinder with a representative gene model, where present, of Epiphyas postvittana and its blast description, GO and InterPro annotation. For each orthologous group the number of gene changes in the gene tree, are indicated.
Orthogruop	OG_Tree_numb	Epiphyas postvittana OG members	Representative OG sequence	Description	Number of gene changes	#GO	GO IDs	GO Names	InterPro IDs	InterPro GO IDs	InterPro GO Names	Cafe Family ID	Cafe_pvalue	Significant at 0.05	Epiphyas postvittana brach probability
OG0000002	1	Epos_g13699.t1, Epos_g15386.t1, Epos_g15388.t1, Epos_g15389.t1, Epos_g15390.t1, Epos_g15391.t1, Epos_g15392.t1, Epos_g15393.t1, Epos_g15395.t1, Epos_g15396.t1, Epos_g15397.t1, Epos_g15398.t1, Epos_g15399.t1, Epos_g15400.t1, Epos_g15405.t1, Epos_g15406.t1, Epos_g15407.t1, Epos_g15408.t1, Epos_g15409.t1, Epos_g15411.t1, Epos_g15412.t1, Epos_g15413.t1, Epos_g15419.t1, Epos_g15420.t1, Epos_g15421.t1,…	g13699.t1	larval cuticle protein A2B-like	33	1	F:GO:0042302	F:structural constituent of cuticle	IPR000618 (PRINTS); IPR000618 (PFAM); PTHR12236 (PANTHER); PTHR12236:SF75 (PANTHER); IPR000618 (PROSITE_PROFILES)	F:GO:0042302	F:structural constituent of cuticle	OG0000002	0	y	1.68496e-17
OG0000003	2	Epos_g1133.t1, Epos_g1135.t1, Epos_g1136.t1, Epos_g1137.t1, Epos_g1138.t1, Epos_g1139.t1, Epos_g1140.t1, Epos_g1141.t1, Epos_g1143.t1, Epos_g1145.t1, Epos_g1146.t1, Epos_g1149.t1, Epos_g1152.t1, Epos_g11758.t1, Epos_g11759.t1, Epos_g13055.t1, Epos_g13056.t1, Epos_g13057.t1, Epos_g13787.t1, Epos_g13790.t1, Epos_g21596.t1, Epos_g22274.t1, Epos_g22275.t1, Epos_g22276.t1, Epos_g3539.t1, Epos_g3541.t1…	g1133.t1	glucose dehydrogenase [FAD, quinone]-like	2				IPR007867 (PFAM); IPR000172 (PFAM); G3DSA:3.30.560.10 (GENE3D); IPR036188 (G3DSA:3.50.50.GENE3D); IPR012132 (PIRSF); PTHR11552:SF208 (PANTHER); PTHR11552 (PANTHER); IPR036188 (SUPERFAMILY); SSF54373 (SUPERFAMILY)	F:GO:0016614; F:GO:0050660; P:GO:0055114	F:oxidoreductase activity, acting on CH-OH group of donors; F:flavin adenine dinucleotide binding; P:oxidation-reduction process	OG0000003	0	y	0.347742
OG0000004	3	Epos_g10666.t1, Epos_g10670.t1, Epos_g11729.t1, Epos_g12392.t1, Epos_g12393.t1, Epos_g12394.t1, Epos_g12438.t1, Epos_g12439.t1, Epos_g12725.t1, Epos_g12726.t1, Epos_g14393.t1, Epos_g14539.t1, Epos_g14540.t1, Epos_g14541.t1, Epos_g14542.t1, Epos_g14543.t1, Epos_g14544.t1, Epos_g14545.t1, Epos_g14553.t1, Epos_g14554.t1, Epos_g14665.t1, Epos_g14666.t1, Epos_g14993.t1, Epos_g14995.t1, Epos_g14996.t1,…	g10666.t1	cytochrome P450 6B6-like	38	5	F:GO:0004497; F:GO:0005506; F:GO:0016705; F:GO:0020037; P:GO:0055114	F:monooxygenase activity; F:iron ion binding; F:oxidoreductase activity, acting on paired donors, with incorporation or reduction of molecular oxygen; F:heme binding; P:oxidation-reduction process	IPR002401 (PRINTS); IPR001128 (PRINTS); IPR036396 (G3DSA:1.10.630.GENE3D); IPR001128 (PFAM); PTHR24292 (PANTHER); IPR036396 (SUPERFAMILY)	F:GO:0005506; F:GO:0016705; F:GO:0020037; P:GO:0055114	F:iron ion binding; F:oxidoreductase activity, acting on paired donors, with incorporation or reduction of molecular oxygen; F:heme binding; P:oxidation-reduction process	OG0000004	0	y	1.27949e-20
OG0000005	4	Epos_g12583.t1, Epos_g12585.t1, Epos_g12586.t1, Epos_g12587.t1, Epos_g12588.t1, Epos_g12589.t1, Epos_g12593.t1, Epos_g12764.t1, Epos_g16443.t1, Epos_g16446.t1, Epos_g16448.t1, Epos_g18191.t1, Epos_g18646.t1, Epos_g22183.t1, Epos_g2220.t1, Epos_g24203.t1, Epos_g25654.t1, Epos_g25655.t1, Epos_g26752.t1, Epos_g28200.t1, Epos_g30166.t1, Epos_g5183.t1, Epos_g5184.t1, Epos_g5185.t1, Epos_g5186.t1, Epos…	g12583.t1	UDP-glucuronosyltransferase 2B14-like	8	1	F:GO:0016757	F:transferase activity, transferring glycosyl groups	IPR002213 (PFAM); G3DSA:3.40.50.2000 (GENE3D); PTHR11926 (PANTHER); cd03784 (CDD); SSF53756 (SUPERFAMILY)	F:GO:0016758	F:transferase activity, transferring hexosyl groups	OG0000005	0	y	0.000532025
OG0000006	5	Epos_g10524.t1, Epos_g10911.t1, Epos_g11141.t1, Epos_g11584.t1, Epos_g12022.t1, Epos_g12391.t1, Epos_g13279.t1, Epos_g13493.t1, Epos_g13507.t1, Epos_g14441.t1, Epos_g14578.t1, Epos_g14956.t1, Epos_g15169.t1, Epos_g15306.t1, Epos_g15382.t1, Epos_g15955.t1, Epos_g17083.t1, Epos_g17100.t1, Epos_g17827.t1, Epos_g18019.t1, Epos_g18219.t1, Epos_g18609.t1, Epos_g18699.t1, Epos_g1946.t1, Epos_g19726.t1, …	g10524.t1	XP_011551181.1plutella_xylostella_dbmfjv1x1_core_32_85_1 protein uncharacterized protein K02A2.6-like	4				G3DSA:3.10.20.370 (GENE3D); IPR001584 (PFAM); IPR041577 (PFAM); IPR036397 (G3DSA:3.30.420.GENE3D); G3DSA:1.10.340.70 (GENE3D); IPR041588 (PFAM); G3DSA:3.30.70.270 (GENE3D); G3DSA:3.10.10.10 (GENE3D); G3DSA:3.30.70.270 (GENE3D); IPR000477 (PFAM); mobidb-lite (MOBIDB_LITE); mobidb-lite (MOBIDB_LITE); mobidb-lite (MOBIDB_LITE); PTHR24559:SF222 (PANTHER); PTHR24559 (PANTHER); IPR001584 (PROSITE_PROFI…	F:GO:0003676; P:GO:0015074	F:nucleic acid binding; P:DNA integration	OG0000006	0	y	0.312319
OG0000007	6	Epos_g1080.t1, Epos_g11311.t1, Epos_g15120.t1, Epos_g1682.t1, Epos_g16832.t1, Epos_g16836.t1, Epos_g16837.t1, Epos_g16838.t1, Epos_g21176.t1, Epos_g21177.t1, Epos_g21179.t1, Epos_g21180.t1, Epos_g21715.t1, Epos_g22290.t1, Epos_g22291.t1, Epos_g22292.t1, Epos_g22293.t1, Epos_g22294.t1, Epos_g2253.t1, Epos_g2254.t1, Epos_g23360.t1, Epos_g23651.t1, Epos_g24563.t1, Epos_g24564.t1, Epos_g24565.t1, Epo…	g1080.t1	myrosinase 1-like	10				IPR001360 (PRINTS); IPR001360 (PFAM); G3DSA:3.20.20.80 (GENE3D); mobidb-lite (MOBIDB_LITE); PTHR10353:SF155 (PANTHER); IPR001360 (PANTHER); IPR017853 (SUPERFAMILY)	F:GO:0004553; P:GO:0005975	F:hydrolase activity, hydrolyzing O-glycosyl compounds; P:carbohydrate metabolic process	OG0000007	0	y	0.000219528
OG0000008	7	Epos_g10007.t1, Epos_g10169.t1, Epos_g10170.t1, Epos_g10172.t1, Epos_g10173.t1, Epos_g10175.t1, Epos_g10176.t1, Epos_g10177.t1, Epos_g10178.t1, Epos_g10183.t1, Epos_g10189.t1, Epos_g10190.t1, Epos_g10787.t1, Epos_g10788.t1, Epos_g11156.t1, Epos_g11814.t1, Epos_g11815.t1, Epos_g11816.t1, Epos_g11817.t1, Epos_g11818.t1, Epos_g11874.t1, Epos_g11875.t1, Epos_g13855.t1, Epos_g13857.t1, Epos_g13858.t1,…	g10007.t1	uncharacterized oxidoreductase SSP0419-like	29	2	F:GO:0016491; P:GO:0055114	F:oxidoreductase activity; P:oxidation-reduction process	IPR002347 (PRINTS); IPR002347 (PRINTS); PF13561 (PFAM); G3DSA:3.40.50.720 (GENE3D); PTHR43975:SF2 (PANTHER); PTHR43975 (PANTHER); IPR036291 (SUPERFAMILY)	no GO terms	no GO terms	OG0000008	0	y	2.91977e-16
OG0000009	8	Epos_g11618.t1, Epos_g11619.t1, Epos_g11620.t1, Epos_g12179.t1, Epos_g12180.t1, Epos_g13674.t1, Epos_g13678.t1, Epos_g1632.t1, Epos_g16860.t1, Epos_g17698.t1, Epos_g17699.t1, Epos_g17700.t1, Epos_g17703.t1, Epos_g18040.t1, Epos_g18041.t1, Epos_g19802.t1, Epos_g2023.t1, Epos_g23752.t1, Epos_g24907.t1, Epos_g24908.t1, Epos_g24909.t1, Epos_g28167.t1, Epos_g28803.t1, Epos_g28958.t1, Epos_g29010.t1, E…	g11618.t1	lipase 3-like	11	1	P:GO:0006629	P:lipid metabolic process	IPR000073 (PFAM); IPR029058 (G3DSA:3.40.50.GENE3D); PTHR11005 (PANTHER); PTHR11005:SF84 (PANTHER); IPR029058 (SUPERFAMILY)	no GO terms	no GO terms	OG0000009	0.166	n
OG0000011	9	Epos_g1211.t1, Epos_g1212.t1, Epos_g1214.t1, Epos_g1216.t1, Epos_g1217.t1, Epos_g14482.t1, Epos_g15877.t1, Epos_g15878.t1, Epos_g24183.t1, Epos_g25075.t1, Epos_g25076.t1, Epos_g25077.t1, Epos_g25078.t1, Epos_g25920.t1, Epos_g7655.t1, Epos_g7656.t1, Epos_g7657.t1, Epos_g7658.t1, Epos_g8623.t1, Epos_g8624.t1, Epos_g8625.t1	g1211.t1	endocuticle structural glycoprotein SgAbd-2-like	4	1	F:GO:0042302	F:structural constituent of cuticle	IPR000618 (PRINTS); IPR000618 (PFAM); PTHR10380 (PANTHER); PTHR10380:SF210 (PANTHER); PS51257 (PROSITE_PROFILES); IPR000618 (PROSITE_PROFILES)	F:GO:0042302	F:structural constituent of cuticle	OG0000011	0.999	n
OG0000012	10	Epos_g1361.t1, Epos_g1362.t1, Epos_g1364.t1, Epos_g1365.t1, Epos_g1366.t1, Epos_g1367.t1, Epos_g1369.t1, Epos_g1371.t1, Epos_g1374.t1, Epos_g1375.t1, Epos_g1377.t1, Epos_g1378.t1, Epos_g19840.t1, Epos_g24190.t1, Epos_g6710.t1	g1361.t1	ejaculatory bulb-specific protein 3-like/ Insect pheromone-binding family A10/OS-D	-2				IPR005055 (PFAM); IPR036682 (G3DSA:1.10.2080.GENE3D); mobidb-lite (MOBIDB_LITE); IPR005055 (PANTHER); PTHR11257:SF12 (PANTHER); IPR036682 (SUPERFAMILY)	no GO terms	no GO terms	OG0000012	0	y	0.329384
OG0000013	11	Epos_g13136.t1, Epos_g13186.t1, Epos_g14736.t1, Epos_g14738.t1, Epos_g14739.t1, Epos_g14741.t1, Epos_g14926.t1, Epos_g16993.t1, Epos_g18979.t1, Epos_g21489.t1, Epos_g23870.t1, Epos_g25849.t1, Epos_g26333.t1, Epos_g26335.t1, Epos_g30906.t1, Epos_g3221.t1, Epos_g3222.t1, Epos_g6829.t1, Epos_g9910.t1	g13136.t1	putative fatty acyl-CoA reductase CG5065	3				G3DSA:3.40.50.720 (GENE3D); IPR013120 (PFAM); IPR026055 (PANTHER); IPR026055 (PANTHER); PTHR11011:SF24 (PANTHER); PTHR11011:SF24 (PANTHER); IPR036291 (SUPERFAMILY); IPR036291 (SUPERFAMILY)	F:GO:0080019	F:fatty-acyl-CoA reductase (alcohol-forming) activity	OG0000013	0.999	n
OG0000014	12	Epos_g11176.t1, Epos_g13447.t1, Epos_g2239.t1, Epos_g22816.t1, Epos_g25468.t1, Epos_g4947.t1, Epos_g6328.t1	g11176.t1	putative nuclease HARBI1	-5				IPR027806 (PFAM); PTHR22930 (PANTHER); PTHR22930:SF157 (PANTHER)	no GO terms	no GO terms	OG0000014	0	y	0.00182653
OG0000015	13	Epos_g11044.t1, Epos_g12062.t1, Epos_g13676.t1, Epos_g13679.t1, Epos_g15076.t1, Epos_g18446.t1, Epos_g18450.t1, Epos_g18902.t1, Epos_g19777.t1, Epos_g24079.t1, Epos_g24213.t1, Epos_g25843.t1, Epos_g26607.t1, Epos_g28845.t1, Epos_g29589.t1, Epos_g30810.t1, Epos_g4366.t1, Epos_g7584.t1, Epos_g7588.t1, Epos_g7589.t1, Epos_g9359.t1, Epos_g9367.t1, Epos_g9368.t1, Epos_g9369.t1	g11044.t1	neurotrimin isoform X2	5	2	C:GO:0005918; P:GO:0019991	C:septate junction; P:septate junction assembly	IPR013783 (G3DSA:2.60.40.GENE3D); PF13927 (PFAM); IPR013783 (G3DSA:2.60.40.GENE3D); IPR013783 (G3DSA:2.60.40.GENE3D); IPR013098 (PFAM); PTHR12231:SF234 (PANTHER); PTHR12231 (PANTHER); PTHR12231:SF234 (PANTHER); IPR007110 (PROSITE_PROFILES); IPR007110 (PROSITE_PROFILES); cd00096 (CDD); IPR036179 (SUPERFAMILY); IPR036179 (SUPERFAMILY); IPR036179 (SUPERFAMILY)	no GO terms	no GO terms	OG0000015	0.999	n
OG0000016	14	Epos_g11317.t1, Epos_g19741.t1, Epos_g19958.t1, Epos_g19961.t1, Epos_g20011.t1, Epos_g20209.t1, Epos_g20210.t1, Epos_g20211.t1, Epos_g20212.t1, Epos_g20213.t1, Epos_g20214.t1, Epos_g20875.t1, Epos_g20876.t1, Epos_g21939.t1, Epos_g21940.t1, Epos_g21942.t1, Epos_g21943.t1, Epos_g21944.t1, Epos_g21945.t1, Epos_g21946.t1, Epos_g21947.t1, Epos_g21948.t1, Epos_g21949.t1, Epos_g22493.t1, Epos_g23851.t1,…	g11317.t1	zinc finger protein 596-like	8				IPR013087 (PFAM); G3DSA:3.30.160.60 (GENE3D); G3DSA:3.30.160.60 (GENE3D); G3DSA:3.30.160.60 (GENE3D); PTHR24377 (PANTHER); PTHR24377:SF646 (PANTHER); PTHR24377 (PANTHER); PTHR24377:SF646 (PANTHER); IPR013087 (PROSITE_PROFILES); IPR013087 (PROSITE_PROFILES); IPR013087 (PROSITE_PROFILES); IPR013087 (PROSITE_PROFILES); IPR013087 (PROSITE_PROFILES); IPR013087 (PROSITE_PROFILES); IPR036236 (SUPERFAMIL…	F:GO:0003676	F:nucleic acid binding	OG0000016	0	y	0.00678206
OG0000017	15	Epos_g17897.t1, Epos_g29752.t1, Epos_g5216.t1, Epos_g8317.t1	g17897.t1	XP_012552549.1bombyx_mori_asm15162v1_core_32_85_1 protein uncharacterized LOC105842840	-15				no IPS match	no IPS match	no IPS match	OG0000017	0	y	3.94806e-13
OG0000019	16	Epos_g1120.t1, Epos_g16391.t1, Epos_g16393.t1, Epos_g16394.t1, Epos_g18187.t1, Epos_g27997.t1, Epos_g29883.t1, Epos_g30913.t1, Epos_g31127.t1, Epos_g3640.t1, Epos_g3641.t1, Epos_g3642.t1, Epos_g3643.t1, Epos_g3644.t1, Epos_g3645.t1	g1120.t1	elongation of very long chain fatty acids protein AAEL008004-like	0				IPR002076 (PFAM); PTHR11157:SF21 (PANTHER); IPR002076 (PANTHER)	C:GO:0016021	C:integral component of membrane	OG0000019	0.999	n
OG0000020	17	Epos_g12410.t1, Epos_g12411.t1, Epos_g12861.t1, Epos_g12862.t1, Epos_g12865.t1, Epos_g12868.t1, Epos_g12869.t1, Epos_g12870.t1, Epos_g12871.t1, Epos_g12874.t1, Epos_g12877.t1, Epos_g12878.t1, Epos_g12879.t1, Epos_g12881.t1, Epos_g12925.t1, Epos_g15267.t1, Epos_g15964.t1, Epos_g17210.t1, Epos_g17211.t1, Epos_g17378.t1, Epos_g17380.t1, Epos_g17381.t1, Epos_g1753.t1, Epos_g1793.t1, Epos_g19531.t1, E…	g12410.t1	esterase B1-like isoform X1	11				IPR029058 (G3DSA:3.40.50.GENE3D); IPR002018 (PFAM); PTHR43142 (PANTHER); PTHR43142:SF1 (PANTHER); cd00312 (CDD); IPR029058 (SUPERFAMILY)	no GO terms	no GO terms	OG0000020	0.999	n
OG0000021	18	Epos_g10267.t1, Epos_g1033.t1, Epos_g10679.t1, Epos_g12555.t1, Epos_g13828.t1, Epos_g14063.t1, Epos_g14439.t1, Epos_g14681.t1, Epos_g1609.t1, Epos_g16118.t1, Epos_g16594.t1, Epos_g17116.t1, Epos_g17844.t1, Epos_g17891.t1, Epos_g18015.t1, Epos_g18487.t1, Epos_g18523.t1, Epos_g19102.t1, Epos_g19797.t1, Epos_g19811.t1, Epos_g20296.t1, Epos_g20567.t1, Epos_g20610.t1, Epos_g20632.t1, Epos_g21791.t1, E…	g10267.t1	XP_013142201.1papilio_polytes_ppol1_refseq_core_32_85_1 protein uncharacterized LOC106106199	53				IPR000477 (PFAM); PTHR21301 (PANTHER); PTHR21301:SF7 (PANTHER); IPR000477 (PROSITE_PROFILES); cd00304 (CDD); SSF56672 (SUPERFAMILY)	no GO terms	no GO terms	OG0000021	0	y	4.40898e-47
OG0000022	19	Epos_g11166.t1, Epos_g11167.t1, Epos_g11168.t1, Epos_g11169.t1, Epos_g11170.t1, Epos_g11171.t1, Epos_g11172.t1, Epos_g11173.t1, Epos_g11175.t1, Epos_g11178.t1, Epos_g11179.t1, Epos_g11180.t1, Epos_g11756.t1, Epos_g14864.t1, Epos_g14865.t1, Epos_g14867.t1, Epos_g14868.t1, Epos_g14869.t1, Epos_g14870.t1, Epos_g19292.t1, Epos_g19293.t1, Epos_g20611.t1, Epos_g22092.t1, Epos_g22093.t1, Epos_g22890.t1,…	g11166.t1	pse5383.9phoebis_sennae_v1x1_core_32_85_1 protein	21				no IPS match	no IPS match	no IPS match	OG0000022	0	y	5.3299e-13
OG0000023	20	Epos_g10038.t1, Epos_g10039.t1, Epos_g10040.t1, Epos_g10041.t1, Epos_g10042.t1, Epos_g12307.t1, Epos_g15626.t1, Epos_g20272.t1, Epos_g20274.t1, Epos_g2312.t1, Epos_g2331.t1, Epos_g2332.t1, Epos_g2333.t1, Epos_g25427.t1, Epos_g25428.t1, Epos_g27642.t1, Epos_g27692.t1, Epos_g29831.t1, Epos_g29849.t1, Epos_g30131.t1, Epos_g31178.t1, Epos_g3786.t1, Epos_g3787.t1, Epos_g8877.t1	g10038.t1	zinc carboxypeptidase-like	7	5	F:GO:0004180; F:GO:0004181; C:GO:0005615; P:GO:0006508; F:GO:0008270	F:carboxypeptidase activity; F:metallocarboxypeptidase activity; C:extracellular space; P:proteolysis; F:zinc ion binding	IPR000834 (SMART); G3DSA:3.40.630.10 (GENE3D); IPR000834 (PFAM); G3DSA:3.40.630.10 (GENE3D); G3DSA:3.40.630.10 (GENE3D); PTHR11705 (PANTHER); cd03860 (CDD); cd03860 (CDD); SSF53187 (SUPERFAMILY); SSF53187 (SUPERFAMILY)	F:GO:0004181; P:GO:0006508; F:GO:0008270	F:metallocarboxypeptidase activity; P:proteolysis; F:zinc ion binding	OG0000023	0.999	n
OG0000025	21	Epos_g12055.t1, Epos_g3727.t1, Epos_g3728.t1, Epos_g3729.t1, Epos_g4303.t1, Epos_g6263.t1, Epos_g823.t1, Epos_g876.t1	g12055.t1	cytochrome P450 4d2-like	-1	3	C:GO:0016020; F:GO:0016491; F:GO:0046872	C:membrane; F:oxidoreductase activity; F:metal ion binding	IPR002401 (PRINTS); IPR001128 (PRINTS); IPR036396 (G3DSA:1.10.630.GENE3D); IPR001128 (PFAM); PTHR24291 (PANTHER); PTHR24291:SF143 (PANTHER); IPR036396 (SUPERFAMILY)	F:GO:0005506; F:GO:0016705; F:GO:0020037; P:GO:0055114	F:iron ion binding; F:oxidoreductase activity, acting on paired donors, with incorporation or reduction of molecular oxygen; F:heme binding; P:oxidation-reduction process	OG0000025	0.179	n
OG0000026	22	Epos_g14291.t1, Epos_g14292.t1, Epos_g14293.t1, Epos_g14310.t1, Epos_g1717.t1, Epos_g1718.t1, Epos_g1724.t1, Epos_g17971.t1, Epos_g19324.t1, Epos_g19325.t1, Epos_g19326.t1, Epos_g19336.t1, Epos_g20080.t1, Epos_g20151.t1, Epos_g20154.t1, Epos_g2455.t1, Epos_g2612.t1, Epos_g26508.t1, Epos_g31160.t1, Epos_g5598.t1, Epos_g713.t1, Epos_g8736.t1	g14291.t1	acyl-CoA Delta(11) desaturase-like	3	3	P:GO:0006629; C:GO:0016020; F:GO:0016491	P:lipid metabolic process; C:membrane; F:oxidoreductase activity	IPR015876 (PRINTS); IPR005804 (PFAM); IPR002635 (PFAM); IPR015876 (PANTHER); PTHR11351:SF59 (PANTHER); IPR015876 (CDD)	F:GO:0005213; P:GO:0006629; P:GO:0007275; P:GO:0007304; F:GO:0016717; C:GO:0042600; P:GO:0055114	F:structural constituent of chorion; P:lipid metabolic process; P:multicellular organism development; P:chorion-containing eggshell formation; F:oxidoreductase activity, acting on paired donors, with oxidation of a pair of donors resulting in the reduction of molecular oxygen to two molecules of water; C:chorion; P:oxidation-reduction process	OG0000026	0.999	n
OG0000028	23				-9							OG0000028	0	y	3.2162e-10
OG0000029	24	Epos_g15274.t1, Epos_g22384.t1, Epos_g22810.t1, Epos_g3010.t1, Epos_g3021.t1, Epos_g30249.t1, Epos_g3025.t1, Epos_g3026.t1, Epos_g3027.t1, Epos_g5455.t1, Epos_g5456.t1, Epos_g728.t1, Epos_g7443.t1	g15274.t1	probable multidrug resistance-associated protein lethal(2)03659	2				IPR003439 (PFAM); IPR003439 (PFAM); G3DSA:3.40.50.300 (GENE3D); IPR036640 (G3DSA:1.20.1560.GENE3D); IPR011527 (PFAM); IPR003439 (PFAM); IPR036640 (G3DSA:1.20.1560.GENE3D); G3DSA:3.40.50.300 (GENE3D); G3DSA:3.40.50.300 (GENE3D); PTHR24223:SF324 (PANTHER); PTHR24223:SF324 (PANTHER); PTHR24223:SF324 (PANTHER); PTHR24223:SF324 (PANTHER); PTHR24223 (PANTHER); PTHR24223 (PANTHER); PTHR24223 (PANTHER); …	F:GO:0005524; C:GO:0016021; F:GO:0016887; F:GO:0042626; P:GO:0055085	F:ATP binding; C:integral component of membrane; F:ATPase activity; F:ATPase-coupled transmembrane transporter activity; P:transmembrane transport	OG0000029	0.954	n
OG0000030	25	Epos_g11558.t1, Epos_g13533.t1, Epos_g14335.t1, Epos_g20937.t1, Epos_g29186.t1, Epos_g6488.t1	g11558.t1	piggyBac transposable element-derived protein 4-like	-5				IPR032718 (PFAM); IPR029526 (PFAM); mobidb-lite (MOBIDB_LITE); mobidb-lite (MOBIDB_LITE); PTHR46599 (PANTHER)	no GO terms	no GO terms	OG0000030	0	y	0.00129975
OG0000032	26	Epos_g1069.t1, Epos_g10995.t1, Epos_g1200.t1, Epos_g12063.t1, Epos_g12399.t1, Epos_g15489.t1, Epos_g17049.t1, Epos_g18410.t1, Epos_g18984.t1, Epos_g2110.t1, Epos_g21174.t1, Epos_g22617.t1, Epos_g24120.t1, Epos_g24381.t1, Epos_g24543.t1, Epos_g2957.t1, Epos_g2989.t1, Epos_g2993.t1, Epos_g30202.t1, Epos_g30479.t1, Epos_g30638.t1, Epos_g30879.t1, Epos_g3309.t1, Epos_g3847.t1, Epos_g63.t1, Epos_g8474…	g1069.t1	histone-lysine N-methyltransferase SETMAR-like	-2	3	F:GO:0008168; F:GO:0016740; P:GO:0032259	F:methyltransferase activity; F:transferase activity; P:methylation	G3DSA:3.30.420.470 (GENE3D); PTHR46060 (PANTHER)	no GO terms	no GO terms	OG0000032	0	y	0.471608
OG0000033	27	Epos_g11022.t1, Epos_g11023.t1, Epos_g11024.t1, Epos_g11025.t1, Epos_g11026.t1, Epos_g11027.t1, Epos_g11030.t1, Epos_g11031.t1, Epos_g11032.t1, Epos_g11033.t1, Epos_g12303.t1, Epos_g13187.t1, Epos_g14983.t1, Epos_g17409.t1, Epos_g19448.t1, Epos_g19536.t1, Epos_g19540.t1, Epos_g19541.t1, Epos_g19543.t1, Epos_g19546.t1, Epos_g19547.t1, Epos_g19551.t1, Epos_g19824.t1, Epos_g23013.t1, Epos_g23791.t1,…	g11022.t1	macrophage mannose receptor 1-like	10	1	F:GO:0030246	F:carbohydrate binding	IPR001304 (PFAM); IPR016186 (G3DSA:3.10.100.GENE3D); PTHR45784 (PANTHER); IPR001304 (PROSITE_PROFILES); cd00037 (CDD); IPR016187 (SUPERFAMILY)	no GO terms	no GO terms	OG0000033	0	y	0.000140432
OG0000034	28	Epos_g10276.t1, Epos_g1072.t1, Epos_g1095.t1, Epos_g11251.t1, Epos_g11882.t1, Epos_g12181.t1, Epos_g12384.t1, Epos_g12629.t1, Epos_g14175.t1, Epos_g15927.t1, Epos_g16231.t1, Epos_g17028.t1, Epos_g17556.t1, Epos_g18779.t1, Epos_g19108.t1, Epos_g19284.t1, Epos_g19810.t1, Epos_g21370.t1, Epos_g21966.t1, Epos_g22343.t1, Epos_g22386.t1, Epos_g24218.t1, Epos_g24267.t1, Epos_g24514.t1, Epos_g25767.t1, E…	g10276.t1	XP_011560406.1plutella_xylostella_dbmfjv1x1_core_32_85_1 protein uncharacterized LOC105390745	-3				IPR000477 (PFAM); mobidb-lite (MOBIDB_LITE); PTHR22621:SF28 (PANTHER); PTHR22621 (PANTHER)	no GO terms	no GO terms	OG0000034	0	y	0.41936
OG0000035	29	Epos_g11931.t1, Epos_g13391.t1, Epos_g14610.t1, Epos_g14611.t1, Epos_g14613.t1, Epos_g15572.t1, Epos_g17111.t1, Epos_g17780.t1, Epos_g19235.t1, Epos_g19236.t1, Epos_g21543.t1, Epos_g30937.t1, Epos_g30963.t1, Epos_g4036.t1, Epos_g4941.t1, Epos_g7941.t1, Epos_g9061.t1, Epos_g9062.t1	g11931.t1	heat shock 70 kDa protein cognate 4	6	14	F:GO:0005524; C:GO:0005634; C:GO:0005829; C:GO:0005886; P:GO:0016192; F:GO:0031072; P:GO:0034605; P:GO:0034620; P:GO:0042026; F:GO:0042623; F:GO:0044183; F:GO:0051082; P:GO:0051085; F:GO:0051787	F:ATP binding; C:nucleus; C:cytosol; C:plasma membrane; P:vesicle-mediated transport; F:heat shock protein binding; P:cellular response to heat; P:cellular response to unfolded protein; P:protein refolding; F:ATPase activity, coupled; F:protein folding chaperone; F:unfolded protein binding; P:chaperone cofactor-dependent protein refolding; F:misfolded protein binding	IPR013126 (PRINTS); IPR013126 (PFAM); G3DSA:3.30.30.30 (GENE3D); G3DSA:3.30.420.40 (GENE3D); IPR029047 (G3DSA:2.60.34.GENE3D); G3DSA:3.90.640.10 (GENE3D); IPR029047 (G3DSA:2.60.34.GENE3D); IPR029048 (G3DSA:1.20.1270.GENE3D); G3DSA:3.30.420.40 (GENE3D); mobidb-lite (MOBIDB_LITE); PTHR19375:SF310 (PANTHER); PTHR19375:SF310 (PANTHER); IPR013126 (PANTHER); IPR013126 (PANTHER); cd10233 (CDD); SSF53067…	no GO terms	no GO terms	OG0000035	0.999	n
OG0000036	30	Epos_g18445.t1, Epos_g21687.t1, Epos_g21688.t1, Epos_g21689.t1, Epos_g22995.t1, Epos_g2494.t1, Epos_g2497.t1, Epos_g2500.t1, Epos_g2508.t1, Epos_g2509.t1, Epos_g2510.t1, Epos_g2511.t1, Epos_g25857.t1, Epos_g5237.t1, Epos_g5239.t1, Epos_g6389.t1	g18445.t1	homeobox protein Hox-B4	3	5	F:GO:0003700; C:GO:0005634; P:GO:0006355; P:GO:0007275; F:GO:0043565	F:DNA-binding transcription factor activity; C:nucleus; P:regulation of transcription, DNA-templated; P:multicellular organism development; F:sequence-specific DNA binding	IPR020479 (PRINTS); IPR001356 (PFAM); G3DSA:1.10.10.60 (GENE3D); mobidb-lite (MOBIDB_LITE); mobidb-lite (MOBIDB_LITE); PTHR45771 (PANTHER); PTHR45771:SF1 (PANTHER); IPR001356 (PROSITE_PROFILES); IPR001356 (CDD); IPR009057 (SUPERFAMILY)	F:GO:0003677	F:DNA binding	OG0000036	0.999	n
OG0000038	31	Epos_g10376.t1, Epos_g14111.t1, Epos_g17537.t1, Epos_g20020.t1, Epos_g20375.t1, Epos_g25504.t1, Epos_g26847.t1, Epos_g6438.t1	g10376.t1	serine protease snake-like	0	2	F:GO:0004252; P:GO:0006508	F:serine-type endopeptidase activity; P:proteolysis	IPR001314 (PRINTS); G3DSA:2.40.10.10 (GENE3D); IPR001254 (PFAM); PTHR24258 (PANTHER); PTHR24258:SF130 (PANTHER); IPR001254 (PROSITE_PROFILES); IPR001254 (CDD); IPR009003 (SUPERFAMILY)	F:GO:0004252; P:GO:0006508	F:serine-type endopeptidase activity; P:proteolysis	OG0000038	0.999	n
OG0000039	32	Epos_g10139.t1, Epos_g12594.t1, Epos_g12595.t1, Epos_g15314.t1, Epos_g15315.t1, Epos_g16689.t1, Epos_g1854.t1, Epos_g1855.t1, Epos_g1856.t1, Epos_g1857.t1, Epos_g21610.t1, Epos_g21611.t1, Epos_g21612.t1, Epos_g21613.t1, Epos_g21614.t1, Epos_g22524.t1, Epos_g28251.t1, Epos_g29524.t1, Epos_g30226.t1, Epos_g6065.t1	g10139.t1	serine protease 7-like	4				IPR001314 (PRINTS); IPR022700 (PFAM); IPR001254 (PFAM); G3DSA:2.40.10.10 (GENE3D); IPR038565 (G3DSA:2.20.20.GENE3D); G3DSA:2.40.10.10 (GENE3D); mobidb-lite (MOBIDB_LITE); mobidb-lite (MOBIDB_LITE); PTHR24256:SF500 (PANTHER); PTHR24256 (PANTHER); IPR001254 (PROSITE_PROFILES); IPR001254 (CDD); IPR009003 (SUPERFAMILY)	F:GO:0004252; P:GO:0006508	F:serine-type endopeptidase activity; P:proteolysis	OG0000039	0.028	y	0.038563
OG0000040	33	Epos_g17495.t1, Epos_g22704.t1, Epos_g24257.t1, Epos_g2779.t1, Epos_g30201.t1, Epos_g7955.t1, Epos_g7956.t1, Epos_g7957.t1, Epos_g7959.t1, Epos_g7961.t1, Epos_g7962.t1, Epos_g7963.t1, Epos_g7964.t1, Epos_g7965.t1, Epos_g7966.t1, Epos_g7967.t1, Epos_g7968.t1, Epos_g7971.t1, Epos_g8565.t1	g17495.t1	cytochrome P450 9e2-like	10	7	F:GO:0004497; F:GO:0005506; F:GO:0016491; F:GO:0016705; F:GO:0020037; F:GO:0046872; P:GO:0055114	F:monooxygenase activity; F:iron ion binding; F:oxidoreductase activity; F:oxidoreductase activity, acting on paired donors, with incorporation or reduction of molecular oxygen; F:heme binding; F:metal ion binding; P:oxidation-reduction process	IPR002401 (PRINTS); IPR001128 (PRINTS); IPR036396 (G3DSA:1.10.630.GENE3D); IPR001128 (PFAM); PTHR24292 (PANTHER); IPR036396 (SUPERFAMILY)	F:GO:0005506; F:GO:0016705; F:GO:0020037; P:GO:0055114	F:iron ion binding; F:oxidoreductase activity, acting on paired donors, with incorporation or reduction of molecular oxygen; F:heme binding; P:oxidation-reduction process	OG0000040	0.001	y	2.16642e-07
OG0000042	34	Epos_g1011.t1, Epos_g1983.t1, Epos_g1984.t1, Epos_g20563.t1, Epos_g2136.t1, Epos_g2263.t1, Epos_g23388.t1, Epos_g23392.t1, Epos_g29051.t1, Epos_g30968.t1, Epos_g3200.t1, Epos_g6729.t1, Epos_g9472.t1, Epos_g9473.t1, Epos_g9474.t1, Epos_g9476.t1	g1011.t1	dynein heavy chain 12, axonemal	1	5	F:GO:0003777; F:GO:0005524; P:GO:0007018; F:GO:0016887; C:GO:0030286	F:microtubule motor activity; F:ATP binding; P:microtubule-based movement; F:ATPase activity; C:dynein complex	G3DSA:1.20.920.60 (GENE3D); G3DSA:3.10.490.20 (GENE3D); G3DSA:3.40.50.300 (GENE3D); IPR035706 (PFAM); IPR024743 (PFAM); G3DSA:1.20.1270.280 (GENE3D); IPR022127 (PFAM); IPR041228 (PFAM); G3DSA:3.40.50.11510 (GENE3D); IPR024317 (PFAM); PTHR46454 (PANTHER); PTHR46454:SF1 (PANTHER); PTHR46454:SF1 (PANTHER); PTHR46454 (PANTHER); IPR027417 (SUPERFAMILY)	no GO terms	no GO terms	OG0000042	0.999	n
OG0000046	35	Epos_g1088.t1, Epos_g15897.t1, Epos_g16411.t1, Epos_g22495.t1, Epos_g22906.t1, Epos_g23465.t1, Epos_g2472.t1, Epos_g29290.t1, Epos_g4300.t1, Epos_g488.t1, Epos_g7035.t1, Epos_g7462.t1, Epos_g7909.t1, Epos_g8489.t1	g1088.t1	XP_012546687.1bombyx_mori_asm15162v1_core_32_85_1 protein uncharacterized LOC105841770	7				IPR038717 (PFAM); IPR040676 (PFAM); mobidb-lite (MOBIDB_LITE); PTHR33939 (PANTHER); IPR012337 (SUPERFAMILY)	no GO terms	no GO terms	OG0000046	0	y	1.78305e-05
OG0000047	36	Epos_g11530.t1, Epos_g12794.t1, Epos_g13297.t1, Epos_g17335.t1, Epos_g17598.t1, Epos_g17602.t1, Epos_g19097.t1, Epos_g19747.t1, Epos_g21541.t1, Epos_g22790.t1, Epos_g22793.t1, Epos_g23185.t1, Epos_g23710.t1, Epos_g24739.t1, Epos_g9484.t1	g11530.t1	hemicentin-2 isoform X1	5	2	C:GO:0016020; C:GO:0016021	C:membrane; C:integral component of membrane	IPR013783 (G3DSA:2.60.40.GENE3D); IPR013783 (G3DSA:2.60.40.GENE3D); IPR000477 (PFAM); IPR013783 (G3DSA:2.60.40.GENE3D); IPR013783 (G3DSA:2.60.40.GENE3D); PF13927 (PFAM); IPR013162 (PFAM); IPR013783 (G3DSA:2.60.40.GENE3D); IPR013783 (G3DSA:2.60.40.GENE3D); mobidb-lite (MOBIDB_LITE); mobidb-lite (MOBIDB_LITE); mobidb-lite (MOBIDB_LITE); mobidb-lite (MOBIDB_LITE); PTHR23278 (PANTHER); PTHR23278 (PAN…	F:GO:0005515	F:protein binding	OG0000047	0.999	n
OG0000048	37	Epos_g24749.t1, Epos_g24753.t1, Epos_g24754.t1, Epos_g24757.t1, Epos_g29090.t1, Epos_g31086.t1, Epos_g4114.t1, Epos_g4115.t1, Epos_g4117.t1, Epos_g4119.t1, Epos_g4121.t1, Epos_g4122.t1, Epos_g4123.t1	g24749.t1	larval cuticle protein A2B-like	5	1	F:GO:0042302	F:structural constituent of cuticle	IPR000618 (PRINTS); IPR000618 (PFAM); PTHR12236 (PANTHER); PTHR12236:SF69 (PANTHER); IPR000618 (PROSITE_PROFILES)	F:GO:0042302	F:structural constituent of cuticle	OG0000048	0.999	n
OG0000049	38	Epos_g11402.t1, Epos_g16371.t1, Epos_g17031.t1, Epos_g26099.t1, Epos_g30265.t1, Epos_g30875.t1, Epos_g568.t1, Epos_g9658.t1	g11402.t1	pse589.4phoebis_sennae_v1x1_core_32_85_1 protein	1	6	F:GO:0004869; P:GO:0006508; F:GO:0008233; F:GO:0008234; P:GO:0010951; F:GO:0016787	F:cysteine-type endopeptidase inhibitor activity; P:proteolysis; F:peptidase activity; F:cysteine-type peptidase activity; P:negative regulation of endopeptidase activity; F:hydrolase activity	IPR000668 (PRINTS); G3DSA:3.10.450.10 (GENE3D); G3DSA:3.10.450.10 (GENE3D); G3DSA:3.10.450.10 (GENE3D); G3DSA:3.10.450.10 (GENE3D); IPR000010 (PFAM); G3DSA:3.90.70.10 (GENE3D); IPR000668 (PFAM); G3DSA:3.10.450.10 (GENE3D); IPR013201 (PFAM); mobidb-lite (MOBIDB_LITE); mobidb-lite (MOBIDB_LITE); mobidb-lite (MOBIDB_LITE); PTHR46186 (PANTHER); PTHR46186:SF2 (PANTHER); PTHR46186:SF2 (PANTHER); PTHR46…	F:GO:0004869; P:GO:0006508; F:GO:0008234	F:cysteine-type endopeptidase inhibitor activity; P:proteolysis; F:cysteine-type peptidase activity	OG0000049	0.489	n
OG0000050	39	Epos_g12146.t1, Epos_g12161.t1, Epos_g13180.t1, Epos_g15029.t1, Epos_g15030.t1, Epos_g17650.t1, Epos_g17651.t1, Epos_g17655.t1, Epos_g17657.t1, Epos_g17658.t1, Epos_g17659.t1, Epos_g18079.t1, Epos_g18167.t1, Epos_g19801.t1, Epos_g19803.t1, Epos_g20060.t1, Epos_g20697.t1, Epos_g20698.t1, Epos_g20985.t1, Epos_g21230.t1, Epos_g21232.t1, Epos_g21235.t1, Epos_g21236.t1, Epos_g2159.t1, Epos_g23001.t1, …	g12146.t1	zinc finger protein 718-like isoform X1	15	1	F:GO:0003676	F:nucleic acid binding	G3DSA:3.30.160.60 (GENE3D); IPR012934 (PFAM); G3DSA:3.30.160.60 (GENE3D); G3DSA:3.30.160.60 (GENE3D); PTHR24377:SF809 (PANTHER); PTHR24377 (PANTHER); IPR013087 (PROSITE_PROFILES); IPR013087 (PROSITE_PROFILES); IPR013087 (PROSITE_PROFILES); IPR036236 (SUPERFAMILY); SSF57716 (SUPERFAMILY)	F:GO:0003676; C:GO:0005634; F:GO:0008270	F:nucleic acid binding; C:nucleus; F:zinc ion binding	OG0000050	0.008	y	1.51863e-08
OG0000051	40	Epos_g10231.t1, Epos_g14084.t1, Epos_g19244.t1, Epos_g794.t1, Epos_g9422.t1, Epos_g9423.t1	g10231.t1	trypsin, alkaline C-like	0	1	F:GO:0008236	F:serine-type peptidase activity	IPR001314 (PRINTS); G3DSA:2.40.10.10 (GENE3D); G3DSA:2.40.10.10 (GENE3D); G3DSA:2.40.10.10 (GENE3D); G3DSA:2.40.10.10 (GENE3D); IPR001254 (PFAM); G3DSA:2.40.10.10 (GENE3D); PTHR24276 (PANTHER); IPR001254 (PROSITE_PROFILES); IPR001254 (PROSITE_PROFILES); IPR001254 (PROSITE_PROFILES); IPR001254 (PROSITE_PROFILES); IPR001254 (PROSITE_PROFILES); IPR001254 (CDD); IPR001254 (CDD); IPR001254 (CDD); IPR0…	F:GO:0004252; P:GO:0006508	F:serine-type endopeptidase activity; P:proteolysis	OG0000051	0.072	n
OG0000052	41	Epos_g14761.t1, Epos_g17291.t1, Epos_g17524.t1, Epos_g17526.t1, Epos_g21994.t1, Epos_g26958.t1, Epos_g30300.t1, Epos_g566.t1, Epos_g8284.t1, Epos_g8285.t1, Epos_g8286.t1, Epos_g8287.t1, Epos_g8288.t1, Epos_g8289.t1, Epos_g8290.t1, Epos_g9601.t1	g14761.t1	indole-3-acetaldehyde oxidase-like	3	5	F:GO:0016491; F:GO:0046872; F:GO:0050660; F:GO:0051536; P:GO:0055114	F:oxidoreductase activity; F:metal ion binding; F:flavin adenine dinucleotide binding; F:iron-sulfur cluster binding; P:oxidation-reduction process	IPR005107 (PFAM); G3DSA:3.30.365.10 (GENE3D); IPR005312 (PFAM); IPR000674 (PFAM); IPR002346 (PFAM); IPR016208 (PIRSF); G3DSA:3.30.365.10 (GENE3D); G3DSA:3.30.365.10 (GENE3D); G3DSA:3.30.365.10 (GENE3D); IPR008274 (PFAM); IPR002888 (PFAM); PTHR11908:SF132 (PANTHER); PTHR11908 (PANTHER); PTHR11908:SF132 (PANTHER); PTHR11908:SF132 (PANTHER); PTHR11908 (PANTHER); PTHR11908 (PANTHER); IPR016166 (PROSI…	F:GO:0005506; F:GO:0009055; F:GO:0016491; F:GO:0046872; F:GO:0050660; F:GO:0051536; P:GO:0055114; F:GO:0071949	F:iron ion binding; F:electron transfer activity; F:oxidoreductase activity; F:metal ion binding; F:flavin adenine dinucleotide binding; F:iron-sulfur cluster binding; P:oxidation-reduction process; F:FAD binding	OG0000052	0.999	n
OG0000053	42	Epos_g11473.t1, Epos_g11872.t1, Epos_g11873.t1, Epos_g11876.t1, Epos_g11877.t1, Epos_g11878.t1, Epos_g11879.t1, Epos_g11880.t1, Epos_g11881.t1, Epos_g12388.t1, Epos_g12389.t1, Epos_g12390.t1, Epos_g28694.t1, Epos_g28974.t1, Epos_g29428.t1, Epos_g29429.t1, Epos_g30086.t1, Epos_g30281.t1, Epos_g30885.t1	g11473.t1	solute carrier family 46 member 3-like	6	1	C:GO:0016020	C:membrane	IPR011701 (PFAM); G3DSA:1.20.1250.20 (GENE3D); mobidb-lite (MOBIDB_LITE); mobidb-lite (MOBIDB_LITE); PTHR23507:SF1 (PANTHER); PTHR23507 (PANTHER); cd17386 (CDD); IPR036259 (SUPERFAMILY)	C:GO:0005887; P:GO:0055085	C:integral component of plasma membrane; P:transmembrane transport	OG0000053	0.999	n
OG0000054	43	Epos_g10387.t1, Epos_g10388.t1, Epos_g10389.t1, Epos_g14587.t1, Epos_g2417.t1, Epos_g25273.t1, Epos_g28878.t1, Epos_g3145.t1, Epos_g3146.t1, Epos_g3148.t1, Epos_g3154.t1, Epos_g3155.t1, Epos_g3156.t1, Epos_g3529.t1, Epos_g3530.t1, Epos_g3531.t1, Epos_g4086.t1, Epos_g5146.t1, Epos_g5147.t1, Epos_g5148.t1, Epos_g5149.t1, Epos_g5150.t1, Epos_g5151.t1, Epos_g5153.t1	g10387.t1	pancreatic lipase-related protein 2-like	10	2	C:GO:0005576; F:GO:0052689	C:extracellular region; F:carboxylic ester hydrolase activity	IPR000734 (PRINTS); IPR013818 (PFAM); IPR029058 (G3DSA:3.40.50.GENE3D); IPR000734 (PANTHER); PTHR11610:SF102 (PANTHER); PS51257 (PROSITE_PROFILES); IPR029058 (SUPERFAMILY)	F:GO:0052689	F:carboxylic ester hydrolase activity	OG0000054	0.22	n
OG0000057	44	Epos_g11923.t1, Epos_g11924.t1, Epos_g11927.t1, Epos_g14783.t1, Epos_g23565.t1, Epos_g24171.t1, Epos_g29226.t1, Epos_g29495.t1, Epos_g9256.t1, Epos_g9257.t1, Epos_g9259.t1	g11923.t1	fatty acid synthase-like	-2	1	F:GO:0003824	F:catalytic activity	IPR009081 (PFAM); IPR029058 (G3DSA:3.40.50.GENE3D); IPR032821 (PFAM); IPR020807 (PFAM); IPR013149 (PFAM); IPR042104 (G3DSA:3.10.129.GENE3D); IPR014030 (PFAM); IPR001227 (G3DSA:3.40.366.GENE3D); IPR016039 (G3DSA:3.40.47.GENE3D); G3DSA:3.90.180.10 (GENE3D); IPR036736 (G3DSA:1.10.1200.GENE3D); G3DSA:3.40.50.720 (GENE3D); IPR023102 (G3DSA:1.10.1470.GENE3D); IPR014043 (PFAM); IPR014031 (PFAM); G3DSA:3…	F:GO:0003824; F:GO:0004312; P:GO:0009058; F:GO:0016740; F:GO:0016788; P:GO:0055114	F:catalytic activity; F:fatty acid synthase activity; P:biosynthetic process; F:transferase activity; F:hydrolase activity, acting on ester bonds; P:oxidation-reduction process	OG0000057	0.14	n
OG0000058	45	Epos_g10993.t1, Epos_g2845.t1, Epos_g29336.t1, Epos_g5819.t1, Epos_g5820.t1, Epos_g5821.t1, Epos_g5822.t1, Epos_g5823.t1, Epos_g5824.t1, Epos_g712.t1	g10993.t1	---NA---	0				mobidb-lite (MOBIDB_LITE); mobidb-lite (MOBIDB_LITE); mobidb-lite (MOBIDB_LITE)	no GO terms	no GO terms	OG0000058	0.999	n
OG0000059	46	Epos_g10434.t1, Epos_g10436.t1, Epos_g10541.t1, Epos_g11449.t1, Epos_g12120.t1, Epos_g13829.t1, Epos_g17548.t1, Epos_g19518.t1, Epos_g20862.t1, Epos_g22359.t1, Epos_g23022.t1, Epos_g23507.t1, Epos_g23785.t1, Epos_g24572.t1, Epos_g24573.t1, Epos_g24654.t1, Epos_g26647.t1, Epos_g26701.t1, Epos_g27267.t1, Epos_g27894.t1, Epos_g28070.t1, Epos_g28356.t1, Epos_g28948.t1, Epos_g28998.t1, Epos_g29044.t1,…	g10434.t1	XP_013161242.1papilio_xuthus_pxut1_refseq_core_32_85_1 protein RNA-directed DNA polymerase from mobile element jockey-like	14				IPR036691 (G3DSA:3.60.10.GENE3D); IPR000477 (PFAM); IPR004117 (PFAM); IPR005135 (PFAM); PTHR19446 (PANTHER); PTHR19446:SF425 (PANTHER); IPR000477 (PROSITE_PROFILES); cd01650 (CDD); SSF56672 (SUPERFAMILY); IPR036691 (SUPERFAMILY)	F:GO:0004984; F:GO:0005549; P:GO:0007608; C:GO:0016020	F:olfactory receptor activity; F:odorant binding; P:sensory perception of smell; C:membrane	OG0000059	0	y	2.85358e-08
OG0000060	47	Epos_g12113.t1, Epos_g12114.t1, Epos_g12115.t1, Epos_g13639.t1, Epos_g20807.t1, Epos_g20808.t1, Epos_g23896.t1, Epos_g23897.t1, Epos_g5867.t1, Epos_g5868.t1, Epos_g5879.t1	g12113.t1	peptidoglycan-recognition protein LB-like	2				IPR002502 (PFAM); IPR036505 (G3DSA:3.40.80.GENE3D); IPR015510 (PANTHER); PTHR11022:SF67 (PANTHER); IPR002502 (CDD); IPR036505 (SUPERFAMILY)	F:GO:0008745; P:GO:0009253	F:N-acetylmuramoyl-L-alanine amidase activity; P:peptidoglycan catabolic process	OG0000060	0.999	n
OG0000062	48	Epos_g10899.t1, Epos_g11373.t1, Epos_g11586.t1, Epos_g12414.t1, Epos_g13323.t1, Epos_g16490.t1, Epos_g17529.t1, Epos_g17535.t1, Epos_g17642.t1, Epos_g19890.t1, Epos_g19986.t1, Epos_g20968.t1, Epos_g21033.t1, Epos_g21227.t1, Epos_g22758.t1, Epos_g23037.t1, Epos_g23135.t1, Epos_g23175.t1, Epos_g23468.t1, Epos_g23469.t1, Epos_g23810.t1, Epos_g24540.t1, Epos_g2470.t1, Epos_g2525.t1, Epos_g27350.t1, E…	g10899.t1	pse1232.1phoebis_sennae_v1x1_core_32_85_1 protein	24				IPR032135 (PFAM); G3DSA:3.30.420.470 (GENE3D); PTHR47326 (PANTHER)	no GO terms	no GO terms	OG0000062	0	y	1.90772e-18
OG0000067	49	Epos_g11165.t1, Epos_g13170.t1, Epos_g17008.t1, Epos_g20281.t1, Epos_g21661.t1, Epos_g21662.t1, Epos_g22451.t1, Epos_g23727.t1, Epos_g24091.t1, Epos_g24842.t1, Epos_g24843.t1, Epos_g24844.t1, Epos_g24845.t1, Epos_g29895.t1, Epos_g30162.t1, Epos_g30260.t1, Epos_g6181.t1, Epos_g8839.t1	g11165.t1	membrane-bound alkaline phosphatase-like	8	2	C:GO:0016020; F:GO:0016791	C:membrane; F:phosphatase activity	IPR001952 (PRINTS); IPR001952 (PFAM); IPR017850 (G3DSA:3.40.720.GENE3D); IPR001952 (PANTHER); PTHR11596:SF53 (PANTHER); IPR001952 (CDD); IPR017850 (SUPERFAMILY)	F:GO:0003824; F:GO:0016791	F:catalytic activity; F:phosphatase activity	OG0000067	0.999	n
OG0000068	50	Epos_g10105.t1, Epos_g10106.t1, Epos_g10111.t1, Epos_g11095.t1, Epos_g11883.t1, Epos_g11884.t1, Epos_g15121.t1, Epos_g16948.t1, Epos_g21266.t1, Epos_g22623.t1, Epos_g23385.t1, Epos_g2611.t1, Epos_g26175.t1, Epos_g29242.t1, Epos_g29992.t1, Epos_g31171.t1	g10105.t1	XP_012553286.1bombyx_mori_asm15162v1_core_32_85_1 protein uncharacterized LOC101735993	7	1	P:GO:0008045	P:motor neuron axon guidance	PTHR21261 (PANTHER); PTHR21261:SF6 (PANTHER); IPR007110 (PROSITE_PROFILES); IPR036179 (SUPERFAMILY)	no GO terms	no GO terms	OG0000068	0.999	n
OG0000069	51	Epos_g12328.t1, Epos_g21275.t1, Epos_g21282.t1, Epos_g21287.t1, Epos_g24969.t1, Epos_g4803.t1	g12328.t1	histone H3.3	2	4	C:GO:0000786; F:GO:0003677; C:GO:0005634; F:GO:0046982	C:nucleosome; F:DNA binding; C:nucleus; F:protein heterodimerization activity	IPR000164 (PRINTS); IPR007125 (PFAM); IPR009072 (G3DSA:1.10.20.GENE3D); mobidb-lite (MOBIDB_LITE); PTHR11426:SF224 (PANTHER); IPR000164 (PANTHER); IPR009072 (SUPERFAMILY)	C:GO:0000786; F:GO:0003677; F:GO:0046982	C:nucleosome; F:DNA binding; F:protein heterodimerization activity	OG0000069	0	y	0.0631338
OG0000070	52	Epos_g15574.t1, Epos_g15575.t1, Epos_g28128.t1, Epos_g5719.t1, Epos_g6466.t1, Epos_g8505.t1, Epos_g8508.t1, Epos_g8510.t1, Epos_g953.t1	g15574.t1	protein lethal(2)essential for life-like	1	1	F:GO:0046872	F:metal ion binding	IPR001436 (PRINTS); IPR001436 (PIRSF); IPR008978 (G3DSA:2.60.40.GENE3D); IPR002068 (PFAM); mobidb-lite (MOBIDB_LITE); mobidb-lite (MOBIDB_LITE); PTHR45640:SF23 (PANTHER); PTHR45640 (PANTHER); PS51257 (PROSITE_PROFILES); IPR002068 (PROSITE_PROFILES); cd06526 (CDD); IPR008978 (SUPERFAMILY)	no GO terms	no GO terms	OG0000070	0.999	n
OG0000071	53	Epos_g10660.t1, Epos_g1093.t1, Epos_g1094.t1, Epos_g17630.t1, Epos_g17631.t1, Epos_g31117.t1, Epos_g6646.t1, Epos_g6648.t1, Epos_g6649.t1	g10660.t1	tubulin beta chain	2	7	P:GO:0000226; P:GO:0000278; F:GO:0003924; F:GO:0005200; F:GO:0005525; C:GO:0005737; C:GO:0005874	P:microtubule cytoskeleton organization; P:mitotic cell cycle; F:GTPase activity; F:structural constituent of cytoskeleton; F:GTP binding; C:cytoplasm; C:microtubule	IPR002453 (PRINTS); IPR000217 (PRINTS); IPR023123 (G3DSA:1.10.287.GENE3D); IPR037103 (G3DSA:3.30.1330.GENE3D); IPR036525 (G3DSA:3.40.50.GENE3D); IPR018316 (PFAM); IPR003008 (PFAM); mobidb-lite (MOBIDB_LITE); mobidb-lite (MOBIDB_LITE); PTHR11588:SF340 (PANTHER); IPR000217 (PANTHER); cd02187 (CDD); IPR008280 (SUPERFAMILY); IPR036525 (SUPERFAMILY)	F:GO:0003924; F:GO:0005200; F:GO:0005525; C:GO:0005874; P:GO:0007017	F:GTPase activity; F:structural constituent of cytoskeleton; F:GTP binding; C:microtubule; P:microtubule-based process	OG0000071	0.999	n
OG0000073	54	Epos_g2810.t1, Epos_g2975.t1, Epos_g2979.t1, Epos_g2983.t1	g2810.t1	protein takeout-like	0	3	C:GO:0005615; C:GO:0016020; C:GO:0016021	C:extracellular space; C:membrane; C:integral component of membrane	IPR038606 (G3DSA:3.15.10.GENE3D); IPR010562 (PFAM); PTHR11008 (PANTHER); PTHR11008:SF38 (PANTHER)	no GO terms	no GO terms	OG0000073	0.999	n
OG0000074	55	Epos_g1202.t1, Epos_g1206.t1, Epos_g1207.t1, Epos_g1209.t1, Epos_g1210.t1, Epos_g21876.t1, Epos_g21883.t1, Epos_g21884.t1, Epos_g24181.t1, Epos_g24182.t1, Epos_g25074.t1, Epos_g5760.t1, Epos_g5761.t1, Epos_g7660.t1	g1202.t1	endocuticle structural glycoprotein ABD-5-like	4	1	F:GO:0042302	F:structural constituent of cuticle	IPR000618 (PRINTS); IPR000618 (PFAM); mobidb-lite (MOBIDB_LITE); PTHR10380 (PANTHER); IPR000618 (PROSITE_PROFILES)	F:GO:0042302	F:structural constituent of cuticle	OG0000074	0.999	n
OG0000075	56	Epos_g10531.t1, Epos_g11647.t1, Epos_g12211.t1, Epos_g12857.t1, Epos_g14748.t1, Epos_g16348.t1, Epos_g17667.t1, Epos_g17862.t1, Epos_g18093.t1, Epos_g18726.t1, Epos_g20715.t1, Epos_g20986.t1, Epos_g21730.t1, Epos_g21991.t1, Epos_g22558.t1, Epos_g22855.t1, Epos_g2302.t1, Epos_g23030.t1, Epos_g24847.t1, Epos_g25266.t1, Epos_g26208.t1, Epos_g26216.t1, Epos_g26217.t1, Epos_g26494.t1, Epos_g26961.t1, …	g10531.t1	XP_011556288.1plutella_xylostella_dbmfjv1x1_core_32_85_1 protein uncharacterized LOC105387281	3				no IPS match	no IPS match	no IPS match	OG0000075	0	y	0.206071
OG0000076	57	Epos_g10411.t1, Epos_g11783.t1, Epos_g13256.t1, Epos_g13257.t1, Epos_g13614.t1, Epos_g13615.t1, Epos_g15049.t1, Epos_g15450.t1, Epos_g15451.t1, Epos_g15758.t1, Epos_g16596.t1, Epos_g20221.t1, Epos_g21911.t1, Epos_g23293.t1, Epos_g23461.t1, Epos_g23551.t1, Epos_g23594.t1, Epos_g23764.t1, Epos_g23899.t1, Epos_g24328.t1, Epos_g24336.t1, Epos_g24823.t1, Epos_g25786.t1, Epos_g26728.t1, Epos_g26786.t1,…	g10411.t1	XP_011558451.1plutella_xylostella_dbmfjv1x1_core_32_85_1 protein uncharacterized LOC105389085	3				G3DSA:3.30.70.270 (GENE3D); IPR000477 (PFAM); G3DSA:3.10.10.10 (GENE3D); mobidb-lite (MOBIDB_LITE); mobidb-lite (MOBIDB_LITE); mobidb-lite (MOBIDB_LITE); mobidb-lite (MOBIDB_LITE); PTHR31660 (PANTHER); IPR000477 (PROSITE_PROFILES); cd03714 (CDD); SSF56672 (SUPERFAMILY)	no GO terms	no GO terms	OG0000076	0	y	0.218886
OG0000077	58	Epos_g11020.t1, Epos_g11021.t1, Epos_g11034.t1, Epos_g11036.t1, Epos_g13714.t1, Epos_g16281.t1, Epos_g30288.t1, Epos_g631.t1, Epos_g9931.t1	g11020.t1	transcription factor Sox-14-like	0	5	F:GO:0000981; F:GO:0003677; P:GO:0006357; P:GO:0030154; C:GO:0044798	F:DNA-binding transcription factor activity, RNA polymerase II-specific; F:DNA binding; P:regulation of transcription by RNA polymerase II; P:cell differentiation; C:nuclear transcription factor complex	IPR009071 (PFAM); IPR036910 (G3DSA:1.10.30.GENE3D); PTHR10270:SF161 (PANTHER); PTHR10270 (PANTHER); IPR009071 (PROSITE_PROFILES); cd01388 (CDD); IPR036910 (SUPERFAMILY)	no GO terms	no GO terms	OG0000077	0.999	n
OG0000078	59	Epos_g14171.t1, Epos_g14172.t1, Epos_g14178.t1, Epos_g14333.t1, Epos_g15216.t1, Epos_g19289.t1, Epos_g20631.t1, Epos_g22946.t1, Epos_g23204.t1, Epos_g23436.t1, Epos_g26524.t1, Epos_g26603.t1	g14171.t1	sodium-independent sulfate anion transporter-like	4				IPR011547 (PFAM); IPR001902 (PANTHER); PTHR11814:SF187 (PANTHER)	F:GO:0008271; P:GO:0008272; F:GO:0015116; C:GO:0016020; C:GO:0016021; P:GO:0055085	F:secondary active sulfate transmembrane transporter activity; P:sulfate transport; F:sulfate transmembrane transporter activity; C:membrane; C:integral component of membrane; P:transmembrane transport	OG0000078	0.999	n
OG0000079	60	Epos_g14972.t1, Epos_g16333.t1, Epos_g20411.t1, Epos_g8065.t1, Epos_g9831.t1, Epos_g9832.t1	g14972.t1	pro-resilin-like isoform X1	-1	2	C:GO:0031012; F:GO:0042302	C:extracellular matrix; F:structural constituent of cuticle	IPR000618 (PFAM); mobidb-lite (MOBIDB_LITE); mobidb-lite (MOBIDB_LITE); mobidb-lite (MOBIDB_LITE); mobidb-lite (MOBIDB_LITE); mobidb-lite (MOBIDB_LITE); PTHR12236 (PANTHER); PTHR12236:SF76 (PANTHER); IPR000618 (PROSITE_PROFILES)	F:GO:0042302	F:structural constituent of cuticle	OG0000079	0.999	n
OG0000081	61	Epos_g19787.t1, Epos_g22570.t1, Epos_g26111.t1, Epos_g28765.t1, Epos_g28775.t1, Epos_g28836.t1, Epos_g3889.t1, Epos_g6147.t1, Epos_g7032.t1, Epos_g921.t1, Epos_g9598.t1	g19787.t1	pancreatic lipase-related protein 2-like	3	3	C:GO:0005576; P:GO:0006629; F:GO:0052689	C:extracellular region; P:lipid metabolic process; F:carboxylic ester hydrolase activity	no IPS match	no IPS match	no IPS match	OG0000081	0.999	n
OG0000082	62	Epos_g21273.t1, Epos_g21278.t1, Epos_g21280.t1, Epos_g21285.t1, Epos_g24968.t1, Epos_g4804.t1	g21273.t1	histone H2A	1	4	C:GO:0000786; F:GO:0003677; C:GO:0005634; F:GO:0046982	C:nucleosome; F:DNA binding; C:nucleus; F:protein heterodimerization activity	IPR002119 (PRINTS); IPR002119 (SMART); IPR007125 (PFAM); IPR032454 (PFAM); IPR009072 (G3DSA:1.10.20.GENE3D); mobidb-lite (MOBIDB_LITE); PTHR23430 (PANTHER); PTHR23430:SF222 (PANTHER); IPR002119 (CDD); IPR009072 (SUPERFAMILY)	C:GO:0000786; F:GO:0003677; C:GO:0005634; F:GO:0046982	C:nucleosome; F:DNA binding; C:nucleus; F:protein heterodimerization activity	OG0000082	0	y	0.209803
OG0000087	63	Epos_g15885.t1, Epos_g15887.t1, Epos_g18716.t1, Epos_g30179.t1, Epos_g7276.t1, Epos_g7277.t1, Epos_g7279.t1, Epos_g7280.t1	g15885.t1	farnesol dehydrogenase-like	4	2	F:GO:0016491; P:GO:0055114	F:oxidoreductase activity; P:oxidation-reduction process	IPR002347 (PRINTS); IPR002347 (PRINTS); IPR002347 (PFAM); G3DSA:3.40.50.720 (GENE3D); PTHR43115 (PANTHER); IPR036291 (SUPERFAMILY)	no GO terms	no GO terms	OG0000087	0.129	n
OG0000088	64	Epos_g21274.t1, Epos_g21279.t1, Epos_g21281.t1, Epos_g21286.t1, Epos_g24971.t1, Epos_g4801.t1	g21274.t1	histone H2B	2	4	C:GO:0000786; F:GO:0003677; C:GO:0005634; F:GO:0046982	C:nucleosome; F:DNA binding; C:nucleus; F:protein heterodimerization activity	IPR000558 (PRINTS); IPR000558 (SMART); IPR007125 (PFAM); IPR009072 (G3DSA:1.10.20.GENE3D); mobidb-lite (MOBIDB_LITE); PTHR23428:SF196 (PANTHER); IPR000558 (PANTHER); IPR009072 (SUPERFAMILY)	C:GO:0000786; F:GO:0003677; F:GO:0046982	C:nucleosome; F:DNA binding; F:protein heterodimerization activity	OG0000088	0	y	0.0631338
OG0000090	65	Epos_g20140.t1, Epos_g20551.t1, Epos_g20553.t1, Epos_g20999.t1, Epos_g23840.t1, Epos_g26380.t1, Epos_g26682.t1, Epos_g4606.t1, Epos_g6967.t1, Epos_g6968.t1	g20140.t1	XP_011551981.1plutella_xylostella_dbmfjv1x1_core_32_85_1 protein 1,5-anhydro-D-fructose reductase-like	1				IPR020471 (PRINTS); IPR036812 (G3DSA:3.20.20.GENE3D); IPR036812 (G3DSA:3.20.20.GENE3D); IPR023210 (PFAM); mobidb-lite (MOBIDB_LITE); mobidb-lite (MOBIDB_LITE); mobidb-lite (MOBIDB_LITE); mobidb-lite (MOBIDB_LITE); mobidb-lite (MOBIDB_LITE); mobidb-lite (MOBIDB_LITE); mobidb-lite (MOBIDB_LITE); IPR020471 (PANTHER); PTHR11732:SF413 (PANTHER); PTHR11732:SF413 (PANTHER); IPR020471 (PANTHER); IPR02321…	F:GO:0016491; P:GO:0055114	F:oxidoreductase activity; P:oxidation-reduction process	OG0000090	0.999	n
OG0000091	66	Epos_g10279.t1, Epos_g11290.t1, Epos_g11291.t1, Epos_g12860.t1, Epos_g15549.t1, Epos_g15550.t1, Epos_g25150.t1, Epos_g25940.t1, Epos_g25941.t1, Epos_g26865.t1, Epos_g26866.t1, Epos_g27797.t1, Epos_g30257.t1, Epos_g30608.t1, Epos_g31057.t1, Epos_g5556.t1	g10279.t1	actin, muscle	7	3	F:GO:0005524; C:GO:0005737; C:GO:0005856	F:ATP binding; C:cytoplasm; C:cytoskeleton	IPR004000 (PRINTS); IPR004000 (PFAM); G3DSA:3.90.640.10 (GENE3D); G3DSA:3.30.420.40 (GENE3D); G3DSA:3.30.420.40 (GENE3D); IPR004000 (PANTHER); PTHR11937:SF397 (PANTHER); cd00012 (CDD); SSF53067 (SUPERFAMILY); SSF53067 (SUPERFAMILY)	no GO terms	no GO terms	OG0000091	0.999	n
OG0000092	67	Epos_g17187.t1, Epos_g17188.t1, Epos_g17189.t1, Epos_g17190.t1, Epos_g2044.t1, Epos_g2691.t1, Epos_g29413.t1	g17187.t1	maltase A1-like	1	2	F:GO:0003824; P:GO:0005975	F:catalytic activity; P:carbohydrate metabolic process	G3DSA:3.20.20.80 (GENE3D); IPR006047 (PFAM); G3DSA:3.90.400.10 (GENE3D); IPR013780 (G3DSA:2.60.40.GENE3D); PTHR10357 (PANTHER); PTHR10357:SF177 (PANTHER); cd11328 (CDD); IPR017853 (SUPERFAMILY); SSF51011 (SUPERFAMILY)	F:GO:0003824; P:GO:0005975	F:catalytic activity; P:carbohydrate metabolic process	OG0000092	0.999	n
OG0000093	68	Epos_g14839.t1, Epos_g17974.t1, Epos_g22059.t1, Epos_g24338.t1, Epos_g24644.t1, Epos_g24874.t1, Epos_g29504.t1, Epos_g3767.t1	g14839.t1	Down syndrome cell adhesion molecule-like protein Dscam2	0				IPR013098 (PFAM); IPR003961 (PFAM); IPR013783 (G3DSA:2.60.40.GENE3D); IPR013783 (G3DSA:2.60.40.GENE3D); IPR013783 (G3DSA:2.60.40.GENE3D); IPR013783 (G3DSA:2.60.40.GENE3D); PF13927 (PFAM); IPR013783 (G3DSA:2.60.40.GENE3D); IPR013783 (G3DSA:2.60.40.GENE3D); IPR013783 (G3DSA:2.60.40.GENE3D); IPR013783 (G3DSA:2.60.40.GENE3D); IPR013783 (G3DSA:2.60.40.GENE3D); IPR013783 (G3DSA:2.60.40.GENE3D); mobidb-…	F:GO:0005515	F:protein binding	OG0000093	0.999	n
OG0000095	69	Epos_g11370.t1, Epos_g1685.t1, Epos_g1686.t1, Epos_g1687.t1, Epos_g1688.t1, Epos_g1689.t1, Epos_g1690.t1, Epos_g1691.t1, Epos_g1692.t1, Epos_g1693.t1, Epos_g1695.t1, Epos_g1696.t1, Epos_g19603.t1, Epos_g24032.t1, Epos_g27358.t1, Epos_g28192.t1, Epos_g28630.t1, Epos_g29225.t1, Epos_g3670.t1, Epos_g3927.t1, Epos_g6265.t1, Epos_g6892.t1	g11370.t1	retinol dehydrogenase 14	13	1	C:GO:0016021	C:integral component of membrane	IPR002347 (PRINTS); IPR002347 (PFAM); G3DSA:3.40.50.720 (GENE3D); PTHR43157:SF34 (PANTHER); PTHR43157 (PANTHER); cd05327 (CDD); IPR036291 (SUPERFAMILY)	no GO terms	no GO terms	OG0000095	0.999	n
OG0000097	70	Epos_g11607.t1, Epos_g24568.t1, Epos_g27385.t1, Epos_g27548.t1, Epos_g9355.t1	g11607.t1	uncharacterized protein LOC111364395, partial	0				G3DSA:3.30.160.60 (GENE3D); IPR013087 (PFAM); mobidb-lite (MOBIDB_LITE); PTHR31511 (PANTHER); IPR013087 (PROSITE_PROFILES); IPR036236 (SUPERFAMILY)	F:GO:0003676	F:nucleic acid binding	OG0000097	0	y	N/A
OG0000098	71	Epos_g18934.t1, Epos_g18935.t1, Epos_g18936.t1, Epos_g19270.t1, Epos_g20365.t1, Epos_g21885.t1, Epos_g22261.t1	g18934.t1	probable chitinase 2	1				G3DSA:3.20.20.80 (GENE3D); IPR029070 (G3DSA:3.10.50.GENE3D); IPR001223 (PFAM); IPR000477 (PFAM); mobidb-lite (MOBIDB_LITE); PTHR11177 (PANTHER); cd02872 (CDD); IPR017853 (SUPERFAMILY); IPR029070 (SUPERFAMILY)	P:GO:0005975	P:carbohydrate metabolic process	OG0000098	0.999	n
OG0000099	72	Epos_g10474.t1, Epos_g10484.t1, Epos_g12361.t1, Epos_g16434.t1, Epos_g28066.t1, Epos_g28620.t1, Epos_g29140.t1, Epos_g29930.t1, Epos_g30626.t1	g10474.t1	aminopeptidase N	2	4	F:GO:0004177; P:GO:0006508; F:GO:0008237; F:GO:0008270	F:aminopeptidase activity; P:proteolysis; F:metallopeptidase activity; F:zinc ion binding	IPR001930 (PRINTS); IPR014782 (PFAM); G3DSA:2.60.40.1910 (GENE3D); G3DSA:1.25.50.20 (GENE3D); PF17900 (PFAM); IPR042097 (G3DSA:2.60.40.GENE3D); IPR024571 (PFAM); G3DSA:1.10.390.60 (GENE3D); PTHR11533 (PANTHER); IPR033581 (PTHR11533:PANTHER); IPR034016 (CDD); SSF55486 (SUPERFAMILY); SSF63737 (SUPERFAMILY)	P:GO:0006508; F:GO:0008237; F:GO:0008270	P:proteolysis; F:metallopeptidase activity; F:zinc ion binding	OG0000099	0.999	n
OG0000100	73	Epos_g16727.t1, Epos_g16861.t1, Epos_g18806.t1, Epos_g23399.t1	g16727.t1	XP_013163959.1papilio_xuthus_pxut1_refseq_core_32_85_1 protein uncharacterized LOC106115183	0				IPR004119 (PFAM); G3DSA:3.90.1200.10 (GENE3D); PTHR11012:SF54 (PANTHER); PTHR11012 (PANTHER); IPR011009 (SUPERFAMILY)	no GO terms	no GO terms	OG0000100	0.999	n
OG0000102	74	Epos_g11284.t1, Epos_g1252.t1, Epos_g1253.t1, Epos_g1516.t1, Epos_g19926.t1, Epos_g24400.t1, Epos_g30449.t1, Epos_g8349.t1, Epos_g8830.t1, Epos_g9286.t1	g11284.t1	zinc finger and BTB domain-containing protein 14-like	4				IPR000210 (PFAM); G3DSA:3.30.710.10 (GENE3D); mobidb-lite (MOBIDB_LITE); PTHR23110 (PANTHER); IPR000210 (PROSITE_PROFILES); cd18315 (CDD); IPR011333 (SUPERFAMILY)	F:GO:0005515	F:protein binding	OG0000102	0.999	n
OG0000103	75	Epos_g8828.t1, Epos_g8829.t1	g8828.t1	longitudinals lacking protein, isoforms A/B/D/L	0	1	F:GO:0003676	F:nucleic acid binding	G3DSA:3.30.160.60 (GENE3D); IPR013087 (PFAM); IPR013087 (PROSITE_PROFILES); IPR036236 (SUPERFAMILY)	F:GO:0003676	F:nucleic acid binding	OG0000103	0	y	N/A
OG0000107	76	Epos_g12121.t1, Epos_g28494.t1, Epos_g28827.t1, Epos_g3462.t1, Epos_g7760.t1, Epos_g7761.t1, Epos_g7775.t1, Epos_g8062.t1	g12121.t1	XP_013177701.1papilio_xuthus_pxut1_refseq_core_32_85_1 protein uncharacterized LOC106125156	2				mobidb-lite (MOBIDB_LITE); PTHR21261:SF14 (PANTHER); PTHR21261 (PANTHER)	no GO terms	no GO terms	OG0000107	0.999	n
OG0000108	77	Epos_g12546.t1, Epos_g12547.t1, Epos_g18681.t1, Epos_g18954.t1, Epos_g18955.t1, Epos_g18956.t1, Epos_g18957.t1, Epos_g18958.t1, Epos_g18959.t1, Epos_g18960.t1, Epos_g18961.t1, Epos_g18962.t1, Epos_g19680.t1, Epos_g19681.t1, Epos_g19763.t1, Epos_g21419.t1, Epos_g21420.t1, Epos_g22436.t1, Epos_g22437.t1, Epos_g24164.t1, Epos_g24165.t1, Epos_g26271.t1, Epos_g26273.t1, Epos_g26927.t1, Epos_g27785.t1,…	g12546.t1	UDP-glucuronosyltransferase 2B15-like	23	1	F:GO:0016740	F:transferase activity	G3DSA:3.40.50.2000 (GENE3D); IPR002213 (PFAM); PTHR11926 (PANTHER); cd03784 (CDD); SSF53756 (SUPERFAMILY)	F:GO:0016758	F:transferase activity, transferring hexosyl groups	OG0000108	0	y	2.03643e-18
OG0000109	78	Epos_g13407.t1, Epos_g16917.t1, Epos_g16919.t1, Epos_g16920.t1, Epos_g16921.t1, Epos_g16922.t1, Epos_g16923.t1, Epos_g16924.t1, Epos_g16926.t1, Epos_g16927.t1, Epos_g16928.t1, Epos_g28353.t1, Epos_g29239.t1, Epos_g29548.t1, Epos_g29861.t1, Epos_g29862.t1, Epos_g29989.t1, Epos_g30120.t1, Epos_g30128.t1, Epos_g30352.t1, Epos_g30429.t1, Epos_g30604.t1, Epos_g9407.t1, Epos_g9408.t1	g13407.t1	luciferin 4-monooxygenase-like	11	2	F:GO:0004497; P:GO:0055114	F:monooxygenase activity; P:oxidation-reduction process	no IPS match	no IPS match	no IPS match	OG0000109	0.425	n
OG0000110	79	Epos_g26256.t1, Epos_g3719.t1	g26256.t1	gastrula zinc finger protein XlCGF46.1-like isoform X1	-1	3	F:GO:0003676; C:GO:0005634; F:GO:0008270	F:nucleic acid binding; C:nucleus; F:zinc ion binding	IPR013087 (SMART); IPR012934 (PFAM); G3DSA:3.30.160.60 (GENE3D); PTHR24409 (PANTHER); PTHR24409:SF320 (PANTHER); PTHR24409:SF320 (PANTHER); PTHR24409 (PANTHER); IPR013087 (PROSITE_PROFILES); IPR036236 (SUPERFAMILY); SSF57716 (SUPERFAMILY)	F:GO:0003676; C:GO:0005634; F:GO:0008270	F:nucleic acid binding; C:nucleus; F:zinc ion binding	OG0000110	0.999	n
OG0000111	80	Epos_g1412.t1, Epos_g15957.t1, Epos_g16468.t1, Epos_g16470.t1, Epos_g17882.t1, Epos_g21524.t1, Epos_g22696.t1, Epos_g26451.t1, Epos_g31140.t1, Epos_g8519.t1	g1412.t1	myb-like protein D	4	5	C:GO:0005576; P:GO:0006030; F:GO:0008061; C:GO:0016020; C:GO:0016021	C:extracellular region; P:chitin metabolic process; F:chitin binding; C:membrane; C:integral component of membrane	IPR002557 (PFAM); G3DSA:2.170.140.10 (GENE3D); mobidb-lite (MOBIDB_LITE); mobidb-lite (MOBIDB_LITE); mobidb-lite (MOBIDB_LITE); mobidb-lite (MOBIDB_LITE); mobidb-lite (MOBIDB_LITE); mobidb-lite (MOBIDB_LITE); mobidb-lite (MOBIDB_LITE); mobidb-lite (MOBIDB_LITE); PTHR22933:SF33 (PANTHER); PTHR22933 (PANTHER); IPR002557 (PROSITE_PROFILES); IPR036508 (SUPERFAMILY)	C:GO:0005576; P:GO:0006030; F:GO:0008061	C:extracellular region; P:chitin metabolic process; F:chitin binding	OG0000111	0.999	n
OG0000112	81	Epos_g11248.t1, Epos_g1654.t1, Epos_g1655.t1, Epos_g21850.t1, Epos_g26940.t1, Epos_g2825.t1, Epos_g8072.t1	g11248.t1	acetylcholine receptor subunit alpha-like	0	8	F:GO:0004888; C:GO:0005887; F:GO:0022848; C:GO:0030054; P:GO:0034220; C:GO:0043005; C:GO:0045211; P:GO:0060079	F:transmembrane signaling receptor activity; C:integral component of plasma membrane; F:acetylcholine-gated cation-selective channel activity; C:cell junction; P:ion transmembrane transport; C:neuron projection; C:postsynaptic membrane; P:excitatory postsynaptic potential	IPR006201 (PRINTS); IPR002394 (PRINTS); IPR036734 (G3DSA:2.70.170.GENE3D); G3DSA:1.20.58.390 (GENE3D); IPR006201 (TIGRFAM); IPR006202 (PFAM); IPR006029 (PFAM); IPR006201 (PANTHER); PTHR18945:SF531 (PANTHER); cd19064 (CDD); cd19031 (CDD); IPR036734 (SUPERFAMILY); IPR036719 (SUPERFAMILY)	F:GO:0004888; F:GO:0005216; F:GO:0005230; P:GO:0006811; C:GO:0016021; F:GO:0022848; P:GO:0034220; C:GO:0045211	F:transmembrane signaling receptor activity; F:ion channel activity; F:extracellular ligand-gated ion channel activity; P:ion transport; C:integral component of membrane; F:acetylcholine-gated cation-selective channel activity; P:ion transmembrane transport; C:postsynaptic membrane	OG0000112	0.999	n
OG0000115	82	Epos_g21269.t1, Epos_g21276.t1, Epos_g21283.t1, Epos_g21288.t1, Epos_g24970.t1	g21269.t1	histone H4	2	6	C:GO:0000786; F:GO:0003677; C:GO:0005634; P:GO:0006334; P:GO:0006352; F:GO:0046982	C:nucleosome; F:DNA binding; C:nucleus; P:nucleosome assembly; P:DNA-templated transcription, initiation; F:protein heterodimerization activity	IPR001951 (PRINTS); IPR004823 (SMART); IPR001951 (SMART); IPR035425 (PFAM); IPR009072 (G3DSA:1.10.20.GENE3D); mobidb-lite (MOBIDB_LITE); PTHR10484:SF171 (PANTHER); PTHR10484 (PANTHER); IPR001951 (CDD); IPR009072 (SUPERFAMILY)	F:GO:0003677; P:GO:0006352; F:GO:0046982	F:DNA binding; P:DNA-templated transcription, initiation; F:protein heterodimerization activity	OG0000115	0	y	0.0390814
OG0000116	83	Epos_g11046.t1, Epos_g12127.t1, Epos_g17437.t1, Epos_g17438.t1, Epos_g17439.t1, Epos_g17440.t1, Epos_g17442.t1, Epos_g17443.t1, Epos_g19445.t1, Epos_g20853.t1, Epos_g20854.t1, Epos_g21981.t1, Epos_g21982.t1, Epos_g21983.t1, Epos_g21984.t1, Epos_g21985.t1, Epos_g3081.t1	g11046.t1	antichymotrypsin-2-like isoform X3	8				IPR042185 (G3DSA:2.30.39.GENE3D); IPR023796 (PFAM); IPR042178 (G3DSA:3.30.497.GENE3D); PTHR11461:SF211 (PANTHER); IPR000215 (PANTHER); cd00172 (CDD); IPR036186 (SUPERFAMILY)	C:GO:0005615	C:extracellular space	OG0000116	0.784	n
OG0000118	84	Epos_g15095.t1, Epos_g9054.t1, Epos_g9055.t1, Epos_g9057.t1	g15095.t1	serine protease 44-like isoform X1	0	2	F:GO:0004252; P:GO:0006508	F:serine-type endopeptidase activity; P:proteolysis	IPR001314 (PRINTS); IPR041515 (PFAM); G3DSA:2.40.10.10 (GENE3D); G3DSA:2.40.10.10 (GENE3D); IPR001254 (PFAM); mobidb-lite (MOBIDB_LITE); PTHR24256:SF462 (PANTHER); PTHR24256 (PANTHER); IPR001254 (PROSITE_PROFILES); IPR001254 (CDD); IPR009003 (SUPERFAMILY)	F:GO:0004252; P:GO:0006508	F:serine-type endopeptidase activity; P:proteolysis	OG0000118	0.999	n
OG0000119	85	Epos_g117.t1, Epos_g5447.t1, Epos_g8013.t1	g117.t1	prostatic acid phosphatase-like	0	2	C:GO:0016020; C:GO:0016021	C:membrane; C:integral component of membrane	IPR029033 (G3DSA:3.40.50.GENE3D); IPR000560 (PFAM); IPR029630 (PTHR11567:PANTHER); PTHR11567 (PANTHER); IPR000560 (CDD); IPR029033 (SUPERFAMILY)	F:GO:0003993	F:acid phosphatase activity	OG0000119	0.999	n
OG0000122	86	Epos_g11777.t1, Epos_g13909.t1, Epos_g2277.t1, Epos_g2279.t1, Epos_g2280.t1, Epos_g2281.t1, Epos_g2789.t1, Epos_g2795.t1, Epos_g2796.t1, Epos_g2798.t1, Epos_g29653.t1, Epos_g30104.t1, Epos_g7638.t1, Epos_g8632.t1	g11777.t1	venom serine carboxypeptidase-like	5	2	F:GO:0004185; P:GO:0051603	F:serine-type carboxypeptidase activity; P:proteolysis involved in cellular protein catabolic process	IPR001563 (PRINTS); IPR029058 (G3DSA:3.40.50.GENE3D); IPR001563 (PFAM); PTHR11802:SF98 (PANTHER); IPR001563 (PANTHER); IPR029058 (SUPERFAMILY)	F:GO:0004185; P:GO:0006508	F:serine-type carboxypeptidase activity; P:proteolysis	OG0000122	0.999	n
OG0000123	87	Epos_g12792.t1, Epos_g12793.t1, Epos_g16551.t1, Epos_g17591.t1, Epos_g17592.t1, Epos_g17593.t1, Epos_g23195.t1, Epos_g26158.t1, Epos_g27504.t1, Epos_g27505.t1, Epos_g27593.t1, Epos_g3364.t1, Epos_g3367.t1, Epos_g7795.t1, Epos_g9170.t1, Epos_g9854.t1, Epos_g9855.t1	g12792.t1	alpha-(1,3)-fucosyltransferase C-like isoform X3	2				IPR001503 (PFAM); IPR031481 (PFAM); IPR038577 (G3DSA:3.40.50.GENE3D); PTHR11929:SF184 (PANTHER); IPR001503 (PANTHER); SSF53756 (SUPERFAMILY)	P:GO:0006486; F:GO:0008417; C:GO:0016020	P:protein glycosylation; F:fucosyltransferase activity; C:membrane	OG0000123	0.999	n
OG0000124	88	Epos_g17617.t1, Epos_g17618.t1, Epos_g17619.t1, Epos_g21066.t1, Epos_g21772.t1, Epos_g23639.t1, Epos_g29648.t1, Epos_g30092.t1	g17617.t1	putative inorganic phosphate cotransporter	1	1	C:GO:0016021	C:integral component of membrane	G3DSA:1.20.1250.20 (GENE3D); PTHR11662:SF280 (PANTHER); PTHR11662 (PANTHER); cd17318 (CDD); IPR036259 (SUPERFAMILY)	no GO terms	no GO terms	OG0000124	0.999	n
OG0000127	89				-1							OG0000127	0	y	0.125752
OG0000130	90	Epos_g10834.t1, Epos_g10892.t1, Epos_g10893.t1, Epos_g11077.t1, Epos_g11644.t1, Epos_g11645.t1, Epos_g16196.t1	g10834.t1	paired box protein Pax-6	0				IPR001523 (PRINTS); IPR036388 (G3DSA:1.10.10.GENE3D); IPR001523 (PFAM); IPR036388 (G3DSA:1.10.10.GENE3D); IPR001356 (PFAM); IPR036388 (G3DSA:1.10.10.GENE3D); G3DSA:1.10.10.60 (GENE3D); mobidb-lite (MOBIDB_LITE); mobidb-lite (MOBIDB_LITE); mobidb-lite (MOBIDB_LITE); PTHR45636 (PANTHER); PTHR45636:SF5 (PANTHER); IPR001523 (PROSITE_PROFILES); IPR001356 (PROSITE_PROFILES); IPR001523 (CDD); IPR001356 …	F:GO:0003677; P:GO:0006355	F:DNA binding; P:regulation of transcription, DNA-templated	OG0000130	0.999	n
OG0000131	91	Epos_g5642.t1, Epos_g5930.t1, Epos_g5957.t1, Epos_g9008.t1, Epos_g9010.t1	g5642.t1	toll-like receptor 6	-1	3	P:GO:0007165; C:GO:0016021; P:GO:0045087	P:signal transduction; C:integral component of membrane; P:innate immune response	IPR032675 (G3DSA:3.80.10.GENE3D); IPR032675 (G3DSA:3.80.10.GENE3D); IPR035897 (G3DSA:3.40.50.GENE3D); IPR000157 (PFAM); IPR026906 (PFAM); IPR032675 (G3DSA:3.80.10.GENE3D); IPR001611 (PFAM); IPR032675 (G3DSA:3.80.10.GENE3D); IPR032675 (G3DSA:3.80.10.GENE3D); IPR032675 (G3DSA:3.80.10.GENE3D); mobidb-lite (MOBIDB_LITE); mobidb-lite (MOBIDB_LITE); mobidb-lite (MOBIDB_LITE); PTHR45617 (PANTHER); PTHR4…	F:GO:0005515; P:GO:0007165	F:protein binding; P:signal transduction	OG0000131	0.999	n
OG0000132	92	Epos_g14022.t1, Epos_g14023.t1, Epos_g14024.t1, Epos_g14025.t1, Epos_g14026.t1, Epos_g18833.t1, Epos_g18834.t1, Epos_g18835.t1, Epos_g18838.t1, Epos_g20834.t1, Epos_g20835.t1, Epos_g20836.t1, Epos_g21237.t1, Epos_g22424.t1, Epos_g22425.t1, Epos_g22426.t1, Epos_g22427.t1, Epos_g22428.t1, Epos_g28930.t1, Epos_g28931.t1, Epos_g30269.t1, Epos_g30633.t1	g14022.t1	regucalcin-like	15	3	F:GO:0005509; F:GO:0030234; P:GO:0050790	F:calcium ion binding; F:enzyme regulator activity; P:regulation of catalytic activity	IPR005511 (PRINTS); IPR011042 (G3DSA:2.120.10.GENE3D); IPR011042 (G3DSA:2.120.10.GENE3D); IPR013658 (PFAM); IPR039096 (PANTHER); SSF63829 (SUPERFAMILY)	no GO terms	no GO terms	OG0000132	0.802	n
OG0000133	93	Epos_g1791.t1, Epos_g1792.t1, Epos_g3058.t1, Epos_g3059.t1, Epos_g3061.t1, Epos_g4876.t1, Epos_g4877.t1, Epos_g4878.t1, Epos_g4880.t1	g1791.t1	lipopolysaccharide-induced tumor necrosis factor-alpha factor homolog	3	2	C:GO:0016020; C:GO:0016021	C:membrane; C:integral component of membrane	IPR006629 (PFAM); IPR037519 (PANTHER); IPR006629 (PROSITE_PROFILES)	no GO terms	no GO terms	OG0000133	0.999	n
OG0000135	94	Epos_g12407.t1, Epos_g16791.t1, Epos_g7493.t1, Epos_g9282.t1	g12407.t1	tubulin alpha-8 chain-like isoform X2	0	7	F:GO:0003924; F:GO:0005200; F:GO:0005525; C:GO:0005737; C:GO:0005874; P:GO:0007010; P:GO:0007017	F:GTPase activity; F:structural constituent of cytoskeleton; F:GTP binding; C:cytoplasm; C:microtubule; P:cytoskeleton organization; P:microtubule-based process	IPR002452 (PRINTS); IPR000217 (PRINTS); IPR018316 (PFAM); IPR003008 (PFAM); IPR037103 (G3DSA:3.30.1330.GENE3D); IPR036525 (G3DSA:3.40.50.GENE3D); IPR023123 (G3DSA:1.10.287.GENE3D); IPR000217 (PANTHER); IPR000217 (PANTHER); PTHR11588:SF53 (PANTHER); PTHR11588:SF53 (PANTHER); PTHR11588:SF53 (PANTHER); cd02186 (CDD); IPR008280 (SUPERFAMILY); IPR008280 (SUPERFAMILY); IPR008280 (SUPERFAMILY); IPR00828…	F:GO:0003924; F:GO:0005200; F:GO:0005525; C:GO:0005874; P:GO:0007017	F:GTPase activity; F:structural constituent of cytoskeleton; F:GTP binding; C:microtubule; P:microtubule-based process	OG0000135	0.999	n
OG0000137	95	Epos_g12097.t1, Epos_g14101.t1, Epos_g18531.t1, Epos_g18532.t1, Epos_g24851.t1, Epos_g24852.t1, Epos_g26550.t1, Epos_g28408.t1, Epos_g6934.t1, Epos_g6935.t1	g12097.t1	XP_004928875.1bombyx_mori_asm15162v1_core_32_85_1 protein apyrase-like	4	5	F:GO:0000166; P:GO:0009166; F:GO:0016787; F:GO:0016788; F:GO:0046872	F:nucleotide binding; P:nucleotide catabolic process; F:hydrolase activity; F:hydrolase activity, acting on ester bonds; F:metal ion binding	IPR006179 (PRINTS); IPR029052 (G3DSA:3.60.21.GENE3D); IPR008334 (PFAM); IPR036907 (G3DSA:3.90.780.GENE3D); IPR004843 (PFAM); IPR006179 (PANTHER); PTHR11575:SF32 (PANTHER); cd07409 (CDD); IPR036907 (SUPERFAMILY); SSF56300 (SUPERFAMILY)	P:GO:0009166; F:GO:0016787	P:nucleotide catabolic process; F:hydrolase activity	OG0000137	0.999	n
OG0000138	96	Epos_g18010.t1, Epos_g19084.t1, Epos_g20830.t1, Epos_g20833.t1, Epos_g25592.t1, Epos_g28812.t1, Epos_g5326.t1, Epos_g5328.t1, Epos_g7780.t1	g18010.t1	hemicentin-1-like isoform X2	3				IPR013783 (G3DSA:2.60.40.GENE3D); IPR013783 (G3DSA:2.60.40.GENE3D); IPR013106 (PFAM); IPR013151 (PFAM); mobidb-lite (MOBIDB_LITE); PTHR23279:SF5 (PANTHER); PTHR23279:SF5 (PANTHER); IPR037448 (PANTHER); IPR037448 (PANTHER); IPR007110 (PROSITE_PROFILES); IPR007110 (PROSITE_PROFILES); cd00096 (CDD); IPR036179 (SUPERFAMILY); IPR036179 (SUPERFAMILY)	no GO terms	no GO terms	OG0000138	0.999	n
OG0000140	97	Epos_g12496.t1, Epos_g12497.t1, Epos_g12498.t1, Epos_g12950.t1, Epos_g12952.t1, Epos_g12953.t1, Epos_g14008.t1, Epos_g14020.t1, Epos_g21895.t1, Epos_g23043.t1, Epos_g30645.t1, Epos_g30834.t1	g12496.t1	ATP-binding cassette sub-family A member 3-like	5	7	F:GO:0000166; F:GO:0005524; C:GO:0016020; C:GO:0016021; F:GO:0016887; F:GO:0042626; P:GO:0055085	F:nucleotide binding; F:ATP binding; C:membrane; C:integral component of membrane; F:ATPase activity; F:ATPase-coupled transmembrane transporter activity; P:transmembrane transport	PF12698 (PFAM); G3DSA:3.40.50.300 (GENE3D); IPR003439 (PFAM); mobidb-lite (MOBIDB_LITE); mobidb-lite (MOBIDB_LITE); IPR026082 (PANTHER); PTHR19229:SF189 (PANTHER); IPR003439 (PROSITE_PROFILES); cd03263 (CDD); IPR027417 (SUPERFAMILY)	F:GO:0005524; C:GO:0016021; F:GO:0016887; F:GO:0042626; P:GO:0055085	F:ATP binding; C:integral component of membrane; F:ATPase activity; F:ATPase-coupled transmembrane transporter activity; P:transmembrane transport	OG0000140	0.999	n
OG0000141	98	Epos_g1064.t1, Epos_g1074.t1, Epos_g1085.t1, Epos_g11435.t1, Epos_g439.t1, Epos_g441.t1	g1064.t1	neuroligin-4, Y-linked isoform X1	1				IPR002018 (PFAM); mobidb-lite (MOBIDB_LITE); mobidb-lite (MOBIDB_LITE); mobidb-lite (MOBIDB_LITE); PTHR43903 (PANTHER); PTHR43903:SF16 (PANTHER); IPR029058 (SUPERFAMILY)	no GO terms	no GO terms	OG0000141	0.999	n
OG0000144	99	Epos_g11093.t1, Epos_g13034.t1, Epos_g13035.t1, Epos_g13036.t1, Epos_g13037.t1, Epos_g171.t1, Epos_g24306.t1, Epos_g24307.t1, Epos_g24308.t1	g11093.t1	lysozyme-like	3				IPR001916 (PRINTS); G3DSA:1.10.530.10 (GENE3D); IPR001916 (PFAM); PTHR11407:SF24 (PANTHER); PTHR11407 (PANTHER); IPR001916 (PROSITE_PROFILES); cd16899 (CDD); IPR023346 (SUPERFAMILY)	no GO terms	no GO terms	OG0000144	0.999	n
OG0000145	100	Epos_g24097.t1, Epos_g378.t1, Epos_g6856.t1	g24097.t1	XP_013168511.1papilio_xuthus_pxut1_refseq_core_32_85_1 protein uncharacterized LOC106118393, transcript variant X1	0	1	F:GO:0003824	F:catalytic activity	IPR004245 (PFAM); IPR009688 (PFAM); IPR017850 (G3DSA:3.40.720.GENE3D); mobidb-lite (MOBIDB_LITE); mobidb-lite (MOBIDB_LITE); IPR004245 (PANTHER); PTHR10974:SF9 (PANTHER); IPR004245 (CDD); IPR017850 (SUPERFAMILY)	F:GO:0003824	F:catalytic activity	OG0000145	0.999	n
OG0000146	101	Epos_g13433.t1, Epos_g19758.t1, Epos_g20032.t1, Epos_g23934.t1, Epos_g5505.t1	g13433.t1	aromatic-L-amino-acid decarboxylase-like	0	3	P:GO:0006520; F:GO:0016831; F:GO:0030170	P:cellular amino acid metabolic process; F:carboxy-lyase activity; F:pyridoxal phosphate binding	IPR010977 (PRINTS); IPR015422 (G3DSA:3.90.1150.GENE3D); G3DSA:1.20.1340.10 (GENE3D); IPR002129 (PFAM); IPR015421 (G3DSA:3.40.640.GENE3D); PTHR11999:SF60 (PANTHER); PTHR11999 (PANTHER); cd06450 (CDD); IPR015424 (SUPERFAMILY)	F:GO:0003824; P:GO:0006520; F:GO:0016831; P:GO:0019752; F:GO:0030170	F:catalytic activity; P:cellular amino acid metabolic process; F:carboxy-lyase activity; P:carboxylic acid metabolic process; F:pyridoxal phosphate binding	OG0000146	0.999	n
OG0000147	102	Epos_g10914.t1, Epos_g10915.t1, Epos_g10916.t1, Epos_g10917.t1, Epos_g10918.t1, Epos_g10919.t1, Epos_g10920.t1, Epos_g10921.t1, Epos_g10922.t1, Epos_g10923.t1, Epos_g10924.t1, Epos_g11687.t1, Epos_g13766.t1	g10914.t1	glutathione S-transferase 2-like	9	1	F:GO:0016740	F:transferase activity	G3DSA:3.40.30.10 (GENE3D); IPR004045 (PFAM); G3DSA:1.20.1050.10 (GENE3D); IPR004046 (PFAM); PTHR11571:SF234 (PANTHER); PTHR11571 (PANTHER); IPR010987 (PROSITE_PROFILES); IPR004045 (PROSITE_PROFILES); cd03039 (CDD); cd03192 (CDD); IPR036282 (SUPERFAMILY); IPR036249 (SUPERFAMILY)	F:GO:0005515	F:protein binding	OG0000147	0.039	y	2.36045e-08
OG0000148	103	Epos_g10887.t1, Epos_g29088.t1, Epos_g7011.t1, Epos_g7133.t1, Epos_g7135.t1, Epos_g7201.t1, Epos_g7202.t1, Epos_g7204.t1, Epos_g7206.t1, Epos_g7453.t1	g10887.t1	juvenile hormone epoxide hydrolase-like	2	7	F:GO:0004601; P:GO:0008152; P:GO:0009987; F:GO:0016787; C:GO:0043231; C:GO:0044425; P:GO:0050896	F:peroxidase activity; P:metabolic process; P:cellular process; F:hydrolase activity; C:intracellular membrane-bounded organelle; C:membrane part; P:response to stimulus	IPR000889 (PRINTS); IPR000889 (PFAM); IPR010497 (PFAM); G3DSA:3.40.30.10 (GENE3D); PTHR21661 (PANTHER); PTHR21661:SF35 (PANTHER); IPR000889 (PROSITE_PROFILES); IPR000889 (CDD); IPR029058 (SUPERFAMILY); IPR036249 (SUPERFAMILY); IPR029058 (SUPERFAMILY)	F:GO:0004602; P:GO:0006979; P:GO:0055114	F:glutathione peroxidase activity; P:response to oxidative stress; P:oxidation-reduction process	OG0000148	0.999	n
OG0000149	104	Epos_g10107.t1, Epos_g14014.t1, Epos_g14402.t1, Epos_g22961.t1, Epos_g7536.t1	g10107.t1	BPTI/Kunitz domain-containing protein-like	1				IPR002223 (PRINTS); IPR036880 (G3DSA:4.10.410.GENE3D); IPR002223 (PFAM); PTHR10083 (PANTHER); IPR002223 (PROSITE_PROFILES); IPR002223 (PROSITE_PROFILES); IPR002223 (CDD); IPR002223 (CDD); IPR036880 (SUPERFAMILY); IPR036880 (SUPERFAMILY)	F:GO:0004867	F:serine-type endopeptidase inhibitor activity	OG0000149	0.999	n
OG0000151	105	Epos_g13260.t1, Epos_g13265.t1, Epos_g13266.t1, Epos_g13267.t1, Epos_g13268.t1, Epos_g13269.t1, Epos_g13270.t1, Epos_g17038.t1, Epos_g17039.t1	g13260.t1	basic juvenile hormone-suppressible protein 2-like	1				IPR013788 (PRINTS); IPR005204 (PFAM); IPR005203 (PFAM); IPR037020 (G3DSA:2.60.40.GENE3D); IPR000896 (PFAM); IPR008922 (G3DSA:1.10.1280.GENE3D); IPR036697 (G3DSA:1.20.1370.GENE3D); PTHR11511:SF25 (PANTHER); IPR013788 (PANTHER); IPR036697 (SUPERFAMILY); IPR014756 (SUPERFAMILY); IPR008922 (SUPERFAMILY)	no GO terms	no GO terms	OG0000151	0.999	n
OG0000153	106	Epos_g12644.t1, Epos_g12645.t1, Epos_g28593.t1	g12644.t1	pse2077.1phoebis_sennae_v1x1_core_32_85_1 protein	-1				IPR001254 (PFAM); G3DSA:2.40.10.10 (GENE3D); IPR000477 (PFAM); G3DSA:2.40.10.10 (GENE3D); G3DSA:2.40.10.10 (GENE3D); G3DSA:2.40.10.10 (GENE3D); mobidb-lite (MOBIDB_LITE); mobidb-lite (MOBIDB_LITE); mobidb-lite (MOBIDB_LITE); PTHR24260:SF110 (PANTHER); PTHR24260 (PANTHER); PTHR24260 (PANTHER); PTHR24260:SF110 (PANTHER); PTHR24260 (PANTHER); IPR001254 (PROSITE_PROFILES); IPR009003 (SUPERFAMILY); IP…	F:GO:0004252; P:GO:0006508	F:serine-type endopeptidase activity; P:proteolysis	OG0000153	0.009	y	0.366167
OG0000154	107	Epos_g2156.t1, Epos_g24140.t1, Epos_g27648.t1	g2156.t1	venom carboxylesterase-6	1	1	F:GO:0016787	F:hydrolase activity	IPR002018 (PFAM); IPR029058 (G3DSA:3.40.50.GENE3D); PTHR43142:SF1 (PANTHER); PTHR43142 (PANTHER); IPR029058 (SUPERFAMILY)	no GO terms	no GO terms	OG0000154	0.999	n
OG0000155	108	Epos_g10569.t1, Epos_g24200.t1, Epos_g28661.t1, Epos_g2946.t1, Epos_g7467.t1	g10569.t1	XP_004933324.1bombyx_mori_asm15162v1_core_32_85_1 protein uncharacterized LOC101740522	1				G3DSA:2.170.140.10 (GENE3D); IPR002557 (PFAM); PTHR23301 (PANTHER); PTHR23301:SF61 (PANTHER); PTHR23301:SF61 (PANTHER); PTHR23301 (PANTHER); IPR002557 (PROSITE_PROFILES); IPR002557 (PROSITE_PROFILES); IPR036508 (SUPERFAMILY); IPR036508 (SUPERFAMILY)	C:GO:0005576; P:GO:0006030; F:GO:0008061	C:extracellular region; P:chitin metabolic process; F:chitin binding	OG0000155	0.999	n
OG0000156	109	Epos_g11441.t1, Epos_g11442.t1, Epos_g11443.t1, Epos_g11444.t1, Epos_g11445.t1, Epos_g11446.t1, Epos_g11447.t1, Epos_g11559.t1, Epos_g11560.t1, Epos_g12785.t1, Epos_g19291.t1, Epos_g21204.t1, Epos_g21205.t1, Epos_g21206.t1, Epos_g24523.t1, Epos_g6476.t1, Epos_g6664.t1	g11441.t1	carbonyl reductase [NADPH] 1-like	8				IPR002347 (PRINTS); IPR002347 (PRINTS); IPR002347 (PFAM); G3DSA:3.40.50.720 (GENE3D); PTHR43963 (PANTHER); PTHR43963:SF4 (PANTHER); IPR036291 (SUPERFAMILY)	no GO terms	no GO terms	OG0000156	0.999	n
OG0000157	110	Epos_g11538.t1, Epos_g15027.t1, Epos_g15028.t1, Epos_g6594.t1	g11538.t1	protein Wnt-1-like isoform X1	-1	4	F:GO:0005102; C:GO:0005576; P:GO:0007275; P:GO:0016055	F:signaling receptor binding; C:extracellular region; P:multicellular organism development; P:Wnt signaling pathway	IPR005817 (PRINTS); IPR005817 (PFAM); G3DSA:3.30.2460.20 (GENE3D); IPR005817 (PANTHER); PTHR12027:SF99 (PANTHER)	F:GO:0005102; C:GO:0005576; P:GO:0007275; P:GO:0016055	F:signaling receptor binding; C:extracellular region; P:multicellular organism development; P:Wnt signaling pathway	OG0000157	0.999	n
OG0000158	111	Epos_g10088.t1, Epos_g10089.t1, Epos_g11949.t1, Epos_g18942.t1, Epos_g19809.t1, Epos_g22820.t1, Epos_g8526.t1, Epos_g8528.t1	g10088.t1	angiotensin-converting enzyme-like isoform X2	3	6	F:GO:0004180; P:GO:0006508; F:GO:0008237; F:GO:0008241; C:GO:0016020; F:GO:0046872	F:carboxypeptidase activity; P:proteolysis; F:metallopeptidase activity; F:peptidyl-dipeptidase activity; C:membrane; F:metal ion binding	IPR001548 (PRINTS); IPR001548 (PFAM); IPR001548 (PFAM); IPR001548 (PFAM); IPR001548 (PFAM); mobidb-lite (MOBIDB_LITE); mobidb-lite (MOBIDB_LITE); mobidb-lite (MOBIDB_LITE); PTHR10514:SF34 (PANTHER); IPR001548 (PANTHER); PTHR10514:SF34 (PANTHER); IPR001548 (PANTHER); PTHR10514:SF34 (PANTHER); IPR001548 (PANTHER); cd06905 (CDD); IPR001548 (CDD); IPR001548 (CDD); IPR001548 (CDD); SSF55486 (SUPERFAMI…	P:GO:0006508; F:GO:0008237; F:GO:0008241; C:GO:0016020	P:proteolysis; F:metallopeptidase activity; F:peptidyl-dipeptidase activity; C:membrane	OG0000158	0.999	n
OG0000159	112	Epos_g21270.t1, Epos_g21272.t1, Epos_g21277.t1, Epos_g21284.t1, Epos_g9984.t1	g21270.t1	histone H1-like	1	4	C:GO:0000786; F:GO:0003677; C:GO:0005634; P:GO:0006334	C:nucleosome; F:DNA binding; C:nucleus; P:nucleosome assembly	IPR005819 (PRINTS); IPR005818 (SMART); IPR005818 (PFAM); IPR036388 (G3DSA:1.10.10.GENE3D); mobidb-lite (MOBIDB_LITE); mobidb-lite (MOBIDB_LITE); mobidb-lite (MOBIDB_LITE); PTHR11467 (PANTHER); PTHR11467:SF112 (PANTHER); IPR005818 (PROSITE_PROFILES); IPR005818 (CDD); IPR036390 (SUPERFAMILY)	C:GO:0000786; F:GO:0003677; C:GO:0005634; P:GO:0006334	C:nucleosome; F:DNA binding; C:nucleus; P:nucleosome assembly	OG0000159	0	y	0.172052
OG0000160	113	Epos_g10198.t1, Epos_g12810.t1, Epos_g13211.t1, Epos_g22836.t1, Epos_g22837.t1, Epos_g24766.t1, Epos_g24767.t1, Epos_g24881.t1, Epos_g25846.t1	g10198.t1	ATP-dependent RNA helicase dbp2-like isoform X1	4				IPR011545 (PFAM); G3DSA:3.40.50.300 (GENE3D); IPR001650 (PFAM); mobidb-lite (MOBIDB_LITE); mobidb-lite (MOBIDB_LITE); mobidb-lite (MOBIDB_LITE); mobidb-lite (MOBIDB_LITE); mobidb-lite (MOBIDB_LITE); mobidb-lite (MOBIDB_LITE); PTHR24031:SF683 (PANTHER); PTHR24031:SF683 (PANTHER); PTHR24031 (PANTHER); PTHR24031 (PANTHER); IPR001650 (PROSITE_PROFILES); IPR014014 (PROSITE_PROFILES); IPR014001 (PROSIT…	F:GO:0003676; F:GO:0005524	F:nucleic acid binding; F:ATP binding	OG0000160	0.999	n
OG0000161	114	Epos_g25408.t1, Epos_g31089.t1, Epos_g5472.t1, Epos_g5800.t1	g25408.t1	zinc finger BED domain-containing protein 4-like	-1				IPR042099 (G3DSA:3.40.50.GENE3D); G3DSA:3.40.50.980 (GENE3D); IPR000873 (PFAM); mobidb-lite (MOBIDB_LITE); mobidb-lite (MOBIDB_LITE); PTHR46481 (PANTHER); cd05904 (CDD); cd05904 (CDD); SSF56801 (SUPERFAMILY); IPR012337 (SUPERFAMILY); SSF56801 (SUPERFAMILY); IPR037220 (SUPERFAMILY)	F:GO:0003824	F:catalytic activity	OG0000161	0	y	0.41767
OG0000162	115				-1							OG0000162	0	y
OG0000164	116	Epos_g11707.t1, Epos_g11708.t1, Epos_g11888.t1, Epos_g12054.t1, Epos_g19609.t1, Epos_g19610.t1, Epos_g28591.t1, Epos_g29071.t1, Epos_g29072.t1	g11707.t1	serine protease inhibitor dipetalogastin-like	4				G3DSA:3.30.60.30 (GENE3D); IPR002350 (PFAM); IPR002350 (PFAM); PTHR10913 (PANTHER); PTHR10913:SF67 (PANTHER); IPR002350 (PROSITE_PROFILES); IPR002350 (PROSITE_PROFILES); IPR002350 (PROSITE_PROFILES); IPR002350 (PROSITE_PROFILES); IPR002350 (PROSITE_PROFILES); cd00104 (CDD); cd00104 (CDD); cd00104 (CDD); cd00104 (CDD); cd00104 (CDD); IPR036058 (SUPERFAMILY); IPR036058 (SUPERFAMILY); IPR036058 (SUP…	F:GO:0005515	F:protein binding	OG0000164	0.128	n	0.125752
OG0000165	117	Epos_g19799.t1, Epos_g28990.t1, Epos_g4911.t1, Epos_g4912.t1, Epos_g4915.t1, Epos_g4916.t1, Epos_g4917.t1, Epos_g9864.t1	g19799.t1	probable polyamine oxidase 5	2	2	F:GO:0016491; P:GO:0055114	F:oxidoreductase activity; P:oxidation-reduction process	IPR036188 (G3DSA:3.50.50.GENE3D); IPR002937 (PFAM); G3DSA:3.90.660.10 (GENE3D); PTHR10742 (PANTHER); PTHR10742:SF347 (PANTHER); IPR036188 (SUPERFAMILY); SSF54373 (SUPERFAMILY)	F:GO:0016491; P:GO:0055114	F:oxidoreductase activity; P:oxidation-reduction process	OG0000165	0.999	n
OG0000166	118	Epos_g12607.t1, Epos_g23460.t1, Epos_g4361.t1	g12607.t1	GILT-like protein 1 isoform X1	-1				IPR004911 (PFAM); G3DSA:3.40.30.10 (GENE3D); PTHR13234:SF44 (PANTHER); IPR004911 (PANTHER)	no GO terms	no GO terms	OG0000166	0.999	n
OG0000167	119	Epos_g21931.t1, Epos_g21934.t1, Epos_g2317.t1, Epos_g2318.t1, Epos_g2327.t1, Epos_g2330.t1, Epos_g2334.t1, Epos_g25209.t1, Epos_g25848.t1	g21931.t1	runt-related transcription factor 3-like isoform X2	1	5	F:GO:0003677; F:GO:0003700; F:GO:0005524; C:GO:0005634; P:GO:0006355	F:DNA binding; F:DNA-binding transcription factor activity; F:ATP binding; C:nucleus; P:regulation of transcription, DNA-templated	mobidb-lite (MOBIDB_LITE)	no GO terms	no GO terms	OG0000167	0.999	n
OG0000168	120	Epos_g1001.t1, Epos_g13313.t1, Epos_g14089.t1, Epos_g17220.t1, Epos_g18218.t1, Epos_g18803.t1, Epos_g19111.t1, Epos_g23852.t1, Epos_g23950.t1, Epos_g27183.t1, Epos_g31012.t1, Epos_g3369.t1, Epos_g3521.t1, Epos_g4697.t1, Epos_g8036.t1, Epos_g8715.t1	g1001.t1	THAP domain-containing protein 1-like	8				IPR038441 (G3DSA:3.30.40.GENE3D); IPR006612 (PFAM); PTHR46927 (PANTHER); IPR006612 (PROSITE_PROFILES); SSF57716 (SUPERFAMILY)	F:GO:0003676	F:nucleic acid binding	OG0000168	0.057	n
OG0000169	121	Epos_g25908.t1, Epos_g29860.t1, Epos_g30234.t1, Epos_g5972.t1, Epos_g5973.t1, Epos_g5974.t1, Epos_g5975.t1, Epos_g6004.t1	g25908.t1	probable 4-coumarate--CoA ligase 1	1	1	F:GO:0003824	F:catalytic activity	IPR003593 (SMART); IPR011527 (PFAM); IPR042099 (G3DSA:3.40.50.GENE3D); IPR003439 (PFAM); G3DSA:3.40.50.300 (GENE3D); IPR042099 (G3DSA:3.40.50.GENE3D); G3DSA:3.30.300.30 (GENE3D); IPR036640 (G3DSA:1.20.1560.GENE3D); IPR025110 (PFAM); IPR009038 (PFAM); G3DSA:3.40.50.300 (GENE3D); IPR000873 (PFAM); G3DSA:2.60.120.680 (GENE3D); mobidb-lite (MOBIDB_LITE); mobidb-lite (MOBIDB_LITE); PTHR24096 (PANTHER)…	F:GO:0003824; F:GO:0005524; C:GO:0016021; F:GO:0016887; F:GO:0042626; P:GO:0055085	F:catalytic activity; F:ATP binding; C:integral component of membrane; F:ATPase activity; F:ATPase-coupled transmembrane transporter activity; P:transmembrane transport	OG0000169	0.999	n
OG0000170	122	Epos_g13182.t1, Epos_g17722.t1, Epos_g17723.t1, Epos_g20435.t1, Epos_g23400.t1, Epos_g4891.t1, Epos_g7975.t1	g13182.t1	bombyxin B-10-like	2	5	F:GO:0005179; C:GO:0005576; C:GO:0005615; F:GO:0008083; P:GO:0010469	F:hormone activity; C:extracellular region; C:extracellular space; F:growth factor activity; P:regulation of signaling receptor activity	IPR022352 (PRINTS); IPR016179 (PFAM); G3DSA:1.10.100.10 (GENE3D); IPR040228 (PANTHER); cd04366 (CDD); IPR036438 (SUPERFAMILY)	F:GO:0005179; C:GO:0005576	F:hormone activity; C:extracellular region	OG0000170	0.018	y	0.0887068
OG0000171	123	Epos_g1282.t1, Epos_g19641.t1, Epos_g24015.t1, Epos_g25505.t1, Epos_g29363.t1, Epos_g7572.t1, Epos_g8726.t1	g1282.t1	pse828.86phoebis_sennae_v1x1_core_32_85_1 protein	1				IPR006578 (PFAM); IPR039353 (PANTHER); IPR006578 (PROSITE_PROFILES)	no GO terms	no GO terms	OG0000171	0.999	n
OG0000175	124	Epos_g12124.t1, Epos_g12125.t1, Epos_g13756.t1, Epos_g13768.t1, Epos_g23972.t1, Epos_g25915.t1, Epos_g29179.t1, Epos_g3479.t1, Epos_g3480.t1, Epos_g3481.t1, Epos_g3482.t1, Epos_g3487.t1, Epos_g3489.t1	g12124.t1	zonadhesin-like	5				IPR002919 (PFAM); G3DSA:2.10.25.10 (GENE3D); G3DSA:2.10.25.10 (GENE3D); mobidb-lite (MOBIDB_LITE); PTHR23259 (PANTHER); IPR036084 (SUPERFAMILY); IPR036084 (SUPERFAMILY); IPR036084 (SUPERFAMILY); IPR036084 (SUPERFAMILY); IPR036084 (SUPERFAMILY); IPR036084 (SUPERFAMILY)	no GO terms	no GO terms	OG0000175	0.596	n
OG0000178	125	Epos_g10011.t1, Epos_g13408.t1, Epos_g13409.t1, Epos_g27449.t1, Epos_g3800.t1	g10011.t1	fatty acid-binding protein, heart-like	1	1	F:GO:0008289	F:lipid binding	IPR000463 (PRINTS); IPR012674 (G3DSA:2.40.128.GENE3D); mobidb-lite (MOBIDB_LITE); IPR031259 (PANTHER); IPR012674 (SUPERFAMILY)	F:GO:0008289	F:lipid binding	OG0000178	0.999	n
OG0000179	126	Epos_g1756.t1, Epos_g1765.t1, Epos_g18000.t1, Epos_g2216.t1, Epos_g2217.t1, Epos_g27492.t1, Epos_g8732.t1	g1756.t1	dnaJ homolog subfamily C member 10-like	1	4	C:GO:0005886; P:GO:0030301; F:GO:0034041; P:GO:0055085	C:plasma membrane; P:cholesterol transport; F:ATPase-coupled sterol transmembrane transporter activity; P:transmembrane transport	IPR003439 (PFAM); IPR013525 (PFAM); G3DSA:3.40.50.300 (GENE3D); PTHR19241:SF463 (PANTHER); PTHR19241 (PANTHER); IPR003439 (PROSITE_PROFILES); cd03213 (CDD); IPR027417 (SUPERFAMILY)	F:GO:0005524; C:GO:0016020; F:GO:0016887	F:ATP binding; C:membrane; F:ATPase activity	OG0000179	0.999	n
OG0000182	127	Epos_g2456.t1, Epos_g2457.t1, Epos_g27102.t1, Epos_g27103.t1, Epos_g4058.t1	g2456.t1	transmembrane protease serine 9-like	0	2	F:GO:0004252; P:GO:0006508	F:serine-type endopeptidase activity; P:proteolysis	IPR001314 (PRINTS); G3DSA:2.40.10.10 (GENE3D); PIRSF001155 (PIRSF); G3DSA:2.40.10.10 (GENE3D); IPR001254 (PFAM); G3DSA:2.40.10.10 (GENE3D); PTHR24256 (PANTHER); PTHR24256:SF477 (PANTHER); PTHR24256:SF477 (PANTHER); IPR001254 (PROSITE_PROFILES); IPR001254 (PROSITE_PROFILES); IPR001254 (PROSITE_PROFILES); IPR001254 (CDD); IPR001254 (CDD); IPR001254 (CDD); IPR009003 (SUPERFAMILY); IPR009003 (SUPERFA…	F:GO:0004252; P:GO:0006508	F:serine-type endopeptidase activity; P:proteolysis	OG0000182	0.999	n
OG0000183	128	Epos_g11337.t1, Epos_g12469.t1, Epos_g12739.t1, Epos_g12847.t1, Epos_g13747.t1, Epos_g15513.t1, Epos_g16525.t1, Epos_g16526.t1, Epos_g17553.t1, Epos_g18323.t1, Epos_g19823.t1, Epos_g20199.t1, Epos_g20267.t1, Epos_g20765.t1, Epos_g25923.t1, Epos_g25924.t1, Epos_g28837.t1, Epos_g29224.t1, Epos_g30570.t1, Epos_g31190.t1, Epos_g3656.t1, Epos_g5016.t1, Epos_g661.t1, Epos_g6665.t1, Epos_g7997.t1, Epos_…	g11337.t1	pse91570.1phoebis_sennae_v1x1_core_32_85_1 protein	24				IPR036397 (G3DSA:3.30.420.GENE3D); IPR040676 (PFAM); PTHR22955:SF60 (PANTHER); PTHR22955 (PANTHER); IPR001584 (PROSITE_PROFILES); IPR012337 (SUPERFAMILY)	F:GO:0003676; P:GO:0015074	F:nucleic acid binding; P:DNA integration	OG0000183	0	y	7.13043e-24
OG0000184	129	Epos_g26568.t1, Epos_g3157.t1, Epos_g3158.t1, Epos_g7806.t1	g26568.t1	sodium-coupled monocarboxylate transporter 2-like	0	3	C:GO:0016021; F:GO:0022857; P:GO:0055085	C:integral component of membrane; F:transmembrane transporter activity; P:transmembrane transport	IPR038377 (G3DSA:1.20.1730.GENE3D); PTHR42985 (PANTHER); PTHR42985:SF21 (PANTHER); PTHR42985:SF21 (PANTHER)	no GO terms	no GO terms	OG0000184	0.999	n
OG0000185	130	Epos_g1951.t1, Epos_g24722.t1, Epos_g7237.t1, Epos_g7238.t1	g1951.t1	peroxidase-like isoform X1	0	6	F:GO:0004601; P:GO:0006979; F:GO:0020037; C:GO:0042600; P:GO:0055114; P:GO:0098869	F:peroxidase activity; P:response to oxidative stress; F:heme binding; C:chorion; P:oxidation-reduction process; P:cellular oxidant detoxification	IPR019791 (PRINTS); IPR037120 (G3DSA:1.10.640.GENE3D); IPR019791 (PFAM); PTHR11475 (PANTHER); IPR029585 (PTHR11475:PANTHER); IPR019791 (PROSITE_PROFILES); cd09823 (CDD); IPR010255 (SUPERFAMILY)	F:GO:0004601; P:GO:0006979; F:GO:0020037; C:GO:0042600; P:GO:0055114	F:peroxidase activity; P:response to oxidative stress; F:heme binding; C:chorion; P:oxidation-reduction process	OG0000185	0.999	n
OG0000187	131	Epos_g11463.t1, Epos_g19678.t1, Epos_g27622.t1, Epos_g31009.t1, Epos_g941.t1	g11463.t1	pse1017.5phoebis_sennae_v1x1_core_32_85_1 protein	1				IPR001254 (PFAM); G3DSA:2.40.10.10 (GENE3D); PTHR24260:SF99 (PANTHER); PTHR24260 (PANTHER); IPR009003 (SUPERFAMILY)	F:GO:0004252; P:GO:0006508	F:serine-type endopeptidase activity; P:proteolysis	OG0000187	0.999	n
OG0000189	132	Epos_g29255.t1, Epos_g31356.t1, Epos_g3523.t1, Epos_g4331.t1, Epos_g7347.t1, Epos_g984.t1, Epos_g986.t1	g29255.t1	tyrosine-protein kinase Btk29A isoform X6	1				IPR001245 (PRINTS); IPR020635 (SMART); IPR001245 (PFAM); G3DSA:1.10.510.10 (GENE3D); PTHR24418 (PANTHER); PTHR24418:SF219 (PANTHER); IPR000719 (PROSITE_PROFILES); IPR011009 (SUPERFAMILY)	F:GO:0004672; F:GO:0004713; F:GO:0005524; P:GO:0006468	F:protein kinase activity; F:protein tyrosine kinase activity; F:ATP binding; P:protein phosphorylation	OG0000189	0.999	n
OG0000190	133	Epos_g1201.t1, Epos_g21875.t1, Epos_g30615.t1, Epos_g4621.t1, Epos_g4622.t1, Epos_g4624.t1, Epos_g4625.t1, Epos_g4628.t1	g1201.t1	gustatory receptor for sugar taste 43a-like	5	2	P:GO:0032501; P:GO:0050896	P:multicellular organismal process; P:response to stimulus	IPR013604 (PFAM); IPR013604 (PANTHER); PTHR21143:SF107 (PANTHER)	C:GO:0016021; P:GO:0050909	C:integral component of membrane; P:sensory perception of taste	OG0000190	0.999	n
OG0000191	134	Epos_g17694.t1, Epos_g3358.t1, Epos_g5795.t1	g17694.t1	farnesoate epoxidase-like	0	7	F:GO:0004497; F:GO:0005506; F:GO:0016491; F:GO:0016705; F:GO:0020037; F:GO:0046872; P:GO:0055114	F:monooxygenase activity; F:iron ion binding; F:oxidoreductase activity; F:oxidoreductase activity, acting on paired donors, with incorporation or reduction of molecular oxygen; F:heme binding; F:metal ion binding; P:oxidation-reduction process	IPR002401 (PRINTS); IPR001128 (PRINTS); IPR001128 (PFAM); IPR036396 (G3DSA:1.10.630.GENE3D); IPR036396 (G3DSA:1.10.630.GENE3D); PTHR24303 (PANTHER); PTHR24303:SF13 (PANTHER); PTHR24303 (PANTHER); PTHR24303:SF13 (PANTHER); IPR036396 (SUPERFAMILY)	F:GO:0005506; F:GO:0016705; F:GO:0020037; P:GO:0055114	F:iron ion binding; F:oxidoreductase activity, acting on paired donors, with incorporation or reduction of molecular oxygen; F:heme binding; P:oxidation-reduction process	OG0000191	0.999	n
OG0000193	135				-3							OG0000193	0.999	n
OG0000194	136	Epos_g10902.t1, Epos_g21726.t1, Epos_g21727.t1, Epos_g30091.t1, Epos_g30492.t1, Epos_g3092.t1, Epos_g3094.t1, Epos_g6352.t1, Epos_g7266.t1	g10902.t1	carcinine transporter-like	2	2	F:GO:0005215; C:GO:0016020	F:transporter activity; C:membrane	IPR005828 (PFAM); G3DSA:1.20.1250.20 (GENE3D); PTHR24064:SF316 (PANTHER); PTHR24064 (PANTHER); IPR020846 (PROSITE_PROFILES); cd17317 (CDD); IPR036259 (SUPERFAMILY)	C:GO:0016021; F:GO:0022857; P:GO:0055085	C:integral component of membrane; F:transmembrane transporter activity; P:transmembrane transport	OG0000194	0.999	n
OG0000198	137	Epos_g11474.t1, Epos_g13671.t1, Epos_g13673.t1, Epos_g3187.t1, Epos_g4045.t1, Epos_g4046.t1, Epos_g4048.t1, Epos_g9563.t1	g11474.t1	XP_013142270.1papilio_polytes_ppol1_refseq_core_32_85_1 protein uncharacterized LOC106106265	3				IPR024518 (PFAM); mobidb-lite (MOBIDB_LITE); mobidb-lite (MOBIDB_LITE); PTHR31649 (PANTHER)	no GO terms	no GO terms	OG0000198	0.999	n
OG0000199	138	Epos_g131.t1, Epos_g1310.t1, Epos_g20978.t1, Epos_g2467.t1	g131.t1	cdc42 homolog	0	12	F:GO:0003924; F:GO:0005525; C:GO:0005886; C:GO:0005938; P:GO:0006897; P:GO:0007015; P:GO:0007163; P:GO:0008360; F:GO:0019901; P:GO:0030031; P:GO:0032488; C:GO:0042995	F:GTPase activity; F:GTP binding; C:plasma membrane; C:cell cortex; P:endocytosis; P:actin filament organization; P:establishment or maintenance of cell polarity; P:regulation of cell shape; F:protein kinase binding; P:cell projection assembly; P:Cdc42 protein signal transduction; C:cell projection	PR00449 (PRINTS); IPR001806 (PFAM); G3DSA:3.40.50.300 (GENE3D); IPR005225 (TIGRFAM); PTHR24072:SF262 (PANTHER); PTHR24072 (PANTHER); IPR003578 (PROSITE_PROFILES); IPR037874 (CDD); IPR027417 (SUPERFAMILY)	F:GO:0003924; F:GO:0005525; P:GO:0007264	F:GTPase activity; F:GTP binding; P:small GTPase mediated signal transduction	OG0000199	0.999	n
OG0000200	139	Epos_g13171.t1, Epos_g13175.t1, Epos_g13177.t1, Epos_g18733.t1, Epos_g23641.t1, Epos_g23642.t1, Epos_g23643.t1	g13171.t1	lysosomal alpha-mannosidase-like isoform X1	1				G3DSA:2.70.98.30 (GENE3D); IPR041147 (PFAM); IPR000602 (PFAM); IPR011682 (PFAM); IPR037094 (G3DSA:1.20.1270.GENE3D); IPR013780 (G3DSA:2.60.40.GENE3D); IPR015341 (PFAM); IPR037094 (G3DSA:1.20.1270.GENE3D); IPR027291 (G3DSA:3.20.110.GENE3D); G3DSA:2.60.40.1360 (GENE3D); PTHR11607 (PANTHER); PTHR11607 (PANTHER); PTHR11607:SF3 (PANTHER); PTHR11607:SF3 (PANTHER); cd10810 (CDD); IPR011330 (SUPERFAMILY)…	F:GO:0003824; F:GO:0004559; P:GO:0005975; P:GO:0006013; F:GO:0030246	F:catalytic activity; F:alpha-mannosidase activity; P:carbohydrate metabolic process; P:mannose metabolic process; F:carbohydrate binding	OG0000200	0.999	n
OG0000202	140	Epos_g11521.t1, Epos_g13940.t1, Epos_g16942.t1, Epos_g16946.t1, Epos_g16947.t1, Epos_g19046.t1, Epos_g19049.t1, Epos_g23411.t1	g11521.t1	transient receptor potential-gamma protein-like isoform X1	1				IPR002153 (PRINTS); TIGR00870 (TIGRFAM); IPR013555 (PFAM); IPR005821 (PFAM); IPR020683 (PFAM); IPR036770 (G3DSA:1.25.40.GENE3D); mobidb-lite (MOBIDB_LITE); mobidb-lite (MOBIDB_LITE); IPR002153 (PANTHER); PTHR10117:SF51 (PANTHER); IPR002110 (PROSITE_PROFILES); IPR020683 (PROSITE_PROFILES); IPR020683 (PROSITE_PROFILES); IPR002110 (PROSITE_PROFILES); IPR036770 (SUPERFAMILY)	F:GO:0005216; F:GO:0005262; F:GO:0005515; P:GO:0006811; C:GO:0016020; P:GO:0055085; P:GO:0070588	F:ion channel activity; F:calcium channel activity; F:protein binding; P:ion transport; C:membrane; P:transmembrane transport; P:calcium ion transmembrane transport	OG0000202	0.999	n
OG0000204	141	Epos_g14875.t1, Epos_g14876.t1, Epos_g22898.t1, Epos_g26163.t1, Epos_g29595.t1, Epos_g30909.t1, Epos_g31288.t1	g14875.t1	dopamine N-acetyltransferase-like	3	1	F:GO:0016740	F:transferase activity	G3DSA:3.40.630.30 (GENE3D); IPR000182 (PFAM); PTHR20905:SF31 (PANTHER); PTHR20905 (PANTHER); cd04301 (CDD); IPR016181 (SUPERFAMILY)	F:GO:0008080	F:N-acetyltransferase activity	OG0000204	0.999	n
OG0000205	142	Epos_g13521.t1, Epos_g14942.t1, Epos_g14943.t1, Epos_g14944.t1, Epos_g14945.t1, Epos_g14946.t1, Epos_g14947.t1, Epos_g14948.t1, Epos_g26118.t1	g13521.t1	putative inorganic phosphate cotransporter isoform X1	3				G3DSA:1.20.1250.20 (GENE3D); G3DSA:1.20.1250.20 (GENE3D); IPR011701 (PFAM); mobidb-lite (MOBIDB_LITE); PTHR11662 (PANTHER); PTHR11662:SF415 (PANTHER); IPR020846 (PROSITE_PROFILES); cd17318 (CDD); IPR036259 (SUPERFAMILY)	C:GO:0005887; P:GO:0055085	C:integral component of plasma membrane; P:transmembrane transport	OG0000205	0.999	n
OG0000206	143	Epos_g10599.t1, Epos_g15101.t1, Epos_g15102.t1, Epos_g15833.t1, Epos_g15835.t1, Epos_g15836.t1, Epos_g19399.t1, Epos_g19956.t1, Epos_g20371.t1, Epos_g20877.t1, Epos_g22489.t1, Epos_g23649.t1, Epos_g23650.t1, Epos_g24465.t1, Epos_g27809.t1, Epos_g29350.t1, Epos_g29485.t1, Epos_g8456.t1, Epos_g8460.t1, Epos_g8462.t1, Epos_g8464.t1, Epos_g8466.t1, Epos_g8467.t1	g10599.t1	modular serine protease-like	15				IPR001314 (PRINTS); G3DSA:2.40.10.10 (GENE3D); G3DSA:2.40.10.10 (GENE3D); G3DSA:2.10.70.10 (GENE3D); G3DSA:2.40.10.10 (GENE3D); IPR000436 (PFAM); G3DSA:2.10.70.10 (GENE3D); IPR001254 (PFAM); PTHR24260 (PANTHER); PTHR24260:SF110 (PANTHER); PTHR24260:SF110 (PANTHER); PTHR24260 (PANTHER); IPR000436 (PROSITE_PROFILES); IPR000436 (PROSITE_PROFILES); IPR001254 (PROSITE_PROFILES); IPR001254 (PROSITE_PRO…	F:GO:0004252; P:GO:0006508	F:serine-type endopeptidase activity; P:proteolysis	OG0000206	0	y	4.55421e-12
OG0000209	144	Epos_g11375.t1, Epos_g20122.t1, Epos_g6028.t1	g11375.t1	facilitated trehalose transporter Tret1-like	0				IPR003663 (PRINTS); IPR003663 (TIGRFAM); IPR005828 (PFAM); G3DSA:1.20.1250.20 (GENE3D); G3DSA:1.20.1250.20 (GENE3D); PTHR23500:SF59 (PANTHER); PTHR23500 (PANTHER); IPR020846 (PROSITE_PROFILES); cd17358 (CDD); cd17358 (CDD); IPR036259 (SUPERFAMILY); IPR036259 (SUPERFAMILY)	C:GO:0016020; C:GO:0016021; F:GO:0022857; P:GO:0055085	C:membrane; C:integral component of membrane; F:transmembrane transporter activity; P:transmembrane transport	OG0000209	0.999	n
OG0000212	145	Epos_g10392.t1, Epos_g16167.t1, Epos_g28141.t1, Epos_g28142.t1, Epos_g6084.t1	g10392.t1	centromere-associated protein E-like isoform X1	1				IPR001752 (PRINTS); IPR001752 (PFAM); IPR036961 (G3DSA:3.40.850.GENE3D); IPR036961 (G3DSA:3.40.850.GENE3D); mobidb-lite (MOBIDB_LITE); mobidb-lite (MOBIDB_LITE); mobidb-lite (MOBIDB_LITE); mobidb-lite (MOBIDB_LITE); mobidb-lite (MOBIDB_LITE); mobidb-lite (MOBIDB_LITE); mobidb-lite (MOBIDB_LITE); mobidb-lite (MOBIDB_LITE); PTHR34491:SF9 (PANTHER); PTHR34491 (PANTHER); PTHR34491:SF9 (PANTHER); PTHR…	F:GO:0003777; F:GO:0005524; P:GO:0007018; F:GO:0008017	F:microtubule motor activity; F:ATP binding; P:microtubule-based movement; F:microtubule binding	OG0000212	0.999	n
OG0000213	146	Epos_g12994.t1, Epos_g172.t1, Epos_g19971.t1, Epos_g22683.t1, Epos_g23860.t1	g12994.t1	sensory neuron membrane protein 2	0				IPR002159 (PRINTS); IPR002159 (PFAM); IPR002159 (PANTHER); PTHR11923:SF98 (PANTHER)	C:GO:0016020	C:membrane	OG0000213	0.999	n
OG0000214	147	Epos_g19.t1, Epos_g21.t1, Epos_g2108.t1, Epos_g21819.t1, Epos_g2728.t1, Epos_g6414.t1	g19.t1	XP_013162131.1papilio_xuthus_pxut1_refseq_core_32_85_1 protein uncharacterized LOC106113758	2				IPR004145 (PFAM); PTHR31927 (PANTHER)	no GO terms	no GO terms	OG0000214	0.999	n
OG0000215	148	Epos_g14495.t1, Epos_g18117.t1, Epos_g276.t1, Epos_g279.t1, Epos_g281.t1, Epos_g51.t1, Epos_g52.t1, Epos_g54.t1	g14495.t1	multidrug resistance protein homolog 49-like	2				IPR003439 (PFAM); G3DSA:3.40.50.300 (GENE3D); IPR003439 (PFAM); G3DSA:3.40.50.300 (GENE3D); IPR003439 (PFAM); IPR003439 (PFAM); IPR003439 (PFAM); IPR036640 (G3DSA:1.20.1560.GENE3D); IPR003439 (PFAM); IPR011527 (PFAM); IPR003439 (PFAM); G3DSA:3.40.50.300 (GENE3D); G3DSA:3.40.50.300 (GENE3D); G3DSA:3.40.50.300 (GENE3D); IPR003439 (PFAM); IPR036640 (G3DSA:1.20.1560.GENE3D); mobidb-lite (MOBIDB_LITE)…	F:GO:0005524; C:GO:0016021; F:GO:0016887; F:GO:0042626; P:GO:0055085	F:ATP binding; C:integral component of membrane; F:ATPase activity; F:ATPase-coupled transmembrane transporter activity; P:transmembrane transport	OG0000215	0.999	n
OG0000217	149	Epos_g1448.t1, Epos_g1449.t1, Epos_g1452.t1, Epos_g2407.t1	g1448.t1	GATA-binding factor A-like	0				IPR000679 (PRINTS); IPR000679 (PFAM); IPR013088 (G3DSA:3.30.50.GENE3D); IPR013088 (G3DSA:3.30.50.GENE3D); mobidb-lite (MOBIDB_LITE); mobidb-lite (MOBIDB_LITE); IPR039355 (PANTHER); IPR000679 (PROSITE_PROFILES); IPR000679 (PROSITE_PROFILES); IPR000679 (CDD); IPR000679 (CDD); SSF57716 (SUPERFAMILY); SSF57716 (SUPERFAMILY)	F:GO:0003700; P:GO:0006355; F:GO:0008270; F:GO:0043565	F:DNA-binding transcription factor activity; P:regulation of transcription, DNA-templated; F:zinc ion binding; F:sequence-specific DNA binding	OG0000217	0.999	n
OG0000218	150	Epos_g2669.t1, Epos_g2670.t1, Epos_g2672.t1, Epos_g26858.t1, Epos_g5163.t1	g2669.t1	sodium/potassium-transporting ATPase subunit beta-2-like	0	3	C:GO:0005890; P:GO:0006813; P:GO:0006814	C:sodium:potassium-exchanging ATPase complex; P:potassium ion transport; P:sodium ion transport	IPR000402 (PFAM); IPR038702 (G3DSA:2.60.40.GENE3D); IPR000402 (PANTHER); PTHR11523:SF46 (PANTHER)	C:GO:0005890; P:GO:0006813; P:GO:0006814	C:sodium:potassium-exchanging ATPase complex; P:potassium ion transport; P:sodium ion transport	OG0000218	0.999	n
OG0000219	151	Epos_g18516.t1, Epos_g18519.t1, Epos_g18949.t1, Epos_g20349.t1, Epos_g20350.t1, Epos_g20352.t1, Epos_g20573.t1, Epos_g20576.t1, Epos_g269.t1	g18516.t1	G-protein coupled receptor Mth2-like isoform X1	4				G3DSA:1.20.1070.10 (GENE3D); IPR000832 (PFAM); IPR010596 (PFAM); PTHR47154 (PANTHER); IPR017981 (PROSITE_PROFILES); cd15039 (CDD); IPR036272 (SUPERFAMILY)	F:GO:0004888; F:GO:0004930; P:GO:0007166; P:GO:0007186; C:GO:0016021	F:transmembrane signaling receptor activity; F:G protein-coupled receptor activity; P:cell surface receptor signaling pathway; P:G protein-coupled receptor signaling pathway; C:integral component of membrane	OG0000219	0.999	n
OG0000220	152	Epos_g12364.t1, Epos_g17766.t1, Epos_g17770.t1, Epos_g28278.t1	g12364.t1	ABC transporter G family member 23	0	4	F:GO:0005524; F:GO:0016887; C:GO:0043190; P:GO:0055085	F:ATP binding; F:ATPase activity; C:ATP-binding cassette (ABC) transporter complex; P:transmembrane transport	IPR000412 (PRINTS); PF12698 (PFAM); IPR003439 (PFAM); G3DSA:3.40.50.300 (GENE3D); PTHR43038:SF5 (PANTHER); PTHR43038 (PANTHER); IPR000412 (PROSITE_PROFILES); IPR003439 (PROSITE_PROFILES); cd03230 (CDD); IPR027417 (SUPERFAMILY)	F:GO:0005524; C:GO:0016021; F:GO:0016887; C:GO:0043190; P:GO:0055085	F:ATP binding; C:integral component of membrane; F:ATPase activity; C:ATP-binding cassette (ABC) transporter complex; P:transmembrane transport	OG0000220	0.999	n
OG0000221	153	Epos_g16699.t1, Epos_g2036.t1, Epos_g25569.t1, Epos_g4306.t1, Epos_g4307.t1, Epos_g468.t1	g16699.t1	cAMP-dependent protein kinase catalytic subunit	0	3	F:GO:0004674; F:GO:0005524; P:GO:0006468	F:protein serine/threonine kinase activity; F:ATP binding; P:protein phosphorylation	G3DSA:3.30.200.20 (GENE3D); PIRSF000654 (PIRSF); IPR000719 (PFAM); G3DSA:1.10.510.10 (GENE3D); IPR039083 (PTHR24353:PANTHER); PTHR24353 (PANTHER); IPR000961 (PROSITE_PROFILES); IPR000719 (PROSITE_PROFILES); cd14209 (CDD); IPR011009 (SUPERFAMILY)	F:GO:0004672; F:GO:0004674; F:GO:0004691; F:GO:0005524; P:GO:0006468; P:GO:0007186; F:GO:0034237	F:protein kinase activity; F:protein serine/threonine kinase activity; F:cAMP-dependent protein kinase activity; F:ATP binding; P:protein phosphorylation; P:G protein-coupled receptor signaling pathway; F:protein kinase A regulatory subunit binding	OG0000221	0.999	n
OG0000223	154	Epos_g12776.t1, Epos_g12777.t1, Epos_g17389.t1, Epos_g17390.t1, Epos_g17391.t1, Epos_g30602.t1, Epos_g8491.t1, Epos_g8492.t1	g12776.t1	XP_013174711.1papilio_xuthus_pxut1_refseq_core_32_85_1 protein ankyrin-3-like, transcript variant X3	4				IPR002110 (PRINTS); IPR036770 (G3DSA:1.25.40.GENE3D); IPR036770 (G3DSA:1.25.40.GENE3D); IPR036770 (G3DSA:1.25.40.GENE3D); IPR036770 (G3DSA:1.25.40.GENE3D); IPR020683 (PFAM); IPR002110 (PFAM); IPR036770 (G3DSA:1.25.40.GENE3D); PTHR24133 (PANTHER); PTHR24133:SF33 (PANTHER); PTHR24133:SF33 (PANTHER); PTHR24133 (PANTHER); IPR020683 (PROSITE_PROFILES); IPR002110 (PROSITE_PROFILES); IPR002110 (PROSITE_…	F:GO:0005515	F:protein binding	OG0000223	0.999	n
OG0000224	155	Epos_g13141.t1, Epos_g19437.t1, Epos_g25364.t1, Epos_g28323.t1, Epos_g3647.t1, Epos_g3648.t1, Epos_g3649.t1, Epos_g3651.t1, Epos_g3652.t1, Epos_g3653.t1, Epos_g3658.t1	g13141.t1	cytochrome P450 4C1-like	0	5	F:GO:0004497; F:GO:0005506; F:GO:0016705; F:GO:0020037; P:GO:0055114	F:monooxygenase activity; F:iron ion binding; F:oxidoreductase activity, acting on paired donors, with incorporation or reduction of molecular oxygen; F:heme binding; P:oxidation-reduction process	IPR002401 (PRINTS); IPR001128 (PRINTS); IPR001128 (PFAM); IPR036396 (G3DSA:1.10.630.GENE3D); PTHR24291 (PANTHER); PTHR24291:SF140 (PANTHER); IPR036396 (SUPERFAMILY)	F:GO:0005506; F:GO:0016705; F:GO:0020037; P:GO:0055114	F:iron ion binding; F:oxidoreductase activity, acting on paired donors, with incorporation or reduction of molecular oxygen; F:heme binding; P:oxidation-reduction process	OG0000224	0.999	n
OG0000226	156	Epos_g14247.t1, Epos_g14248.t1, Epos_g14249.t1, Epos_g14250.t1, Epos_g14253.t1, Epos_g14255.t1, Epos_g14256.t1, Epos_g14257.t1, Epos_g14258.t1, Epos_g14259.t1, Epos_g14260.t1, Epos_g14262.t1, Epos_g14263.t1, Epos_g14264.t1, Epos_g14265.t1, Epos_g14267.t1, Epos_g14268.t1, Epos_g277.t1, Epos_g282.t1, Epos_g785.t1	g14247.t1	prostaglandin reductase 1-like	15	4	C:GO:0005737; F:GO:0032440; F:GO:0047522; P:GO:0055114	C:cytoplasm; F:2-alkenal reductase [NAD(P)] activity; F:15-oxoprostaglandin 13-oxidase activity; P:oxidation-reduction process	IPR041694 (PFAM); IPR013149 (PFAM); G3DSA:3.90.180.10 (GENE3D); G3DSA:3.40.50.720 (GENE3D); PTHR43205 (PANTHER); PTHR43205:SF7 (PANTHER); IPR014190 (CDD); IPR036291 (SUPERFAMILY); IPR011032 (SUPERFAMILY)	C:GO:0005737; F:GO:0032440; F:GO:0047522; P:GO:0055114	C:cytoplasm; F:2-alkenal reductase [NAD(P)] activity; F:15-oxoprostaglandin 13-oxidase activity; P:oxidation-reduction process	OG0000226	0.341	n
OG0000227	157	Epos_g12482.t1, Epos_g12485.t1, Epos_g23845.t1, Epos_g7996.t1, Epos_g8976.t1	g12482.t1	adenylate cyclase type 6 isoform X2	-1				IPR029787 (G3DSA:3.30.70.GENE3D); IPR001054 (PFAM); IPR032628 (PFAM); mobidb-lite (MOBIDB_LITE); PTHR45627:SF16 (PANTHER); PTHR45627:SF16 (PANTHER); PTHR45627 (PANTHER); PTHR45627 (PANTHER); IPR001054 (PROSITE_PROFILES); IPR029787 (SUPERFAMILY)	P:GO:0009190; F:GO:0016849; P:GO:0035556	P:cyclic nucleotide biosynthetic process; F:phosphorus-oxygen lyase activity; P:intracellular signal transduction	OG0000227	0.999	n
OG0000229	158	Epos_g19025.t1, Epos_g20530.t1, Epos_g28262.t1, Epos_g29141.t1, Epos_g29439.t1, Epos_g3250.t1, Epos_g3251.t1, Epos_g3252.t1, Epos_g7744.t1, Epos_g7745.t1	g19025.t1	XP_013172095.1papilio_xuthus_pxut1_refseq_core_32_85_1 protein retinal homeobox protein Rx2	5	4	C:GO:0005634; P:GO:0006355; P:GO:0007275; F:GO:0043565	C:nucleus; P:regulation of transcription, DNA-templated; P:multicellular organism development; F:sequence-specific DNA binding	IPR001356 (PFAM); G3DSA:1.10.10.60 (GENE3D); mobidb-lite (MOBIDB_LITE); mobidb-lite (MOBIDB_LITE); mobidb-lite (MOBIDB_LITE); mobidb-lite (MOBIDB_LITE); PTHR24329 (PANTHER); PTHR24329:SF538 (PANTHER); IPR001356 (PROSITE_PROFILES); IPR001356 (CDD); IPR009057 (SUPERFAMILY)	F:GO:0003677	F:DNA binding	OG0000229	0.999	n
OG0000230	159	Epos_g17784.t1, Epos_g21400.t1, Epos_g21401.t1, Epos_g26641.t1, Epos_g26642.t1, Epos_g30406.t1, Epos_g4699.t1, Epos_g4700.t1	g17784.t1	myosin-IB isoform X1	1				IPR001609 (PRINTS); IPR036961 (G3DSA:3.40.850.GENE3D); IPR001609 (PFAM); PTHR13140 (PANTHER); PTHR13140:SF353 (PANTHER); IPR001609 (PROSITE_PROFILES); IPR027417 (SUPERFAMILY)	F:GO:0003774; F:GO:0005524; C:GO:0016459	F:motor activity; F:ATP binding; C:myosin complex	OG0000230	0.999	n
OG0000232	160	Epos_g22734.t1, Epos_g22735.t1, Epos_g22736.t1, Epos_g23602.t1, Epos_g6520.t1	g22734.t1	long-chain fatty acid transport protein 4-like isoform X1	0	1	C:GO:0016020	C:membrane	IPR025110 (PFAM); G3DSA:3.30.300.30 (GENE3D); IPR042099 (G3DSA:3.40.50.GENE3D); IPR000873 (PFAM); PTHR43107:SF21 (PANTHER); PTHR43107:SF21 (PANTHER); PTHR43107 (PANTHER); cd05939 (CDD); SSF56801 (SUPERFAMILY)	F:GO:0003824	F:catalytic activity	OG0000232	0.999	n
OG0000233	161	Epos_g2235.t1, Epos_g2236.t1, Epos_g2237.t1, Epos_g26456.t1	g2235.t1	alpha-tocopherol transfer protein-like isoform X2	1				PR00180 (PRINTS); IPR001251 (PFAM); G3DSA:1.10.8.20 (GENE3D); IPR036865 (G3DSA:3.40.525.GENE3D); PTHR10174 (PANTHER); PTHR10174:SF220 (PANTHER); PTHR10174 (PANTHER); PTHR10174:SF220 (PANTHER); IPR001251 (PROSITE_PROFILES); IPR001251 (CDD); IPR036273 (SUPERFAMILY); IPR036865 (SUPERFAMILY)	no GO terms	no GO terms	OG0000233	0.999	n
OG0000234	162	Epos_g11471.t1, Epos_g16662.t1, Epos_g16664.t1, Epos_g19358.t1, Epos_g19360.t1, Epos_g19361.t1, Epos_g19363.t1, Epos_g23739.t1, Epos_g26068.t1, Epos_g26069.t1, Epos_g26070.t1, Epos_g26071.t1, Epos_g26229.t1, Epos_g26231.t1	g11471.t1	glutathione S-transferase D7-like isoform X1	9	1	F:GO:0016740	F:transferase activity	G3DSA:3.40.30.10 (GENE3D); IPR004045 (PFAM); IPR004046 (PFAM); G3DSA:1.20.1050.10 (GENE3D),SFLDG01153 (SFLD),SFLDS00019 (SFLD); IPR040079 (PANTHER); PTHR43969:SF2 (PANTHER); IPR010987 (PROSITE_PROFILES); IPR004045 (PROSITE_PROFILES); cd03045 (CDD); cd03177 (CDD); IPR036282 (SUPERFAMILY); IPR036249 (SUPERFAMILY)	F:GO:0005515	F:protein binding	OG0000234	0.999	n
OG0000235	163	Epos_g10485.t1, Epos_g11929.t1, Epos_g21546.t1, Epos_g27517.t1, Epos_g5032.t1, Epos_g77.t1	g10485.t1	V-type proton ATPase 116 kDa subunit a-like	1				IPR026028 (PIRSF); IPR002490 (PFAM); mobidb-lite (MOBIDB_LITE); mobidb-lite (MOBIDB_LITE); PTHR11629:SF61 (PANTHER); PTHR11629:SF61 (PANTHER); IPR002490 (PANTHER); IPR002490 (PANTHER); PTHR11629:SF61 (PANTHER)	C:GO:0000220; F:GO:0015078; C:GO:0033179; P:GO:1902600	C:vacuolar proton-transporting V-type ATPase, V0 domain; F:proton transmembrane transporter activity; C:proton-transporting V-type ATPase, V0 domain; P:proton transmembrane transport	OG0000235	0.999	n
OG0000237	164	Epos_g10124.t1, Epos_g10125.t1, Epos_g11112.t1, Epos_g11113.t1, Epos_g11114.t1, Epos_g16028.t1, Epos_g5051.t1, Epos_g5053.t1, Epos_g5054.t1, Epos_g5055.t1, Epos_g5900.t1	g10124.t1	aldehyde dehydrogenase X, mitochondrial-like	6	2	F:GO:0016620; P:GO:0055114	F:oxidoreductase activity, acting on the aldehyde or oxo group of donors, NAD or NADP as acceptor; P:oxidation-reduction process	IPR016163 (G3DSA:3.40.309.GENE3D); IPR016162 (G3DSA:3.40.605.GENE3D); IPR015590 (PFAM); PTHR11699 (PANTHER); PTHR11699:SF269 (PANTHER); IPR016161 (SUPERFAMILY)	F:GO:0016491; F:GO:0016620; P:GO:0055114	F:oxidoreductase activity; F:oxidoreductase activity, acting on the aldehyde or oxo group of donors, NAD or NADP as acceptor; P:oxidation-reduction process	OG0000237	0.999	n
OG0000238	165	Epos_g20778.t1, Epos_g25033.t1, Epos_g28768.t1, Epos_g29396.t1, Epos_g7993.t1, Epos_g989.t1, Epos_g992.t1, Epos_g994.t1	g20778.t1	sex peptide receptor-like	2	3	P:GO:0007218; F:GO:0008528; C:GO:0016021	P:neuropeptide signaling pathway; F:G protein-coupled peptide receptor activity; C:integral component of membrane	IPR000276 (PRINTS); IPR019427 (PFAM); G3DSA:1.20.1070.10 (GENE3D); mobidb-lite (MOBIDB_LITE); mobidb-lite (MOBIDB_LITE); PTHR46273:SF10 (PANTHER); PTHR46273:SF10 (PANTHER); PTHR46273 (PANTHER); PTHR46273 (PANTHER); IPR017452 (PROSITE_PROFILES); cd14978 (CDD); SSF81321 (SUPERFAMILY)	F:GO:0004930; P:GO:0007186; F:GO:0008528; C:GO:0016021	F:G protein-coupled receptor activity; P:G protein-coupled receptor signaling pathway; F:G protein-coupled peptide receptor activity; C:integral component of membrane	OG0000238	0.999	n
OG0000241	166	Epos_g13840.t1, Epos_g8331.t1, Epos_g8332.t1	g13840.t1	arrestin domain-containing protein 17	0				IPR014752 (G3DSA:2.60.40.GENE3D); IPR011022 (PFAM); IPR014752 (G3DSA:2.60.40.GENE3D); IPR011021 (PFAM); mobidb-lite (MOBIDB_LITE); PTHR11188:SF143 (PANTHER); PTHR11188 (PANTHER); IPR014756 (SUPERFAMILY); IPR014756 (SUPERFAMILY)	no GO terms	no GO terms	OG0000241	0.999	n
OG0000242	167	Epos_g27847.t1, Epos_g9240.t1, Epos_g9241.t1	g27847.t1	phosphatidylethanolamine-binding protein homolog F40A3.3-like	0				IPR008914 (PFAM); IPR036610 (G3DSA:3.90.280.GENE3D); IPR035810 (PANTHER); PTHR11362:SF28 (PANTHER); IPR035810 (CDD); IPR036610 (SUPERFAMILY)	no GO terms	no GO terms	OG0000242	0.999	n
OG0000243	168	Epos_g12897.t1, Epos_g22929.t1, Epos_g4897.t1, Epos_g8718.t1	g12897.t1	jerky protein homolog-like	-1				G3DSA:1.10.10.60 (GENE3D); PF13837 (PFAM); IPR007889 (PFAM); IPR006600 (PFAM); mobidb-lite (MOBIDB_LITE); PTHR19303:SF11 (PANTHER); PTHR19303 (PANTHER); IPR006600 (PROSITE_PROFILES); IPR009057 (SUPERFAMILY); IPR009057 (SUPERFAMILY)	F:GO:0003677	F:DNA binding	OG0000243	0.999	n
OG0000244	169	Epos_g18570.t1, Epos_g28641.t1, Epos_g8172.t1, Epos_g8174.t1, Epos_g8175.t1, Epos_g8176.t1, Epos_g8177.t1	g18570.t1	juvenile hormone acid O-methyltransferase-like	2	4	P:GO:0006718; F:GO:0019010; P:GO:0032259; F:GO:0035049	P:juvenile hormone biosynthetic process; F:farnesoic acid O-methyltransferase activity; P:methylation; F:juvenile hormone acid methyltransferase activity	IPR041698 (PFAM); G3DSA:3.40.50.150 (GENE3D); PTHR43861 (PANTHER); PTHR43861:SF1 (PANTHER); cd02440 (CDD); IPR029063 (SUPERFAMILY)	no GO terms	no GO terms	OG0000244	0.007	y	0.0887068
OG0000245	170	Epos_g13487.t1, Epos_g13508.t1, Epos_g13510.t1, Epos_g13511.t1, Epos_g15380.t1, Epos_g21310.t1, Epos_g21312.t1, Epos_g21315.t1, Epos_g21317.t1, Epos_g21318.t1, Epos_g28140.t1	g13487.t1	zinc finger protein 62 homolog	3	1	F:GO:0003676	F:nucleic acid binding	PF12874 (PFAM); IPR013087 (PFAM); G3DSA:3.30.160.60 (GENE3D); PF13894 (PFAM); G3DSA:3.30.160.60 (GENE3D); G3DSA:3.30.160.60 (GENE3D); G3DSA:3.30.160.60 (GENE3D); G3DSA:3.30.160.60 (GENE3D); PTHR24379:SF67 (PANTHER); PTHR24379 (PANTHER); PTHR24379:SF67 (PANTHER); PTHR24379:SF67 (PANTHER); PTHR24379 (PANTHER); IPR013087 (PROSITE_PROFILES); IPR013087 (PROSITE_PROFILES); IPR013087 (PROSITE_PROFILES);…	F:GO:0003676	F:nucleic acid binding	OG0000245	0.999	n
OG0000247	171	Epos_g16440.t1, Epos_g19124.t1, Epos_g19456.t1, Epos_g25918.t1, Epos_g30184.t1	g16440.t1	low-density lipoprotein receptor-related protein 2	0				IPR002172 (PRINTS); IPR011042 (G3DSA:2.120.10.GENE3D); G3DSA:2.10.25.10 (GENE3D); IPR011042 (G3DSA:2.120.10.GENE3D); G3DSA:2.40.128.620 (GENE3D); IPR036055 (G3DSA:4.10.400.GENE3D); IPR036055 (G3DSA:4.10.400.GENE3D); IPR001881 (PFAM); IPR036055 (G3DSA:4.10.400.GENE3D); IPR032485 (PFAM); IPR011042 (G3DSA:2.120.10.GENE3D); IPR036055 (G3DSA:4.10.400.GENE3D); G3DSA:2.10.25.10 (GENE3D); IPR036055 (G3DS…	F:GO:0005509; F:GO:0005515	F:calcium ion binding; F:protein binding	OG0000247	0.999	n
OG0000248	172	Epos_g18898.t1, Epos_g25656.t1	g18898.t1	venom allergen 5-like	0	1	C:GO:0005576	C:extracellular region	IPR001283 (PRINTS); IPR002413 (PRINTS); IPR035940 (G3DSA:3.40.33.GENE3D); IPR014044 (PFAM); IPR001283 (PANTHER); PTHR10334:SF344 (PANTHER); cd05380 (CDD); IPR035940 (SUPERFAMILY)	no GO terms	no GO terms	OG0000248	0.999	n
OG0000250	173	Epos_g1636.t1, Epos_g4327.t1, Epos_g4328.t1, Epos_g4329.t1, Epos_g8432.t1	g1636.t1	pse2683.2phoebis_sennae_v1x1_core_32_85_1 protein	1	3	F:GO:0003676; F:GO:0016787; F:GO:0046872	F:nucleic acid binding; F:hydrolase activity; F:metal ion binding	G3DSA:3.40.570.10 (GENE3D); IPR001604 (PFAM); PTHR13966:SF16 (PANTHER); IPR040255 (PANTHER); SSF54060 (SUPERFAMILY)	F:GO:0003676; F:GO:0016787; F:GO:0046872	F:nucleic acid binding; F:hydrolase activity; F:metal ion binding	OG0000250	0.999	n
OG0000251	174	Epos_g16427.t1, Epos_g1667.t1, Epos_g30546.t1	g16427.t1	carbonic anhydrase 7	0	2	F:GO:0004089; F:GO:0008270	F:carbonate dehydratase activity; F:zinc ion binding	IPR036398 (G3DSA:3.10.200.GENE3D); IPR001148 (PFAM); IPR023561 (PANTHER); PTHR18952:SF137 (PANTHER); IPR001148 (PROSITE_PROFILES); cd00326 (CDD); IPR036398 (SUPERFAMILY)	F:GO:0004089; F:GO:0008270	F:carbonate dehydratase activity; F:zinc ion binding	OG0000251	0.999	n
OG0000252	175	Epos_g20103.t1, Epos_g22108.t1, Epos_g24813.t1, Epos_g25600.t1, Epos_g27746.t1, Epos_g6007.t1	g20103.t1	beta-1,4-N-acetylgalactosaminyltransferase bre-4-like	2	1	F:GO:0016740	F:transferase activity	IPR003859 (PRINTS); IPR029044 (G3DSA:3.90.550.GENE3D); IPR027791 (PFAM); IPR027995 (PFAM); mobidb-lite (MOBIDB_LITE); mobidb-lite (MOBIDB_LITE); PTHR19300:SF48 (PANTHER); IPR003859 (PANTHER); IPR029044 (SUPERFAMILY)	P:GO:0005975; F:GO:0016757	P:carbohydrate metabolic process; F:transferase activity, transferring glycosyl groups	OG0000252	0.999	n
OG0000257	176	Epos_g14529.t1, Epos_g23841.t1, Epos_g26379.t1	g14529.t1	zinc finger protein 64-like	1	6	F:GO:0003676; C:GO:0005634; F:GO:0008168; F:GO:0008270; F:GO:0016740; P:GO:0032259	F:nucleic acid binding; C:nucleus; F:methyltransferase activity; F:zinc ion binding; F:transferase activity; P:methylation	G3DSA:3.30.160.60 (GENE3D); PTHR24392:SF48 (PANTHER); PTHR24392 (PANTHER); IPR013087 (PROSITE_PROFILES); IPR013087 (PROSITE_PROFILES); IPR013087 (PROSITE_PROFILES); IPR036236 (SUPERFAMILY)	F:GO:0003676	F:nucleic acid binding	OG0000257	0	y	0.088601
OG0000258	177	Epos_g24356.t1, Epos_g24960.t1, Epos_g25489.t1, Epos_g25490.t1, Epos_g25647.t1, Epos_g4721.t1, Epos_g7461.t1	g24356.t1	neuroendocrine convertase 2	2	2	F:GO:0004252; P:GO:0006508	F:serine-type endopeptidase activity; P:proteolysis	IPR002884 (PFAM); IPR008979 (G3DSA:2.60.120.GENE3D); PTHR42884 (PANTHER); PTHR42884:SF13 (PANTHER); IPR002884 (PROSITE_PROFILES); IPR008979 (SUPERFAMILY)	F:GO:0004252; P:GO:0006508	F:serine-type endopeptidase activity; P:proteolysis	OG0000258	0.999	n
OG0000259	178	Epos_g4884.t1, Epos_g4886.t1, Epos_g6814.t1, Epos_g7546.t1, Epos_g7547.t1, Epos_g7548.t1	g4884.t1	XP_011568586.1plutella_xylostella_dbmfjv1x1_core_32_85_1 protein uncharacterized LOC105398226, transcript variant X4	2	1	C:GO:0016021	C:integral component of membrane	IPR004878 (PFAM); mobidb-lite (MOBIDB_LITE); mobidb-lite (MOBIDB_LITE); mobidb-lite (MOBIDB_LITE); mobidb-lite (MOBIDB_LITE); IPR004878 (PANTHER); PTHR21522:SF57 (PANTHER)	no GO terms	no GO terms	OG0000259	0.999	n
OG0000260	179	Epos_g15762.t1	g15762.t1	XP_012548192.1bombyx_mori_asm15162v1_core_32_85_1 protein uncharacterized LOC105842064	0	2	C:GO:0016020; C:GO:0016021	C:membrane; C:integral component of membrane	IPR004302 (PFAM); mobidb-lite (MOBIDB_LITE); mobidb-lite (MOBIDB_LITE); PTHR21113 (PANTHER); PTHR21113:SF6 (PANTHER)	no GO terms	no GO terms	OG0000260	0.999	n
OG0000263	180	Epos_g12255.t1, Epos_g12256.t1, Epos_g16538.t1, Epos_g23078.t1, Epos_g24870.t1, Epos_g6375.t1	g12255.t1	serine/threonine-protein kinase MARK2-like isoform X1	2				PIRSF000654 (PIRSF); G3DSA:1.10.510.10 (GENE3D); IPR000719 (PFAM); mobidb-lite (MOBIDB_LITE); mobidb-lite (MOBIDB_LITE); mobidb-lite (MOBIDB_LITE); mobidb-lite (MOBIDB_LITE); PTHR24346 (PANTHER); PTHR24346:SF28 (PANTHER); IPR000719 (PROSITE_PROFILES); cd14072 (CDD); IPR011009 (SUPERFAMILY)	F:GO:0004672; F:GO:0005524; P:GO:0006468	F:protein kinase activity; F:ATP binding; P:protein phosphorylation	OG0000263	0.999	n
OG0000264	181	Epos_g12314.t1, Epos_g23472.t1, Epos_g26221.t1, Epos_g29791.t1, Epos_g5337.t1, Epos_g5714.t1, Epos_g9676.t1	g12314.t1	phospholipid scramblase 1 isoform X2	2	2	P:GO:0017121; F:GO:0017128	P:plasma membrane phospholipid scrambling; F:phospholipid scramblase activity	IPR005552 (PFAM); IPR005552 (PANTHER); IPR025659 (SUPERFAMILY)	P:GO:0017121; F:GO:0017128	P:plasma membrane phospholipid scrambling; F:phospholipid scramblase activity	OG0000264	0.999	n
OG0000265	182	Epos_g10502.t1, Epos_g10504.t1, Epos_g1092.t1, Epos_g13116.t1, Epos_g8307.t1	g10502.t1	XP_013176431.1papilio_xuthus_pxut1_refseq_core_32_85_1 protein uncharacterized LOC106124374	1				G3DSA:3.40.630.30 (GENE3D)	no GO terms	no GO terms	OG0000265	0.999	n
OG0000266	183	Epos_g13742.t1, Epos_g13743.t1, Epos_g13744.t1, Epos_g13745.t1, Epos_g19859.t1, Epos_g26195.t1, Epos_g598.t1, Epos_g599.t1, Epos_g600.t1, Epos_g601.t1, Epos_g602.t1	g13742.t1	pyrimidodiazepine synthase-like	7	2	F:GO:0004364; C:GO:0005737	F:glutathione transferase activity; C:cytoplasm	G3DSA:1.20.1050.10 (GENE3D); G3DSA:3.40.30.10 (GENE3D); PTHR43968 (PANTHER); IPR004045 (PROSITE_PROFILES); IPR036249 (SUPERFAMILY)	F:GO:0005515	F:protein binding	OG0000266	0.999	n
OG0000267	184	Epos_g16389.t1, Epos_g28416.t1	g16389.t1	zinc finger MYM-type protein 1-like	-1				PTHR45749 (PANTHER); PTHR45749:SF1 (PANTHER)	no GO terms	no GO terms	OG0000267	0	y	0.302986
OG0000269	185	Epos_g10254.t1, Epos_g10255.t1, Epos_g10256.t1, Epos_g10257.t1, Epos_g10258.t1, Epos_g10259.t1, Epos_g10260.t1, Epos_g27811.t1, Epos_g27812.t1, Epos_g27813.t1, Epos_g29243.t1, Epos_g31384.t1	g10254.t1	protein rolling stone-like	7	2	C:GO:0016020; C:GO:0016021	C:membrane; C:integral component of membrane	IPR039860 (PTHR12242:PANTHER); PTHR12242 (PANTHER)	no GO terms	no GO terms	OG0000269	0.999	n
OG0000270	186	Epos_g10663.t1, Epos_g10664.t1, Epos_g17279.t1, Epos_g18139.t1, Epos_g18141.t1, Epos_g20993.t1, Epos_g8081.t1	g10663.t1	cysteine sulfinic acid decarboxylase	2	3	F:GO:0004068; P:GO:0019752; F:GO:0030170	F:aspartate 1-decarboxylase activity; P:carboxylic acid metabolic process; F:pyridoxal phosphate binding	IPR002129 (PFAM); IPR015421 (G3DSA:3.40.640.GENE3D); G3DSA:3.90.1150.170 (GENE3D); PTHR45677:SF12 (PANTHER); PTHR45677 (PANTHER); IPR015424 (SUPERFAMILY)	F:GO:0003824; F:GO:0016831; P:GO:0019752; F:GO:0030170	F:catalytic activity; F:carboxy-lyase activity; P:carboxylic acid metabolic process; F:pyridoxal phosphate binding	OG0000270	0.999	n
OG0000274	187	Epos_g3554.t1, Epos_g3555.t1, Epos_g3556.t1, Epos_g4470.t1	g3554.t1	1-acyl-sn-glycerol-3-phosphate acyltransferase alpha-like	1	3	F:GO:0003841; P:GO:0008654; C:GO:0016021	F:1-acylglycerol-3-phosphate O-acyltransferase activity; P:phospholipid biosynthetic process; C:integral component of membrane	IPR002123 (PFAM); IPR004552 (TIGRFAM); PTHR10434 (PANTHER); PTHR10434:SF3 (PANTHER); cd07989 (CDD); SSF69593 (SUPERFAMILY)	F:GO:0003841; P:GO:0008654; C:GO:0016020; F:GO:0016746	F:1-acylglycerol-3-phosphate O-acyltransferase activity; P:phospholipid biosynthetic process; C:membrane; F:transferase activity, transferring acyl groups	OG0000274	0.999	n
OG0000275	188	Epos_g13927.t1, Epos_g4617.t1	g13927.t1	zinc metalloproteinase nas-4-like	0				IPR001506 (PRINTS); IPR024079 (G3DSA:3.40.390.GENE3D); IPR001506 (PFAM); mobidb-lite (MOBIDB_LITE); mobidb-lite (MOBIDB_LITE); mobidb-lite (MOBIDB_LITE); mobidb-lite (MOBIDB_LITE); mobidb-lite (MOBIDB_LITE); mobidb-lite (MOBIDB_LITE); mobidb-lite (MOBIDB_LITE); mobidb-lite (MOBIDB_LITE); PTHR10127 (PANTHER); PTHR10127:SF807 (PANTHER); PTHR10127:SF807 (PANTHER); PS51864 (PROSITE_PROFILES); PS51864…	F:GO:0004222; P:GO:0006508; F:GO:0008237	F:metalloendopeptidase activity; P:proteolysis; F:metallopeptidase activity	OG0000275	0.999	n
OG0000281	189	Epos_g14226.t1, Epos_g18329.t1, Epos_g501.t1	g14226.t1	chromobox protein homolog 1-like	0	3	C:GO:0005634; C:GO:0005719; P:GO:0045892	C:nucleus; C:nuclear euchromatin; P:negative regulation of transcription, DNA-templated	IPR017984 (PRINTS); IPR008251 (PFAM); IPR023780 (PFAM); G3DSA:2.40.50.40 (GENE3D); G3DSA:2.40.50.40 (GENE3D); mobidb-lite (MOBIDB_LITE); mobidb-lite (MOBIDB_LITE); mobidb-lite (MOBIDB_LITE); PTHR22812 (PANTHER); PTHR22812:SF88 (PANTHER); PTHR22812:SF88 (PANTHER); PTHR22812 (PANTHER); IPR000953 (PROSITE_PROFILES); cd00034 (CDD); cd18631 (CDD); IPR016197 (SUPERFAMILY); IPR016197 (SUPERFAMILY)	C:GO:0005634	C:nucleus	OG0000281	0.999	n
OG0000282	190	Epos_g10132.t1, Epos_g15676.t1, Epos_g17714.t1, Epos_g17716.t1, Epos_g18089.t1, Epos_g18091.t1, Epos_g23259.t1, Epos_g23260.t1, Epos_g25705.t1, Epos_g26177.t1, Epos_g31191.t1, Epos_g3928.t1	g10132.t1	---NA---	5				mobidb-lite (MOBIDB_LITE)	no GO terms	no GO terms	OG0000282	0.999	n
OG0000283	191	Epos_g10151.t1, Epos_g21457.t1	g10151.t1	arylsulfatase B	-1	1	F:GO:0008484	F:sulfuric ester hydrolase activity	IPR017850 (G3DSA:3.40.720.GENE3D); G3DSA:3.30.1120.10 (GENE3D); IPR000917 (PFAM); PTHR10342:SF264 (PANTHER); PTHR10342 (PANTHER); cd16029 (CDD); IPR017850 (SUPERFAMILY)	F:GO:0003824; F:GO:0008484	F:catalytic activity; F:sulfuric ester hydrolase activity	OG0000283	0.999	n
OG0000284	192	Epos_g17327.t1, Epos_g20062.t1, Epos_g20063.t1, Epos_g23292.t1, Epos_g25336.t1, Epos_g26511.t1	g17327.t1	neurotrimin-like isoform X2	2				IPR013783 (G3DSA:2.60.40.GENE3D); IPR013783 (G3DSA:2.60.40.GENE3D); IPR013098 (PFAM); IPR013783 (G3DSA:2.60.40.GENE3D); PTHR45080 (PANTHER); PTHR45080:SF4 (PANTHER); PTHR45080 (PANTHER); PTHR45080:SF4 (PANTHER); IPR007110 (PROSITE_PROFILES); IPR007110 (PROSITE_PROFILES); IPR007110 (PROSITE_PROFILES); cd00096 (CDD); cd00096 (CDD); cd00096 (CDD); IPR036179 (SUPERFAMILY); IPR036179 (SUPERFAMILY); IP…	no GO terms	no GO terms	OG0000284	0.999	n
OG0000285	193	Epos_g10096.t1, Epos_g60.t1, Epos_g61.t1, Epos_g94.t1	g10096.t1	peptide transporter family 1-like	1				IPR000109 (PFAM); G3DSA:1.20.1250.20 (GENE3D); G3DSA:1.20.1250.20 (GENE3D); IPR000109 (PANTHER); PTHR11654:SF96 (PANTHER); cd17347 (CDD); IPR036259 (SUPERFAMILY)	C:GO:0016020; F:GO:0022857; P:GO:0055085	C:membrane; F:transmembrane transporter activity; P:transmembrane transport	OG0000285	0.999	n
OG0000289	194	Epos_g21660.t1, Epos_g5072.t1, Epos_g7771.t1	g21660.t1	aminoacylase-1-like	0				G3DSA:3.30.70.1640 (GENE3D); PIRSF036696 (PIRSF); IPR002933 (PFAM); G3DSA:3.40.630.10 (GENE3D); PTHR45892:SF1 (PANTHER); PTHR45892 (PANTHER); PTHR45892:SF1 (PANTHER); PTHR45892 (PANTHER); cd05646 (CDD); SSF53187 (SUPERFAMILY)	F:GO:0016787	F:hydrolase activity	OG0000289	0.999	n
OG0000290	195	Epos_g6178.t1, Epos_g71.t1, Epos_g73.t1	g6178.t1	discoidin domain-containing receptor 2-like isoform X1	1				G3DSA:2.60.120.1190 (GENE3D); G3DSA:1.10.510.10 (GENE3D); IPR008979 (G3DSA:2.60.120.GENE3D); G3DSA:1.10.510.10 (GENE3D); IPR000421 (PFAM); IPR001245 (PFAM); G3DSA:3.30.200.20 (GENE3D); mobidb-lite (MOBIDB_LITE); PTHR24416:SF515 (PANTHER); PTHR24416 (PANTHER); PTHR24416 (PANTHER); PTHR24416:SF515 (PANTHER); PTHR24416:SF515 (PANTHER); IPR000719 (PROSITE_PROFILES); IPR000421 (PROSITE_PROFILES); IPR0…	F:GO:0004672; F:GO:0005524; P:GO:0006468	F:protein kinase activity; F:ATP binding; P:protein phosphorylation	OG0000290	0.999	n
OG0000291	196	Epos_g22838.t1, Epos_g22839.t1, Epos_g24768.t1, Epos_g24769.t1, Epos_g29407.t1, Epos_g29760.t1, Epos_g30568.t1, Epos_g31276.t1, Epos_g9236.t1, Epos_g9239.t1	g22838.t1	histone deacetylase Rpd3	5	4	C:GO:0005634; F:GO:0032041; F:GO:0046872; P:GO:0070932	C:nucleus; F:NAD-dependent histone deacetylase activity (H3-K14 specific); F:metal ion binding; P:histone H3 deacetylation	IPR003084 (PRINTS); IPR000286 (PRINTS); IPR023801 (PFAM); IPR037138 (G3DSA:3.40.800.GENE3D); PTHR10625:SF188 (PANTHER); PTHR10625 (PANTHER); cd09991 (CDD); IPR023696 (SUPERFAMILY)	F:GO:0004407; P:GO:0016575	F:histone deacetylase activity; P:histone deacetylation	OG0000291	0.999	n
OG0000292	197	Epos_g17030.t1, Epos_g22141.t1, Epos_g22353.t1, Epos_g22447.t1, Epos_g23235.t1, Epos_g23278.t1, Epos_g24396.t1, Epos_g24777.t1	g17030.t1	XP_012547423.1bombyx_mori_asm15162v1_core_32_85_1 protein uncharacterized LOC105841932	2				IPR004875 (PFAM); mobidb-lite (MOBIDB_LITE); mobidb-lite (MOBIDB_LITE); mobidb-lite (MOBIDB_LITE); mobidb-lite (MOBIDB_LITE); mobidb-lite (MOBIDB_LITE); mobidb-lite (MOBIDB_LITE); mobidb-lite (MOBIDB_LITE); mobidb-lite (MOBIDB_LITE); PTHR19303:SF40 (PANTHER); PTHR19303 (PANTHER)	F:GO:0003676	F:nucleic acid binding	OG0000292	0	y	0.114614
OG0000295	198	Epos_g37.t1, Epos_g38.t1	g37.t1	fibrinogen C domain-containing protein 1-like	1				mobidb-lite (MOBIDB_LITE); mobidb-lite (MOBIDB_LITE)	no GO terms	no GO terms	OG0000295	0.999	n
OG0000296	199	Epos_g16959.t1, Epos_g17007.t1, Epos_g17452.t1, Epos_g24090.t1, Epos_g3627.t1, Epos_g5321.t1, Epos_g5322.t1	g16959.t1	cytochrome b5-like	3	2	F:GO:0005488; C:GO:0016020	F:binding; C:membrane	IPR001199 (PRINTS); IPR036400 (G3DSA:3.10.120.GENE3D); IPR036400 (G3DSA:3.10.120.GENE3D); IPR001199 (PFAM); PTHR19359:SF14 (PANTHER); PTHR19359 (PANTHER); IPR001199 (PROSITE_PROFILES); IPR001199 (PROSITE_PROFILES); IPR036400 (SUPERFAMILY); IPR036400 (SUPERFAMILY)	no GO terms	no GO terms	OG0000296	0.999	n
OG0000297	200	Epos_g10196.t1, Epos_g14879.t1, Epos_g18883.t1	g10196.t1	protein trapped in endoderm-1 isoform X1	0	3	F:GO:0004930; P:GO:0007186; C:GO:0016021	F:G protein-coupled receptor activity; P:G protein-coupled receptor signaling pathway; C:integral component of membrane	IPR000276 (PRINTS); G3DSA:1.20.1070.10 (GENE3D); G3DSA:1.20.1070.10 (GENE3D); IPR000276 (PFAM); IPR000276 (PFAM); IPR000276 (PFAM); G3DSA:1.20.1070.10 (GENE3D); mobidb-lite (MOBIDB_LITE); mobidb-lite (MOBIDB_LITE); PTHR24228:SF57 (PANTHER); PTHR24228 (PANTHER); PTHR24228:SF57 (PANTHER); PTHR24228 (PANTHER); PTHR24228:SF57 (PANTHER); IPR017452 (PROSITE_PROFILES); cd15075 (CDD); cd15389 (CDD); cd15…	F:GO:0004930; P:GO:0007186; C:GO:0016021	F:G protein-coupled receptor activity; P:G protein-coupled receptor signaling pathway; C:integral component of membrane	OG0000297	0.999	n
OG0000298	201	Epos_g11129.t1, Epos_g15708.t1, Epos_g15710.t1, Epos_g18232.t1, Epos_g4490.t1	g11129.t1	ATP-binding cassette sub-family F member 3	2	2	F:GO:0005524; F:GO:0016887	F:ATP binding; F:ATPase activity	IPR032781 (PFAM); G3DSA:3.40.50.300 (GENE3D); IPR003439 (PFAM); mobidb-lite (MOBIDB_LITE); PTHR19211 (PANTHER); PTHR19211:SF45 (PANTHER); PTHR19211 (PANTHER); PTHR19211:SF45 (PANTHER); PTHR19211 (PANTHER); PTHR19211:SF45 (PANTHER); IPR003439 (PROSITE_PROFILES); cd03221 (CDD); IPR027417 (SUPERFAMILY)	F:GO:0005524; F:GO:0016887	F:ATP binding; F:ATPase activity	OG0000298	0.999	n
OG0000300	202	Epos_g13774.t1, Epos_g13775.t1, Epos_g22868.t1, Epos_g22869.t1	g13774.t1	alpha-amylase 2-like	1	4	F:GO:0004556; P:GO:0005975; F:GO:0043169; F:GO:0103025	F:alpha-amylase activity; P:carbohydrate metabolic process; F:cation binding; F:alpha-amylase activity (releasing maltohexaose)	IPR006046 (PRINTS); IPR006047 (PFAM); IPR006048 (PFAM); G3DSA:3.20.20.80 (GENE3D); IPR013780 (G3DSA:2.60.40.GENE3D); PTHR43447:SF7 (PANTHER); PTHR43447 (PANTHER); cd11317 (CDD); IPR017853 (SUPERFAMILY); SSF51011 (SUPERFAMILY)	F:GO:0003824; P:GO:0005975; F:GO:0043169	F:catalytic activity; P:carbohydrate metabolic process; F:cation binding	OG0000300	0.999	n
OG0000301	203	Epos_g13894.t1, Epos_g13895.t1, Epos_g29358.t1	g13894.t1	G protein-activated inward rectifier potassium channel 3 isoform X4	-1				IPR016449 (PRINTS); G3DSA:1.10.287.70 (GENE3D); IPR040445 (PFAM); IPR013518 (G3DSA:2.60.40.GENE3D); IPR041647 (PFAM); mobidb-lite (MOBIDB_LITE); mobidb-lite (MOBIDB_LITE); PTHR11767:SF107 (PANTHER); IPR016449 (PANTHER); SSF81324 (SUPERFAMILY); IPR014756 (SUPERFAMILY)	F:GO:0005242; P:GO:0006813; C:GO:0016021	F:inward rectifier potassium channel activity; P:potassium ion transport; C:integral component of membrane	OG0000301	0.999	n
OG0000303	204	Epos_g11681.t1, Epos_g26143.t1, Epos_g30502.t1	g11681.t1	cathepsin B	0	5	F:GO:0004197; C:GO:0005615; C:GO:0005764; P:GO:0050790; P:GO:0051603	F:cysteine-type endopeptidase activity; C:extracellular space; C:lysosome; P:regulation of catalytic activity; P:proteolysis involved in cellular protein catabolic process	IPR000668 (PRINTS); IPR012599 (PFAM); IPR000668 (PFAM); G3DSA:3.90.70.10 (GENE3D); PTHR12411:SF606 (PANTHER); PTHR12411 (PANTHER); cd02620 (CDD); IPR038765 (SUPERFAMILY)	F:GO:0004197; P:GO:0006508; F:GO:0008234; P:GO:0050790	F:cysteine-type endopeptidase activity; P:proteolysis; F:cysteine-type peptidase activity; P:regulation of catalytic activity	OG0000303	0.999	n
OG0000304	205	Epos_g11071.t1, Epos_g11072.t1, Epos_g15280.t1, Epos_g24288.t1, Epos_g24347.t1, Epos_g25448.t1, Epos_g2579.t1	g11071.t1	protein kinase C isoform X3	2				IPR020454 (PRINTS); G3DSA:3.30.200.20 (GENE3D); G3DSA:3.30.60.20 (GENE3D); IPR002219 (PFAM); IPR000719 (PFAM); G3DSA:1.10.510.10 (GENE3D); mobidb-lite (MOBIDB_LITE); mobidb-lite (MOBIDB_LITE); PTHR24351 (PANTHER); PTHR24351:SF201 (PANTHER); IPR002219 (PROSITE_PROFILES); IPR000719 (PROSITE_PROFILES); IPR002219 (CDD); IPR011009 (SUPERFAMILY); SSF57889 (SUPERFAMILY)	F:GO:0004672; F:GO:0005524; P:GO:0006468; P:GO:0035556	F:protein kinase activity; F:ATP binding; P:protein phosphorylation; P:intracellular signal transduction	OG0000304	0.999	n
OG0000305	206	Epos_g11222.t1, Epos_g22640.t1, Epos_g31349.t1, Epos_g6241.t1, Epos_g6242.t1	g11222.t1	troponin C-like isoform X1	1	6	P:GO:0003009; F:GO:0005509; C:GO:0005861; P:GO:0006937; F:GO:0048306; F:GO:0051015	P:skeletal muscle contraction; F:calcium ion binding; C:troponin complex; P:regulation of muscle contraction; F:calcium-dependent protein binding; F:actin filament binding	IPR002048 (PFAM); IPR002048 (PFAM); G3DSA:1.10.238.10 (GENE3D); PTHR23050 (PANTHER); PTHR23050:SF244 (PANTHER); IPR002048 (PROSITE_PROFILES); IPR002048 (PROSITE_PROFILES); IPR002048 (PROSITE_PROFILES); IPR002048 (PROSITE_PROFILES); IPR002048 (CDD); IPR011992 (SUPERFAMILY)	F:GO:0005509	F:calcium ion binding	OG0000305	0.999	n
OG0000306	207	Epos_g24986.t1, Epos_g26039.t1, Epos_g29426.t1, Epos_g9268.t1, Epos_g956.t1	g24986.t1	cyclin-dependent kinase 1	2	10	P:GO:0000082; C:GO:0000307; F:GO:0004693; F:GO:0005524; C:GO:0005634; C:GO:0005737; P:GO:0006468; P:GO:0008284; P:GO:0010389; F:GO:0030332	P:G1/S transition of mitotic cell cycle; C:cyclin-dependent protein kinase holoenzyme complex; F:cyclin-dependent protein serine/threonine kinase activity; F:ATP binding; C:nucleus; C:cytoplasm; P:protein phosphorylation; P:positive regulation of cell population proliferation; P:regulation of G2/M transition of mitotic cell cycle; F:cyclin binding	IPR000719 (SMART); PIRSF000654 (PIRSF); G3DSA:3.30.200.20 (GENE3D); G3DSA:1.10.510.10 (GENE3D); IPR000719 (PFAM); PTHR24056 (PANTHER); PTHR24056:SF379 (PANTHER); IPR000719 (PROSITE_PROFILES); cd07829 (CDD); IPR011009 (SUPERFAMILY)	F:GO:0004672; F:GO:0005524; P:GO:0006468	F:protein kinase activity; F:ATP binding; P:protein phosphorylation	OG0000306	0.999	n
OG0000309	208	Epos_g11760.t1, Epos_g12989.t1, Epos_g15953.t1, Epos_g22273.t1, Epos_g23040.t1	g11760.t1	XP_013136844.1papilio_polytes_ppol1_refseq_core_32_85_1 protein uncharacterized LOC106101998	2				IPR013783 (G3DSA:2.60.40.GENE3D); IPR013783 (G3DSA:2.60.40.GENE3D); PTHR21261:SF2 (PANTHER); PTHR21261 (PANTHER); IPR036179 (SUPERFAMILY); IPR036179 (SUPERFAMILY)	no GO terms	no GO terms	OG0000309	0.999	n
OG0000310	209	Epos_g11294.t1, Epos_g22192.t1, Epos_g6327.t1, Epos_g8549.t1, Epos_g8550.t1	g11294.t1	monocarboxylate transporter 9-like	0	2	C:GO:0016021; P:GO:0055085	C:integral component of membrane; P:transmembrane transport	G3DSA:1.20.1250.20 (GENE3D); IPR011701 (PFAM); G3DSA:1.20.1250.20 (GENE3D); mobidb-lite (MOBIDB_LITE); mobidb-lite (MOBIDB_LITE); mobidb-lite (MOBIDB_LITE); mobidb-lite (MOBIDB_LITE); mobidb-lite (MOBIDB_LITE); mobidb-lite (MOBIDB_LITE); PTHR11360:SF260 (PANTHER); PTHR11360 (PANTHER); PTHR11360 (PANTHER); PTHR11360:SF260 (PANTHER); IPR020846 (PROSITE_PROFILES); cd17352 (CDD); cd17352 (CDD); IPR03…	C:GO:0005887; P:GO:0055085	C:integral component of plasma membrane; P:transmembrane transport	OG0000310	0.999	n
OG0000312	210	Epos_g11698.t1, Epos_g11716.t1, Epos_g16770.t1, Epos_g27250.t1	g11698.t1	glyoxylate reductase/hydroxypyruvate reductase	0	3	F:GO:0016616; F:GO:0051287; P:GO:0055114	F:oxidoreductase activity, acting on the CH-OH group of donors, NAD or NADP as acceptor; F:NAD binding; P:oxidation-reduction process	G3DSA:3.40.50.720 (GENE3D); G3DSA:3.40.50.720 (GENE3D); IPR006140 (PFAM); IPR006139 (PFAM); PTHR10996:SF230 (PANTHER); PTHR10996 (PANTHER); cd05301 (CDD); SSF52283 (SUPERFAMILY); IPR036291 (SUPERFAMILY)	F:GO:0016616; F:GO:0051287; P:GO:0055114	F:oxidoreductase activity, acting on the CH-OH group of donors, NAD or NADP as acceptor; F:NAD binding; P:oxidation-reduction process	OG0000312	0.999	n
OG0000313	211	Epos_g11593.t1, Epos_g20127.t1, Epos_g2535.t1, Epos_g2537.t1	g11593.t1	Kv channel-interacting protein 4-like	0	1	F:GO:0005509	F:calcium ion binding	PR00450 (PRINTS); IPR002048 (PFAM); IPR002048 (PFAM); G3DSA:1.10.238.10 (GENE3D); IPR028846 (PANTHER); PTHR23055:SF169 (PANTHER); IPR002048 (PROSITE_PROFILES); IPR002048 (PROSITE_PROFILES); IPR002048 (PROSITE_PROFILES); IPR002048 (CDD); IPR011992 (SUPERFAMILY)	F:GO:0005509	F:calcium ion binding	OG0000313	0.999	n
OG0000314	212	Epos_g27945.t1, Epos_g4929.t1, Epos_g4930.t1, Epos_g5375.t1	g27945.t1	xaa-Pro aminopeptidase 1	0				IPR032416 (PFAM); G3DSA:3.90.230.10 (GENE3D); PTHR43763 (PANTHER)	no GO terms	no GO terms	OG0000314	0.999	n
OG0000317	213	Epos_g11240.t1, Epos_g4982.t1	g11240.t1	pse200.56phoebis_sennae_v1x1_core_32_85_1 protein Caspase-1 OS=Drosophila melanogaster GN=Dcp-1 PE=1 SV=1	-1	4	C:GO:0005737; P:GO:0006508; P:GO:0006915; F:GO:0097153	C:cytoplasm; P:proteolysis; P:apoptotic process; F:cysteine-type endopeptidase activity involved in apoptotic process	IPR015917 (PRINTS); PF00656 (PFAM); G3DSA:3.40.50.1460 (GENE3D); mobidb-lite (MOBIDB_LITE); mobidb-lite (MOBIDB_LITE); IPR002398 (PANTHER); PTHR10454:SF216 (PANTHER); IPR002138 (PROSITE_PROFILES); IPR001309 (PROSITE_PROFILES); IPR015917 (CDD); IPR029030 (SUPERFAMILY)	F:GO:0004197; P:GO:0006508; F:GO:0008234	F:cysteine-type endopeptidase activity; P:proteolysis; F:cysteine-type peptidase activity	OG0000317	0.999	n
OG0000318	214	Epos_g14799.t1, Epos_g14800.t1, Epos_g20113.t1, Epos_g20114.t1, Epos_g31221.t1	g14799.t1	guanylate cyclase 32E	2	2	F:GO:0003824; P:GO:0009987	F:catalytic activity; P:cellular process	IPR001828 (PFAM); IPR029787 (G3DSA:3.30.70.GENE3D); G3DSA:1.10.510.10 (GENE3D); G3DSA:3.40.50.2300 (GENE3D); G3DSA:3.40.50.2300 (GENE3D); IPR001054 (PFAM); IPR000719 (PFAM); mobidb-lite (MOBIDB_LITE); PTHR11920 (PANTHER); PTHR11920 (PANTHER); PTHR11920:SF475 (PANTHER); PTHR11920:SF475 (PANTHER); IPR000719 (PROSITE_PROFILES); IPR001054 (PROSITE_PROFILES); cd07302 (CDD); IPR011009 (SUPERFAMILY); IP…	F:GO:0004672; F:GO:0005524; P:GO:0006468; P:GO:0009190; F:GO:0016849; P:GO:0035556	F:protein kinase activity; F:ATP binding; P:protein phosphorylation; P:cyclic nucleotide biosynthetic process; F:phosphorus-oxygen lyase activity; P:intracellular signal transduction	OG0000318	0.999	n
OG0000319	215	Epos_g23692.t1, Epos_g23693.t1, Epos_g31193.t1, Epos_g4754.t1, Epos_g9266.t1	g23692.t1	glucosylceramidase-like	2				IPR001139 (PRINTS); IPR033452 (PFAM); G3DSA:3.20.20.80 (GENE3D); IPR033453 (PFAM); PTHR11069:SF23 (PANTHER); IPR001139 (PANTHER); IPR001139 (PANTHER); PTHR11069:SF23 (PANTHER); IPR017853 (SUPERFAMILY); SSF51011 (SUPERFAMILY)	F:GO:0004348; P:GO:0006665	F:glucosylceramidase activity; P:sphingolipid metabolic process	OG0000319	0.999	n
OG0000320	216	Epos_g15097.t1, Epos_g18394.t1, Epos_g18768.t1, Epos_g29945.t1, Epos_g30261.t1	g15097.t1	putative U5 small nuclear ribonucleoprotein 200 kDa helicase	0	8	P:GO:0000388; F:GO:0004386; C:GO:0005682; C:GO:0046540; C:GO:0071013; C:GO:0071014; F:GO:0097159; F:GO:1901363	P:spliceosome conformational change to release U4 (or U4atac) and U1 (or U11); F:helicase activity; C:U5 snRNP; C:U4/U6 x U5 tri-snRNP complex; C:catalytic step 2 spliceosome; C:post-mRNA release spliceosomal complex; F:organic cyclic compound binding; F:heterocyclic compound binding	G3DSA:1.10.3380.10 (GENE3D); IPR035892 (G3DSA:2.60.40.GENE3D); IPR011545 (PFAM); G3DSA:1.10.10.2530 (GENE3D); IPR035892 (G3DSA:2.60.40.GENE3D); IPR004179 (PFAM); G3DSA:1.10.3380.10 (GENE3D); IPR011545 (PFAM); G3DSA:3.40.50.300 (GENE3D); G3DSA:1.10.3380.10 (GENE3D); IPR004179 (PFAM); G3DSA:3.40.50.300 (GENE3D); G3DSA:3.40.50.300 (GENE3D); G3DSA:1.10.10.2530 (GENE3D); IPR041094 (PFAM); IPR011545 (P…	F:GO:0003676; F:GO:0005524	F:nucleic acid binding; F:ATP binding	OG0000320	0.999	n
OG0000322	217	Epos_g20850.t1, Epos_g22200.t1, Epos_g22806.t1, Epos_g23092.t1, Epos_g23094.t1	g20850.t1	high affinity cationic amino acid transporter 1-like	1	2	F:GO:0022857; P:GO:0055085	F:transmembrane transporter activity; P:transmembrane transport	IPR002293 (PFAM); G3DSA:1.20.1740.10 (GENE3D); IPR029485 (PFAM); mobidb-lite (MOBIDB_LITE); mobidb-lite (MOBIDB_LITE); mobidb-lite (MOBIDB_LITE); mobidb-lite (MOBIDB_LITE); mobidb-lite (MOBIDB_LITE); mobidb-lite (MOBIDB_LITE); PTHR43243:SF60 (PANTHER); PTHR43243 (PANTHER); PTHR43243:SF60 (PANTHER); PTHR43243 (PANTHER); cd06174 (CDD)	C:GO:0016020; F:GO:0022857; P:GO:0055085	C:membrane; F:transmembrane transporter activity; P:transmembrane transport	OG0000322	0.999	n
OG0000323	218	Epos_g25037.t1, Epos_g25038.t1, Epos_g4096.t1, Epos_g4097.t1, Epos_g4098.t1, Epos_g4099.t1, Epos_g4100.t1, Epos_g7270.t1	g25037.t1	probable pseudouridine-5'-phosphatase isoform X1	4	1	F:GO:0016787	F:hydrolase activity	IPR006439 (TIGRFAM); IPR041492 (PFAM); IPR023214 (G3DSA:3.40.50.GENE3D); PTHR18901 (PANTHER); PTHR18901:SF38 (PANTHER); IPR036412 (SUPERFAMILY)	F:GO:0016787	F:hydrolase activity	OG0000323	0.999	n
OG0000324	219	Epos_g1132.t1, Epos_g11420.t1, Epos_g18618.t1, Epos_g26556.t1	g1132.t1	serine/threonine-protein phosphatase 4 catalytic subunit	1	2	F:GO:0004721; P:GO:0006470	F:phosphoprotein phosphatase activity; P:protein dephosphorylation	IPR006186 (PRINTS); IPR004843 (PFAM); IPR029052 (G3DSA:3.60.21.GENE3D); PTHR45619 (PANTHER); PTHR45619:SF8 (PANTHER); cd07415 (CDD); SSF56300 (SUPERFAMILY)	F:GO:0016787	F:hydrolase activity	OG0000324	0.999	n
OG0000325	220	Epos_g20474.t1, Epos_g20475.t1, Epos_g5558.t1, Epos_g5559.t1, Epos_g5927.t1	g20474.t1	ribosomal protein S6 kinase alpha-4-like	1				IPR000961 (SMART); IPR000719 (SMART); IPR000719 (PFAM); G3DSA:1.10.510.10 (GENE3D); G3DSA:3.30.200.20 (GENE3D); IPR017892 (PFAM); G3DSA:1.10.510.10 (GENE3D); mobidb-lite (MOBIDB_LITE); mobidb-lite (MOBIDB_LITE); mobidb-lite (MOBIDB_LITE); mobidb-lite (MOBIDB_LITE); mobidb-lite (MOBIDB_LITE); mobidb-lite (MOBIDB_LITE); PTHR24349:SF272 (PANTHER); PTHR24349 (PANTHER); IPR000961 (PROSITE_PROFILES); I…	F:GO:0004672; F:GO:0004674; F:GO:0005524; P:GO:0006468	F:protein kinase activity; F:protein serine/threonine kinase activity; F:ATP binding; P:protein phosphorylation	OG0000325	0.999	n
OG0000326	221	Epos_g12937.t1, Epos_g12938.t1, Epos_g12939.t1, Epos_g26547.t1, Epos_g26548.t1, Epos_g26549.t1	g12937.t1	L-xylulose reductase-like	3	2	F:GO:0016491; P:GO:0055114	F:oxidoreductase activity; P:oxidation-reduction process	IPR002347 (PRINTS); IPR002347 (PRINTS); PF13561 (PFAM); G3DSA:3.40.50.720 (GENE3D); PTHR44252 (PANTHER); PTHR44252:SF3 (PANTHER); IPR036291 (SUPERFAMILY)	no GO terms	no GO terms	OG0000326	0.999	n
OG0000329	222	Epos_g1115.t1, Epos_g1117.t1, Epos_g7636.t1	g1115.t1	phenoloxidase subunit 2-like	0	6	F:GO:0004503; C:GO:0005576; P:GO:0006583; P:GO:0006952; F:GO:0046872; P:GO:0055114	F:monophenol monooxygenase activity; C:extracellular region; P:melanin biosynthetic process from tyrosine; P:defense response; F:metal ion binding; P:oxidation-reduction process	IPR013788 (PRINTS); IPR008922 (G3DSA:1.10.1280.GENE3D); IPR000896 (PFAM); IPR037020 (G3DSA:2.60.40.GENE3D); IPR005203 (PFAM); PTHR11511:SF4 (PANTHER); IPR013788 (PANTHER); IPR008922 (SUPERFAMILY); IPR014756 (SUPERFAMILY)	no GO terms	no GO terms	OG0000329	0.999	n
OG0000330	223	Epos_g15651.t1, Epos_g15653.t1, Epos_g15654.t1, Epos_g1596.t1, Epos_g1597.t1, Epos_g1598.t1, Epos_g5651.t1	g15651.t1	17-beta-hydroxysteroid dehydrogenase 13-like isoform X1	1				IPR002347 (PRINTS); IPR002347 (PRINTS); G3DSA:3.40.50.720 (GENE3D); IPR002347 (PFAM); PTHR24322:SF730 (PANTHER); PTHR24322 (PANTHER); cd05339 (CDD); IPR036291 (SUPERFAMILY)	no GO terms	no GO terms	OG0000330	0.999	n
OG0000331	224	Epos_g14938.t1, Epos_g18494.t1, Epos_g23283.t1, Epos_g24122.t1, Epos_g24123.t1, Epos_g24127.t1, Epos_g28027.t1	g14938.t1	protein I'm not dead yet-like	3				IPR001898 (PFAM); mobidb-lite (MOBIDB_LITE); PTHR10283 (PANTHER); PTHR10283:SF66 (PANTHER)	C:GO:0016020; F:GO:0022857; P:GO:0055085	C:membrane; F:transmembrane transporter activity; P:transmembrane transport	OG0000331	0.999	n
OG0000332	225	Epos_g11751.t1, Epos_g11752.t1, Epos_g1488.t1, Epos_g175.t1, Epos_g17969.t1, Epos_g26505.t1	g11751.t1	proton-coupled amino acid transporter-like protein pathetic	3	3	P:GO:0003333; F:GO:0015171; C:GO:0016021	P:amino acid transmembrane transport; F:amino acid transmembrane transporter activity; C:integral component of membrane	IPR013057 (PFAM); PTHR22950 (PANTHER); PTHR22950:SF190 (PANTHER)	no GO terms	no GO terms	OG0000332	0.999	n
OG0000333	226	Epos_g12956.t1, Epos_g2878.t1, Epos_g3614.t1	g12956.t1	dual specificity mitogen-activated protein kinase kinase 4-like	0	5	F:GO:0004674; F:GO:0005524; C:GO:0005737; P:GO:0007257; F:GO:0008545	F:protein serine/threonine kinase activity; F:ATP binding; C:cytoplasm; P:activation of JUN kinase activity; F:JUN kinase kinase activity	G3DSA:3.30.200.20 (GENE3D); PIRSF000654 (PIRSF); IPR000719 (PFAM); G3DSA:1.10.510.10 (GENE3D); PTHR47238 (PANTHER); IPR000719 (PROSITE_PROFILES); cd06616 (CDD); IPR011009 (SUPERFAMILY)	F:GO:0004672; F:GO:0005524; P:GO:0006468	F:protein kinase activity; F:ATP binding; P:protein phosphorylation	OG0000333	0.999	n
OG0000334	227	Epos_g20806.t1, Epos_g23542.t1, Epos_g25129.t1, Epos_g25187.t1, Epos_g27756.t1, Epos_g7240.t1	g20806.t1	tachykinin-like peptides receptor 86C	1	2	P:GO:0007186; C:GO:0016020	P:G protein-coupled receptor signaling pathway; C:membrane	IPR000276 (PRINTS); IPR000276 (PFAM); G3DSA:1.20.1070.10 (GENE3D); IPR000276 (PFAM); mobidb-lite (MOBIDB_LITE); mobidb-lite (MOBIDB_LITE); PTHR24238:SF50 (PANTHER); PTHR24238 (PANTHER); PTHR24238:SF50 (PANTHER); PTHR24238 (PANTHER); PTHR24238:SF50 (PANTHER); PTHR24238 (PANTHER); IPR017452 (PROSITE_PROFILES); cd15390 (CDD); SSF81321 (SUPERFAMILY); SSF81321 (SUPERFAMILY)	F:GO:0004930; P:GO:0007186; C:GO:0016021	F:G protein-coupled receptor activity; P:G protein-coupled receptor signaling pathway; C:integral component of membrane	OG0000334	0.999	n
OG0000335	228	Epos_g27457.t1, Epos_g362.t1, Epos_g670.t1	g27457.t1	dipeptidase 1-like	0				IPR008257 (PFAM); G3DSA:3.20.20.140 (GENE3D); IPR008257 (PANTHER); PTHR10443:SF37 (PANTHER); IPR008257 (PROSITE_PROFILES); IPR008257 (CDD); IPR032466 (SUPERFAMILY)	P:GO:0006508; F:GO:0016805	P:proteolysis; F:dipeptidase activity	OG0000335	0.999	n
OG0000336	229	Epos_g10768.t1, Epos_g10769.t1, Epos_g2104.t1, Epos_g9084.t1	g10768.t1	glutamine synthetase 1, mitochondrial-like	0	2	F:GO:0004356; P:GO:0006542	F:glutamate-ammonia ligase activity; P:glutamine biosynthetic process	G3DSA:3.30.590.40 (GENE3D); IPR008146 (PFAM); PTHR20852 (PANTHER); PTHR20852:SF57 (PANTHER); IPR014746 (SUPERFAMILY)	F:GO:0003824; F:GO:0004356; P:GO:0006807	F:catalytic activity; F:glutamate-ammonia ligase activity; P:nitrogen compound metabolic process	OG0000336	0.999	n
OG0000338	230	Epos_g20575.t1, Epos_g21507.t1, Epos_g26420.t1, Epos_g2905.t1, Epos_g8716.t1	g20575.t1	XP_013181313.1papilio_xuthus_pxut1_refseq_core_32_85_1 protein peroxiredoxin 1, transcript variant X2	1				IPR006578 (SMART); IPR006578 (PFAM); mobidb-lite (MOBIDB_LITE); mobidb-lite (MOBIDB_LITE); mobidb-lite (MOBIDB_LITE); mobidb-lite (MOBIDB_LITE); PTHR21505 (PANTHER); PTHR21505:SF8 (PANTHER); IPR006578 (PROSITE_PROFILES)	no GO terms	no GO terms	OG0000338	0.999	n
OG0000339	231	Epos_g14831.t1, Epos_g21690.t1, Epos_g22398.t1, Epos_g26176.t1, Epos_g26483.t1, Epos_g7912.t1	g14831.t1	octopamine receptor beta-1R-like	1	3	F:GO:0004989; P:GO:0007186; C:GO:0016021	F:octopamine receptor activity; P:G protein-coupled receptor signaling pathway; C:integral component of membrane	IPR000276 (PRINTS); IPR000477 (PFAM); G3DSA:1.20.1070.10 (GENE3D); IPR000276 (PFAM); G3DSA:1.20.1070.10 (GENE3D); G3DSA:1.20.1070.10 (GENE3D); PTHR24248:SF134 (PANTHER); PTHR24248 (PANTHER); PTHR24248:SF134 (PANTHER); PTHR24248 (PANTHER); IPR017452 (PROSITE_PROFILES); cd15066 (CDD); cd15066 (CDD); cd01650 (CDD); cd15207 (CDD); SSF81321 (SUPERFAMILY); SSF56672 (SUPERFAMILY); SSF81321 (SUPERFAMILY)	F:GO:0004930; P:GO:0007186; C:GO:0016021	F:G protein-coupled receptor activity; P:G protein-coupled receptor signaling pathway; C:integral component of membrane	OG0000339	0.999	n
OG0000341	232	Epos_g16219.t1, Epos_g21827.t1, Epos_g2732.t1, Epos_g4865.t1	g16219.t1	glycerol kinase	1	6	F:GO:0004370; C:GO:0005739; P:GO:0006071; P:GO:0006641; P:GO:0016310; P:GO:0046167	F:glycerol kinase activity; C:mitochondrion; P:glycerol metabolic process; P:triglyceride metabolic process; P:phosphorylation; P:glycerol-3-phosphate biosynthetic process	G3DSA:3.30.420.40 (GENE3D); IPR018485 (PFAM); G3DSA:3.30.420.40 (GENE3D); IPR018484 (PFAM); PTHR10196 (PANTHER); PTHR10196 (PANTHER); PTHR10196:SF82 (PANTHER); SSF53067 (SUPERFAMILY); SSF53067 (SUPERFAMILY)	P:GO:0005975; F:GO:0016773	P:carbohydrate metabolic process; F:phosphotransferase activity, alcohol group as acceptor	OG0000341	0.999	n
OG0000343	233				-1							OG0000343	0.999	n
OG0000348	234	Epos_g14894.t1, Epos_g2855.t1, Epos_g668.t1	g14894.t1	sodium/potassium-transporting ATPase subunit alpha isoform X2	0				PR00121 (PRINTS); PR00119 (PRINTS); IPR006068 (PFAM); IPR005775 (TIGRFAM); IPR023214 (G3DSA:3.40.50.GENE3D); IPR023299 (G3DSA:3.40.1110.GENE3D); IPR001757 (TIGRFAM); G3DSA:1.20.1110.10 (GENE3D); PF00122 (PFAM); G3DSA:2.70.150.10 (GENE3D); IPR004014 (PFAM); PF13246 (PFAM),SFLDG00002 (SFLD),SFLDF00027 (SFLD); mobidb-lite (MOBIDB_LITE); mobidb-lite (MOBIDB_LITE); PTHR43294 (PANTHER); PTHR43294:SF9 (…	F:GO:0000166; F:GO:0005524; P:GO:0006813; F:GO:0008556; C:GO:0016021	F:nucleotide binding; F:ATP binding; P:potassium ion transport; F:potassium transmembrane transporter activity, phosphorylative mechanism; C:integral component of membrane	OG0000348	0.999	n
OG0000354	235	Epos_g1051.t1, Epos_g1052.t1, Epos_g12415.t1, Epos_g13446.t1, Epos_g27683.t1, Epos_g9342.t1	g1051.t1	gonadotropin-releasing hormone receptor isoform X1	2	4	F:GO:0004930; P:GO:0007186; C:GO:0016021; F:GO:0016500	F:G protein-coupled receptor activity; P:G protein-coupled receptor signaling pathway; C:integral component of membrane; F:protein-hormone receptor activity	IPR000276 (PRINTS); G3DSA:1.20.1070.10 (GENE3D); IPR000276 (PFAM); mobidb-lite (MOBIDB_LITE); mobidb-lite (MOBIDB_LITE); PTHR24241 (PANTHER); PTHR24241:SF163 (PANTHER); IPR017452 (PROSITE_PROFILES); cd15382 (CDD); SSF81321 (SUPERFAMILY)	F:GO:0004930; P:GO:0007186; C:GO:0016021	F:G protein-coupled receptor activity; P:G protein-coupled receptor signaling pathway; C:integral component of membrane	OG0000354	0.999	n
OG0000355	236	Epos_g9219.t1, Epos_g9221.t1, Epos_g9223.t1	g9219.t1	probable uridine nucleosidase 2 isoform X2	0				IPR001910 (PFAM); IPR036452 (G3DSA:3.90.245.GENE3D); IPR036452 (G3DSA:3.90.245.GENE3D); PTHR46190 (PANTHER); IPR036452 (SUPERFAMILY)	no GO terms	no GO terms	OG0000355	0.999	n
OG0000357	237	Epos_g1436.t1, Epos_g16839.t1, Epos_g22289.t1, Epos_g5406.t1	g1436.t1	peroxiredoxin 1	1	6	F:GO:0004601; C:GO:0005623; P:GO:0045454; F:GO:0051920; P:GO:0055114; P:GO:0098869	F:peroxidase activity; C:cell; P:cell redox homeostasis; F:peroxiredoxin activity; P:oxidation-reduction process; P:cellular oxidant detoxification	IPR019479 (PFAM); IPR024706 (PIRSF); IPR000866 (PFAM); G3DSA:3.40.30.10 (GENE3D); PTHR10681:SF111 (PANTHER); PTHR10681 (PANTHER); IPR013766 (PROSITE_PROFILES); cd03015 (CDD); IPR036249 (SUPERFAMILY)	F:GO:0016209; F:GO:0016491; P:GO:0045454; F:GO:0051920; P:GO:0055114	F:antioxidant activity; F:oxidoreductase activity; P:cell redox homeostasis; F:peroxiredoxin activity; P:oxidation-reduction process	OG0000357	0.999	n
OG0000358	238	Epos_g21638.t1, Epos_g4403.t1	g21638.t1	sphingomyelin phosphodiesterase-like	0	1	F:GO:0016787	F:hydrolase activity	IPR029052 (G3DSA:3.60.21.GENE3D); IPR004843 (PFAM); PTHR10340:SF29 (PANTHER); PTHR10340 (PANTHER); IPR008139 (PROSITE_PROFILES); IPR041805 (CDD); IPR041805 (CDD); SSF56300 (SUPERFAMILY); IPR011001 (SUPERFAMILY); SSF56300 (SUPERFAMILY)	F:GO:0016787	F:hydrolase activity	OG0000358	0.999	n
OG0000362	239	Epos_g10745.t1, Epos_g2384.t1	g10745.t1	band 7 protein AGAP004871 isoform X1	-1				IPR001972 (PRINTS); G3DSA:3.30.479.30 (GENE3D); IPR001107 (PFAM); PTHR10264:SF114 (PANTHER); PTHR10264 (PANTHER); IPR036013 (SUPERFAMILY)	C:GO:0016020	C:membrane	OG0000362	0.999	n
OG0000363	240	Epos_g6156.t1, Epos_g6645.t1, Epos_g9390.t1	g6156.t1	TGF-beta receptor type-1 isoform X3	0				IPR003605 (SMART); IPR000719 (SMART); IPR003605 (PFAM); IPR000472 (PFAM); IPR001245 (PFAM); G3DSA:3.30.200.20 (GENE3D); G3DSA:2.10.60.10 (GENE3D); G3DSA:1.10.510.10 (GENE3D); IPR000333 (PANTHER); IPR000333 (PANTHER); PTHR23255:SF71 (PANTHER); IPR003605 (PROSITE_PROFILES); IPR000719 (PROSITE_PROFILES); IPR011009 (SUPERFAMILY); IPR011009 (SUPERFAMILY); SSF57302 (SUPERFAMILY)	F:GO:0004672; F:GO:0004675; F:GO:0005524; P:GO:0006468; P:GO:0007178; C:GO:0016020	F:protein kinase activity; F:transmembrane receptor protein serine/threonine kinase activity; F:ATP binding; P:protein phosphorylation; P:transmembrane receptor protein serine/threonine kinase signaling pathway; C:membrane	OG0000363	0.999	n
OG0000364	241	Epos_g19645.t1, Epos_g2697.t1	g19645.t1	kelch-like protein diablo	-1				IPR000210 (SMART); IPR000210 (PFAM); G3DSA:1.25.40.420 (GENE3D); G3DSA:3.30.710.10 (GENE3D); PTHR24412 (PANTHER); PTHR24412:SF404 (PANTHER); IPR000210 (PROSITE_PROFILES); cd18238 (CDD); cd18445 (CDD); cd18224 (CDD); IPR011333 (SUPERFAMILY)	F:GO:0005515	F:protein binding	OG0000364	0.999	n
OG0000365	242	Epos_g12592.t1, Epos_g13800.t1, Epos_g26720.t1	g12592.t1	sodium-dependent nutrient amino acid transporter 1-like	1	3	P:GO:0006810; F:GO:0015293; C:GO:0016020	P:transport; F:symporter activity; C:membrane	IPR000175 (PRINTS); IPR000175 (PFAM); mobidb-lite (MOBIDB_LITE); IPR000175 (PANTHER); PTHR11616:SF269 (PANTHER); IPR000175 (PROSITE_PROFILES); cd10324 (CDD); IPR037272 (SUPERFAMILY)	F:GO:0005328; C:GO:0016021	F:neurotransmitter:sodium symporter activity; C:integral component of membrane	OG0000365	0.999	n
OG0000366	243	Epos_g22544.t1, Epos_g6734.t1, Epos_g6735.t1	g22544.t1	protein croquemort-like isoform X1	0	1	C:GO:0016021	C:integral component of membrane	IPR002159 (PRINTS); IPR002159 (PFAM); IPR002159 (PANTHER); PTHR11923:SF95 (PANTHER)	C:GO:0016020	C:membrane	OG0000366	0.999	n
OG0000368	244	Epos_g12335.t1, Epos_g12336.t1, Epos_g21778.t1	g12335.t1	trehalase-like isoform X1	0	3	C:GO:0005886; P:GO:0008152; F:GO:0016798	C:plasma membrane; P:metabolic process; F:hydrolase activity, acting on glycosyl bonds	IPR001661 (PRINTS); IPR001661 (PFAM); IPR012341 (G3DSA:1.50.10.GENE3D); PTHR23403:SF1 (PANTHER); IPR001661 (PANTHER); IPR008928 (SUPERFAMILY)	F:GO:0003824; F:GO:0004555; P:GO:0005991	F:catalytic activity; F:alpha,alpha-trehalase activity; P:trehalose metabolic process	OG0000368	0.999	n
OG0000372	245	Epos_g21820.t1, Epos_g22597.t1, Epos_g24701.t1, Epos_g28327.t1, Epos_g28328.t1	g21820.t1	endoplasmic reticulum metallopeptidase 1-like isoform X1	2				G3DSA:3.40.630.10 (GENE3D); IPR007484 (PFAM); PTHR12147 (PANTHER); PTHR12147:SF22 (PANTHER); cd03875 (CDD); SSF53187 (SUPERFAMILY)	no GO terms	no GO terms	OG0000372	0.999	n
OG0000373	246	Epos_g10723.t1, Epos_g10725.t1, Epos_g10728.t1, Epos_g19054.t1, Epos_g19056.t1, Epos_g19057.t1, Epos_g19061.t1, Epos_g31152.t1, Epos_g3393.t1, Epos_g3394.t1	g10723.t1	talin-1 isoform X1	0				G3DSA:3.10.20.90 (GENE3D); G3DSA:3.10.20.90 (GENE3D); IPR032425 (PFAM); IPR018979 (PFAM); mobidb-lite (MOBIDB_LITE); mobidb-lite (MOBIDB_LITE); PTHR10407:SF19 (PANTHER); IPR030224 (PANTHER); IPR000299 (PROSITE_PROFILES); cd17089 (CDD); cd17090 (CDD); IPR029071 (SUPERFAMILY)	C:GO:0005856; P:GO:0006897; F:GO:0030276	C:cytoskeleton; P:endocytosis; F:clathrin binding	OG0000373	0.999	n
OG0000374	247	Epos_g11440.t1, Epos_g2020.t1, Epos_g23755.t1, Epos_g29017.t1, Epos_g8863.t1	g11440.t1	integrin beta-PS-like	0	11	F:GO:0005178; C:GO:0005925; P:GO:0007155; P:GO:0007160; P:GO:0007229; C:GO:0008305; C:GO:0009986; C:GO:0016020; C:GO:0016021; P:GO:0016477; P:GO:0033627	F:integrin binding; C:focal adhesion; P:cell adhesion; P:cell-matrix adhesion; P:integrin-mediated signaling pathway; C:integrin complex; C:cell surface; C:membrane; C:integral component of membrane; P:cell migration; P:cell adhesion mediated by integrin	IPR015812 (PRINTS); G3DSA:2.10.25.10 (GENE3D); IPR013111 (PFAM); G3DSA:2.10.25.10 (GENE3D); G3DSA:1.20.5.100 (GENE3D); IPR036465 (G3DSA:3.40.50.GENE3D); G3DSA:2.10.25.10 (GENE3D); IPR014836 (PFAM); IPR002369 (PFAM); IPR015812 (PANTHER); IPR002035 (PROSITE_PROFILES); cd00198 (CDD); IPR036465 (SUPERFAMILY)	no GO terms	no GO terms	OG0000374	0.999	n
OG0000376	248	Epos_g11127.t1	g11127.t1	XP_013170338.1papilio_xuthus_pxut1_refseq_core_32_85_1 protein uncharacterized LOC106119751	0				IPR018289 (PFAM); PTHR47160 (PANTHER); PTHR47160:SF1 (PANTHER)	no GO terms	no GO terms	OG0000376	0.001	y	N/A
OG0000377	249	Epos_g6187.t1, Epos_g6561.t1, Epos_g7934.t1	g6187.t1	homeobox protein SIX2-like	0	6	F:GO:0000976; C:GO:0005634; C:GO:0005667; P:GO:0045892; P:GO:0045944; P:GO:0048856	F:transcription regulatory region sequence-specific DNA binding; C:nucleus; C:transcription factor complex; P:negative regulation of transcription, DNA-templated; P:positive regulation of transcription by RNA polymerase II; P:anatomical structure development	G3DSA:1.10.10.60 (GENE3D); IPR031701 (PFAM); IPR008422 (PFAM); mobidb-lite (MOBIDB_LITE); mobidb-lite (MOBIDB_LITE); mobidb-lite (MOBIDB_LITE); PTHR10390 (PANTHER); PTHR10390:SF61 (PANTHER); IPR001356 (CDD); IPR009057 (SUPERFAMILY)	F:GO:0003677; P:GO:0006355	F:DNA binding; P:regulation of transcription, DNA-templated	OG0000377	0.999	n
OG0000378	250	Epos_g12852.t1, Epos_g17485.t1, Epos_g2074.t1	g12852.t1	protein CutA homolog	0	2	F:GO:0005507; P:GO:0010038	F:copper ion binding; P:response to metal ion	IPR015867 (G3DSA:3.30.70.GENE3D); IPR032104 (PFAM); IPR029034 (G3DSA:2.10.90.GENE3D); IPR004323 (PFAM); mobidb-lite (MOBIDB_LITE); mobidb-lite (MOBIDB_LITE); mobidb-lite (MOBIDB_LITE); IPR004323 (PANTHER); IPR029034 (SUPERFAMILY); IPR011322 (SUPERFAMILY)	P:GO:0010038	P:response to metal ion	OG0000378	0.999	n
OG0000379	251	Epos_g10536.t1, Epos_g14031.t1, Epos_g443.t1	g10536.t1	probable ATP-dependent RNA helicase DHX35	0	2	F:GO:0003676; F:GO:0016787	F:nucleic acid binding; F:hydrolase activity	G3DSA:3.40.50.300 (GENE3D); IPR001650 (PFAM); G3DSA:1.20.120.1080 (GENE3D); IPR007502 (PFAM); PTHR18934:SF136 (PANTHER); PTHR18934 (PANTHER); IPR001650 (PROSITE_PROFILES); cd18791 (CDD); IPR027417 (SUPERFAMILY)	F:GO:0004386	F:helicase activity	OG0000379	0.999	n
OG0000382	252	Epos_g16455.t1, Epos_g321.t1, Epos_g5112.t1	g16455.t1	superoxide dismutase [Cu-Zn]-like	0	4	F:GO:0004784; P:GO:0019430; F:GO:0046872; P:GO:0055114	F:superoxide dismutase activity; P:removal of superoxide radicals; F:metal ion binding; P:oxidation-reduction process	IPR001424 (PRINTS); IPR036423 (G3DSA:2.60.40.GENE3D); IPR001424 (PFAM); mobidb-lite (MOBIDB_LITE); mobidb-lite (MOBIDB_LITE); PTHR10003:SF71 (PANTHER); IPR024134 (PANTHER); IPR001424 (CDD); IPR036423 (SUPERFAMILY)	P:GO:0006801; F:GO:0046872	P:superoxide metabolic process; F:metal ion binding	OG0000382	0.999	n
OG0000383	253	Epos_g11424.t1, Epos_g11551.t1, Epos_g16191.t1, Epos_g21124.t1, Epos_g7481.t1	g11424.t1	voltage-dependent calcium channel type A subunit alpha-1 isoform X3	1				IPR002077 (PRINTS); G3DSA:1.10.287.70 (GENE3D); IPR005821 (PFAM); G3DSA:1.10.238.10 (GENE3D); IPR027359 (G3DSA:1.20.120.GENE3D); IPR031649 (PFAM); IPR014873 (PFAM); mobidb-lite (MOBIDB_LITE); mobidb-lite (MOBIDB_LITE); mobidb-lite (MOBIDB_LITE); mobidb-lite (MOBIDB_LITE); mobidb-lite (MOBIDB_LITE); mobidb-lite (MOBIDB_LITE); mobidb-lite (MOBIDB_LITE); mobidb-lite (MOBIDB_LITE); PTHR45628 (PANTHER…	F:GO:0005216; F:GO:0005245; F:GO:0005509; C:GO:0005891; P:GO:0006811; C:GO:0016020; P:GO:0055085; P:GO:0070588	F:ion channel activity; F:voltage-gated calcium channel activity; F:calcium ion binding; C:voltage-gated calcium channel complex; P:ion transport; C:membrane; P:transmembrane transport; P:calcium ion transmembrane transport	OG0000383	0.999	n
OG0000384	254	Epos_g14344.t1, Epos_g21103.t1, Epos_g29150.t1	g14344.t1	putative polypeptide N-acetylgalactosaminyltransferase 9 isoform X3	0				G3DSA:2.80.10.50 (GENE3D); IPR029044 (G3DSA:3.90.550.GENE3D); IPR000772 (PFAM); IPR001173 (PFAM); mobidb-lite (MOBIDB_LITE); mobidb-lite (MOBIDB_LITE); PTHR11675 (PANTHER); PTHR11675:SF112 (PANTHER); IPR000772 (PROSITE_PROFILES); cd02510 (CDD); IPR000772 (CDD); IPR029044 (SUPERFAMILY); IPR035992 (SUPERFAMILY)	no GO terms	no GO terms	OG0000384	0.999	n
OG0000385	255	Epos_g2079.t1, Epos_g3906.t1, Epos_g3907.t1, Epos_g5499.t1	g2079.t1	decaprenyl-diphosphate synthase subunit 2	0	2	P:GO:0008299; F:GO:0016740	P:isoprenoid biosynthetic process; F:transferase activity	IPR008949 (G3DSA:1.10.600.GENE3D); IPR000092 (PFAM); PTHR12001:SF55 (PANTHER); PTHR12001 (PANTHER); PTHR12001:SF55 (PANTHER); IPR008949 (SUPERFAMILY)	P:GO:0008299	P:isoprenoid biosynthetic process	OG0000385	0.999	n
OG0000386	256	Epos_g4660.t1, Epos_g5221.t1	g4660.t1	serine/threonine-protein phosphatase alpha-2 isoform	0	1	F:GO:0004721	F:phosphoprotein phosphatase activity	IPR006186 (PRINTS); IPR031675 (PFAM); IPR029052 (G3DSA:3.60.21.GENE3D); IPR011159 (PIRSF); IPR004843 (PFAM); mobidb-lite (MOBIDB_LITE); PTHR11668 (PANTHER); PTHR11668:SF434 (PANTHER); PTHR11668 (PANTHER); PTHR11668:SF434 (PANTHER); cd07414 (CDD); SSF56300 (SUPERFAMILY); SSF56300 (SUPERFAMILY); SSF56300 (SUPERFAMILY)	F:GO:0004724; F:GO:0016787; F:GO:0048037	F:magnesium-dependent protein serine/threonine phosphatase activity; F:hydrolase activity; F:cofactor binding	OG0000386	0.999	n
OG0000387	257	Epos_g18364.t1, Epos_g18365.t1, Epos_g18366.t1, Epos_g18367.t1, Epos_g27836.t1, Epos_g27837.t1, Epos_g28296.t1, Epos_g29971.t1, Epos_g7178.t1	g18364.t1	protein THEM6-like	4	2	C:GO:0016020; C:GO:0016021	C:membrane; C:integral component of membrane	G3DSA:3.10.129.10 (GENE3D); PF13279 (PFAM); PTHR12475:SF2 (PANTHER); PTHR12475 (PANTHER); cd00586 (CDD); IPR029069 (SUPERFAMILY)	no GO terms	no GO terms	OG0000387	0.999	n
OG0000388	258	Epos_g12293.t1, Epos_g1430.t1, Epos_g27258.t1, Epos_g28700.t1, Epos_g31002.t1, Epos_g7608.t1, Epos_g7610.t1	g12293.t1	irregular chiasm C-roughest protein-like	2				IPR013783 (G3DSA:2.60.40.GENE3D); IPR013783 (G3DSA:2.60.40.GENE3D); PF13927 (PFAM); IPR013783 (G3DSA:2.60.40.GENE3D); IPR013098 (PFAM); IPR013783 (G3DSA:2.60.40.GENE3D); IPR013783 (G3DSA:2.60.40.GENE3D); IPR013162 (PFAM); IPR007110 (PFAM); mobidb-lite (MOBIDB_LITE); PTHR11640 (PANTHER); PTHR11640:SF119 (PANTHER); IPR007110 (PROSITE_PROFILES); IPR007110 (PROSITE_PROFILES); IPR007110 (PROSITE_PROFI…	no GO terms	no GO terms	OG0000388	0.999	n
OG0000389	259	Epos_g18289.t1, Epos_g22727.t1, Epos_g22728.t1, Epos_g23803.t1, Epos_g23804.t1, Epos_g26820.t1, Epos_g28435.t1, Epos_g5175.t1	g18289.t1	uncharacterized MFS-type transporter C09D4.1 isoform X1	4				G3DSA:1.20.1250.20 (GENE3D); PTHR10924:SF4 (PANTHER); PTHR10924 (PANTHER); cd17398 (CDD); IPR036259 (SUPERFAMILY); IPR036259 (SUPERFAMILY)	no GO terms	no GO terms	OG0000389	0.999	n
OG0000390	260	Epos_g21851.t1, Epos_g22907.t1, Epos_g30743.t1, Epos_g6435.t1, Epos_g6437.t1	g21851.t1	NFX1-type zinc finger-containing protein 1-like	0				IPR041677 (PFAM); G3DSA:3.40.50.300 (GENE3D); IPR041679 (PFAM); G3DSA:3.40.50.300 (GENE3D); PTHR10887:SF341 (PANTHER); PTHR10887 (PANTHER); cd17936 (CDD); cd18808 (CDD); IPR027417 (SUPERFAMILY)	no GO terms	no GO terms	OG0000390	0.999	n
OG0000391	261	Epos_g11534.t1, Epos_g11535.t1, Epos_g11536.t1, Epos_g11537.t1, Epos_g15587.t1, Epos_g5167.t1	g11534.t1	XP_004923455.1bombyx_mori_asm15162v1_core_32_85_1 protein uncharacterized LOC101735686	2	2	P:GO:0005975; F:GO:0016810	P:carbohydrate metabolic process; F:hydrolase activity, acting on carbon-nitrogen (but not peptide) bonds	G3DSA:3.20.20.370 (GENE3D); IPR002509 (PFAM); IPR000531 (PFAM); PTHR45985 (PANTHER); cd10975 (CDD); IPR011330 (SUPERFAMILY)	F:GO:0003824; P:GO:0005975; F:GO:0016810	F:catalytic activity; P:carbohydrate metabolic process; F:hydrolase activity, acting on carbon-nitrogen (but not peptide) bonds	OG0000391	0.999	n
OG0000392	262	Epos_g19078.t1, Epos_g4275.t1, Epos_g4276.t1	g19078.t1	hemocyte protein-glutamine gamma-glutamyltransferase-like	-1	3	F:GO:0003810; P:GO:0018149; F:GO:0046872	F:protein-glutamine gamma-glutamyltransferase activity; P:peptide cross-linking; F:metal ion binding	IPR013783 (G3DSA:2.60.40.GENE3D); IPR036985 (G3DSA:3.90.260.GENE3D); IPR008958 (PFAM); IPR013783 (G3DSA:2.60.40.GENE3D); IPR002931 (PFAM); IPR013783 (G3DSA:2.60.40.GENE3D); IPR001102 (PFAM); IPR023608 (PIRSF); PTHR11590:SF40 (PANTHER); PTHR11590 (PANTHER); IPR038765 (SUPERFAMILY); IPR036238 (SUPERFAMILY); IPR036238 (SUPERFAMILY); IPR014756 (SUPERFAMILY)	F:GO:0003810; P:GO:0018149	F:protein-glutamine gamma-glutamyltransferase activity; P:peptide cross-linking	OG0000392	0.999	n
OG0000396	263	Epos_g10711.t1, Epos_g17609.t1, Epos_g25960.t1, Epos_g25962.t1	g10711.t1	speckle targeted PIP5K1A-regulated poly(A) polymerase-like	1				G3DSA:3.30.460.10 (GENE3D); G3DSA:1.10.1410.10 (GENE3D); IPR002934 (PFAM); PTHR12271 (PANTHER); cd05402 (CDD); SSF81301 (SUPERFAMILY); SSF81631 (SUPERFAMILY)	F:GO:0016779	F:nucleotidyltransferase activity	OG0000396	0.999	n
OG0000397	264	Epos_g7468.t1, Epos_g8973.t1	g7468.t1	chondroitin proteoglycan 2-like	0				IPR002557 (PFAM); G3DSA:2.170.140.10 (GENE3D); mobidb-lite (MOBIDB_LITE); mobidb-lite (MOBIDB_LITE); mobidb-lite (MOBIDB_LITE); mobidb-lite (MOBIDB_LITE); mobidb-lite (MOBIDB_LITE); mobidb-lite (MOBIDB_LITE); mobidb-lite (MOBIDB_LITE); PTHR23301 (PANTHER); IPR002557 (PROSITE_PROFILES); IPR002557 (PROSITE_PROFILES); IPR002557 (PROSITE_PROFILES); IPR002557 (PROSITE_PROFILES); IPR002557 (PROSITE_PRO…	C:GO:0005576; P:GO:0006030; F:GO:0008061	C:extracellular region; P:chitin metabolic process; F:chitin binding	OG0000397	0.999	n
OG0000399	265	Epos_g14118.t1, Epos_g14121.t1	g14118.t1	innexin inx2	-1	4	C:GO:0005886; C:GO:0005921; P:GO:0006811; C:GO:0016021	C:plasma membrane; C:gap junction; P:ion transport; C:integral component of membrane	IPR000990 (PRINTS); IPR000990 (PFAM); IPR000990 (PANTHER); PTHR11893:SF41 (PANTHER); IPR000990 (PROSITE_PROFILES)	no GO terms	no GO terms	OG0000399	0.999	n
OG0000400	266	Epos_g11772.t1, Epos_g11773.t1	g11772.t1	protein toll-like	0				IPR032675 (G3DSA:3.80.10.GENE3D); IPR032675 (G3DSA:3.80.10.GENE3D); IPR032675 (G3DSA:3.80.10.GENE3D); IPR001611 (PFAM); IPR032675 (G3DSA:3.80.10.GENE3D); mobidb-lite (MOBIDB_LITE); mobidb-lite (MOBIDB_LITE); PTHR24373 (PANTHER); IPR001611 (PROSITE_PROFILES); IPR001611 (PROSITE_PROFILES); IPR001611 (PROSITE_PROFILES); IPR001611 (PROSITE_PROFILES); IPR001611 (PROSITE_PROFILES); IPR001611 (PROSITE_P…	F:GO:0005515	F:protein binding	OG0000400	0.999	n
OG0000402	267	Epos_g12767.t1, Epos_g18188.t1, Epos_g18193.t1	g12767.t1	1,5-anhydro-D-fructose reductase-like	1	1	F:GO:0008106	F:alcohol dehydrogenase (NADP+) activity	IPR020471 (PRINTS); IPR036812 (G3DSA:3.20.20.GENE3D); IPR036812 (G3DSA:3.20.20.GENE3D); IPR023210 (PFAM); IPR020471 (PANTHER); IPR023210 (CDD); IPR036812 (SUPERFAMILY); IPR036812 (SUPERFAMILY)	F:GO:0016491; P:GO:0055114	F:oxidoreductase activity; P:oxidation-reduction process	OG0000402	0.999	n
OG0000403	268	Epos_g8021.t1, Epos_g8023.t1, Epos_g8745.t1	g8021.t1	venom dipeptidyl peptidase 4	0	2	P:GO:0006508; F:GO:0008236	P:proteolysis; F:serine-type peptidase activity	IPR001375 (PFAM); IPR029058 (G3DSA:3.40.50.GENE3D); IPR002469 (PFAM); IPR038554 (G3DSA:2.140.10.GENE3D); PTHR11731:SF154 (PANTHER); PTHR11731 (PANTHER); IPR029058 (SUPERFAMILY); SSF82171 (SUPERFAMILY)	P:GO:0006508; F:GO:0008236	P:proteolysis; F:serine-type peptidase activity	OG0000403	0.999	n
OG0000404	269	Epos_g4537.t1, Epos_g4538.t1, Epos_g4539.t1	g4537.t1	putative phosphatidate phosphatase	0	2	C:GO:0016020; F:GO:0016791	C:membrane; F:phosphatase activity	IPR000326 (PFAM); G3DSA:1.20.144.10 (GENE3D); PTHR10165:SF103 (PANTHER); PTHR10165 (PANTHER); cd03384 (CDD); IPR036938 (SUPERFAMILY)	no GO terms	no GO terms	OG0000404	0.999	n
OG0000407	270	Epos_g10036.t1	g10036.t1	phospholipase A2-like	-1	4	F:GO:0004623; C:GO:0005576; P:GO:0006644; P:GO:0050482	F:phospholipase A2 activity; C:extracellular region; P:phospholipid metabolic process; P:arachidonic acid secretion	IPR016090 (SMART); IPR036444 (G3DSA:1.20.90.GENE3D); IPR016090 (PFAM); PTHR12253:SF34 (PANTHER); PTHR12253 (PANTHER); cd04704 (CDD); IPR036444 (SUPERFAMILY)	F:GO:0004623; P:GO:0006644; P:GO:0050482	F:phospholipase A2 activity; P:phospholipid metabolic process; P:arachidonic acid secretion	OG0000407	0.999	n
OG0000408	271	Epos_g15485.t1, Epos_g8330.t1	g15485.t1	bumetanide-sensitive sodium-(potassium)-chloride cotransporter	-1				IPR002443 (PRINTS); G3DSA:1.20.1740.10 (GENE3D); IPR018491 (PFAM); IPR004841 (PFAM); mobidb-lite (MOBIDB_LITE); mobidb-lite (MOBIDB_LITE); PTHR11827:SF48 (PANTHER); PTHR11827 (PANTHER)	P:GO:0006811; C:GO:0016020; F:GO:0022857; P:GO:0055085	P:ion transport; C:membrane; F:transmembrane transporter activity; P:transmembrane transport	OG0000408	0.999	n
OG0000409	272	Epos_g10747.t1, Epos_g10748.t1, Epos_g10751.t1, Epos_g10752.t1, Epos_g29094.t1	g10747.t1	solute carrier family 25 member 35-like isoform X1	2				IPR018108 (PFAM); IPR023395 (G3DSA:1.50.40.GENE3D); PTHR45928 (PANTHER); IPR018108 (PROSITE_PROFILES); IPR023395 (SUPERFAMILY)	no GO terms	no GO terms	OG0000409	0.999	n
OG0000411	273	Epos_g1638.t1, Epos_g4182.t1, Epos_g6583.t1	g1638.t1	alpha-N-acetylgalactosaminidase isoform X1	0	5	F:GO:0004557; C:GO:0005737; P:GO:0009311; P:GO:0016139; P:GO:0046477	F:alpha-galactosidase activity; C:cytoplasm; P:oligosaccharide metabolic process; P:glycoside catabolic process; P:glycosylceramide catabolic process	IPR002241 (PRINTS); IPR013785 (G3DSA:3.20.20.GENE3D); IPR002241 (PFAM); IPR013785 (G3DSA:3.20.20.GENE3D); IPR013780 (G3DSA:2.60.40.GENE3D); IPR035373 (PFAM); IPR002241 (PANTHER); PTHR11452:SF58 (PANTHER); PTHR11452:SF58 (PANTHER); IPR002241 (PANTHER); PTHR11452:SF58 (PANTHER); IPR002241 (CDD); SSF51011 (SUPERFAMILY); IPR017853 (SUPERFAMILY); IPR017853 (SUPERFAMILY); IPR017853 (SUPERFAMILY); IPR01…	F:GO:0003824; F:GO:0004553; P:GO:0005975	F:catalytic activity; F:hydrolase activity, hydrolyzing O-glycosyl compounds; P:carbohydrate metabolic process	OG0000411	0.999	n
OG0000412	274	Epos_g10856.t1, Epos_g4608.t1, Epos_g4610.t1	g10856.t1	E3 ubiquitin-protein ligase siah2-like	0				IPR018121 (PFAM); IPR013083 (G3DSA:3.30.40.GENE3D); mobidb-lite (MOBIDB_LITE); mobidb-lite (MOBIDB_LITE); mobidb-lite (MOBIDB_LITE); mobidb-lite (MOBIDB_LITE); IPR004162 (PANTHER); PTHR45877:SF2 (PANTHER); IPR008974 (SUPERFAMILY)	F:GO:0005515; C:GO:0005634; P:GO:0006511; P:GO:0007275	F:protein binding; C:nucleus; P:ubiquitin-dependent protein catabolic process; P:multicellular organism development	OG0000412	0.999	n
OG0000415	275	Epos_g21852.t1, Epos_g22908.t1	g21852.t1	probable serine hydrolase	0	1	F:GO:0016787	F:hydrolase activity	IPR000073 (PRINTS); IPR021109 (G3DSA:2.40.70.GENE3D); IPR000073 (PFAM); G3DSA:3.10.20.370 (GENE3D); G3DSA:3.30.70.270 (GENE3D); IPR041577 (PFAM); G3DSA:3.10.10.10 (GENE3D); IPR029058 (G3DSA:3.40.50.GENE3D); IPR000477 (PFAM); G3DSA:3.30.70.270 (GENE3D); mobidb-lite (MOBIDB_LITE); mobidb-lite (MOBIDB_LITE); mobidb-lite (MOBIDB_LITE); mobidb-lite (MOBIDB_LITE); PTHR43329 (PANTHER); PTHR43329:SF46 (P…	no GO terms	no GO terms	OG0000415	0.999	n
OG0000417	276	Epos_g12936.t1, Epos_g17430.t1, Epos_g21695.t1	g12936.t1	casein kinase I	1	7	F:GO:0004674; F:GO:0005524; P:GO:0006897; P:GO:0018105; P:GO:0018107; P:GO:0032436; P:GO:0090263	F:protein serine/threonine kinase activity; F:ATP binding; P:endocytosis; P:peptidyl-serine phosphorylation; P:peptidyl-threonine phosphorylation; P:positive regulation of proteasomal ubiquitin-dependent protein catabolic process; P:positive regulation of canonical Wnt signaling pathway	G3DSA:1.10.510.10 (GENE3D); IPR000719 (PFAM); mobidb-lite (MOBIDB_LITE); mobidb-lite (MOBIDB_LITE); PTHR11909:SF97 (PANTHER); PTHR11909 (PANTHER); PTHR11909 (PANTHER); IPR000719 (PROSITE_PROFILES); IPR011009 (SUPERFAMILY)	F:GO:0004672; F:GO:0005524; P:GO:0006468	F:protein kinase activity; F:ATP binding; P:protein phosphorylation	OG0000417	0.999	n
OG0000418	277	Epos_g16804.t1, Epos_g2427.t1, Epos_g3466.t1	g16804.t1	NADP-dependent malic enzyme-like isoform X1	0				IPR001891 (PRINTS); G3DSA:3.30.2330.30 (GENE3D); IPR001891 (PIRSF); IPR012302 (PFAM); IPR012301 (PFAM); G3DSA:3.40.50.720 (GENE3D); G3DSA:1.20.1370.30 (GENE3D); IPR037062 (G3DSA:3.40.50.GENE3D); mobidb-lite (MOBIDB_LITE); PTHR23406:SF60 (PANTHER); PTHR23406 (PANTHER); cd05312 (CDD); SSF53223 (SUPERFAMILY); IPR036291 (SUPERFAMILY)	F:GO:0004470; F:GO:0004471; F:GO:0051287; P:GO:0055114	F:malic enzyme activity; F:malate dehydrogenase (decarboxylating) (NAD+) activity; F:NAD binding; P:oxidation-reduction process	OG0000418	0.999	n
OG0000419	278	Epos_g13117.t1, Epos_g28873.t1, Epos_g3896.t1, Epos_g3900.t1, Epos_g3904.t1	g13117.t1	homeobox protein PKNOX2-like	0	3	F:GO:0003677; C:GO:0005634; P:GO:0006355	F:DNA binding; C:nucleus; P:regulation of transcription, DNA-templated	IPR008422 (PFAM); G3DSA:1.10.10.60 (GENE3D); IPR032453 (PFAM); mobidb-lite (MOBIDB_LITE); mobidb-lite (MOBIDB_LITE); mobidb-lite (MOBIDB_LITE); mobidb-lite (MOBIDB_LITE); mobidb-lite (MOBIDB_LITE); mobidb-lite (MOBIDB_LITE); mobidb-lite (MOBIDB_LITE); PTHR11850 (PANTHER); PTHR11850:SF141 (PANTHER); PTHR11850 (PANTHER); PTHR11850:SF141 (PANTHER); PTHR11850 (PANTHER); IPR001356 (PROSITE_PROFILES); …	F:GO:0003677; P:GO:0006355	F:DNA binding; P:regulation of transcription, DNA-templated	OG0000419	0.999	n
OG0000420	279	Epos_g15606.t1, Epos_g23346.t1, Epos_g9462.t1, Epos_g9463.t1	g15606.t1	myosin heavy chain, muscle isoform X17	1				IPR001609 (PRINTS); G3DSA:1.20.5.370 (GENE3D); IPR008989 (G3DSA:2.30.30.GENE3D); G3DSA:1.20.5.370 (GENE3D); IPR036961 (G3DSA:3.40.850.GENE3D); G3DSA:1.20.58.530 (GENE3D); G3DSA:1.20.58.530 (GENE3D); G3DSA:1.10.10.820 (GENE3D); G3DSA:1.20.5.1050 (GENE3D); IPR001609 (PFAM); IPR004009 (PFAM); G3DSA:1.20.120.720 (GENE3D); G3DSA:3.30.70.3240 (GENE3D); IPR036961 (G3DSA:3.40.850.GENE3D); G3DSA:1.20.58.5…	F:GO:0003774; F:GO:0005515; F:GO:0005524; C:GO:0016459; F:GO:0051015	F:motor activity; F:protein binding; F:ATP binding; C:myosin complex; F:actin filament binding	OG0000420	0.999	n
OG0000421	280	Epos_g14332.t1, Epos_g1877.t1, Epos_g1882.t1, Epos_g21699.t1, Epos_g22400.t1, Epos_g26141.t1	g14332.t1	senecionine N-oxygenase	3	4	F:GO:0004499; F:GO:0050660; F:GO:0050661; P:GO:0055114	F:N,N-dimethylaniline monooxygenase activity; F:flavin adenine dinucleotide binding; F:NADP binding; P:oxidation-reduction process	IPR000960 (PRINTS); IPR020946 (PFAM); IPR036188 (G3DSA:3.50.50.GENE3D); IPR036188 (G3DSA:3.50.50.GENE3D); mobidb-lite (MOBIDB_LITE); mobidb-lite (MOBIDB_LITE); PTHR23023 (PANTHER); PTHR23023:SF235 (PANTHER); IPR036188 (SUPERFAMILY); IPR036188 (SUPERFAMILY)	F:GO:0004499; F:GO:0050660; F:GO:0050661; P:GO:0055114	F:N,N-dimethylaniline monooxygenase activity; F:flavin adenine dinucleotide binding; F:NADP binding; P:oxidation-reduction process	OG0000421	0.999	n
OG0000422	281	Epos_g10122.t1, Epos_g5173.t1	g10122.t1	hemicentin-2-like	0				IPR013783 (G3DSA:2.60.40.GENE3D); IPR013783 (G3DSA:2.60.40.GENE3D); PF13927 (PFAM); PTHR23279:SF38 (PANTHER); IPR037448 (PANTHER); IPR007110 (PROSITE_PROFILES); cd00096 (CDD); IPR036179 (SUPERFAMILY); IPR036179 (SUPERFAMILY)	no GO terms	no GO terms	OG0000422	0.999	n
OG0000423	282	Epos_g11315.t1, Epos_g11316.t1, Epos_g11318.t1, Epos_g11319.t1	g11315.t1	cytochrome b5-related protein-like	1	6	P:GO:0006629; C:GO:0016021; F:GO:0016491; F:GO:0020037; F:GO:0046872; P:GO:0055114	P:lipid metabolic process; C:integral component of membrane; F:oxidoreductase activity; F:heme binding; F:metal ion binding; P:oxidation-reduction process	IPR001199 (PFAM); IPR005804 (PFAM); IPR036400 (G3DSA:3.10.120.GENE3D); PTHR16740 (PANTHER); IPR001199 (PROSITE_PROFILES); IPR036400 (SUPERFAMILY)	P:GO:0006629	P:lipid metabolic process	OG0000423	0.999	n
OG0000428	283	Epos_g13350.t1, Epos_g17079.t1, Epos_g48.t1	g13350.t1	Krueppel-like factor 3	0				IPR013087 (PFAM); G3DSA:3.30.160.60 (GENE3D); G3DSA:3.30.160.60 (GENE3D); G3DSA:3.30.160.60 (GENE3D); mobidb-lite (MOBIDB_LITE); mobidb-lite (MOBIDB_LITE); PTHR23235 (PANTHER); PTHR23235:SF90 (PANTHER); IPR013087 (PROSITE_PROFILES); IPR013087 (PROSITE_PROFILES); IPR013087 (PROSITE_PROFILES); IPR036236 (SUPERFAMILY); IPR036236 (SUPERFAMILY)	F:GO:0003676	F:nucleic acid binding	OG0000428	0.999	n
OG0000429	284	Epos_g26803.t1, Epos_g30413.t1, Epos_g7364.t1, Epos_g7365.t1, Epos_g7366.t1	g26803.t1	apolipoprotein D-like	2	3	P:GO:0006869; P:GO:0007568; F:GO:0008289	P:lipid transport; P:aging; F:lipid binding	IPR012674 (G3DSA:2.40.128.GENE3D); IPR022271 (PIRSF); IPR000566 (PFAM); PTHR10612:SF43 (PANTHER); PTHR10612 (PANTHER); IPR012674 (SUPERFAMILY)	no GO terms	no GO terms	OG0000429	0.999	n
OG0000430	285	Epos_g10796.t1, Epos_g1558.t1, Epos_g27624.t1, Epos_g7800.t1	g10796.t1	12 kDa FK506-binding protein-like	1	5	P:GO:0000413; F:GO:0003755; F:GO:0005528; C:GO:0005737; P:GO:0061077	P:protein peptidyl-prolyl isomerization; F:peptidyl-prolyl cis-trans isomerase activity; F:FK506 binding; C:cytoplasm; P:chaperone-mediated protein folding	G3DSA:3.10.50.40 (GENE3D); IPR001179 (PFAM); mobidb-lite (MOBIDB_LITE); IPR023566 (PANTHER); PTHR10516:SF413 (PANTHER); IPR001179 (PROSITE_PROFILES); SSF54534 (SUPERFAMILY)	F:GO:0003755	F:peptidyl-prolyl cis-trans isomerase activity	OG0000430	0.999	n
OG0000431	286	Epos_g15337.t1, Epos_g15547.t1, Epos_g15548.t1, Epos_g26863.t1, Epos_g26864.t1	g15337.t1	SUN domain-containing protein 3-like	3	1	C:GO:0016021	C:integral component of membrane	IPR008979 (G3DSA:2.60.120.GENE3D); IPR012919 (PFAM); PTHR12911 (PANTHER); PTHR12911:SF8 (PANTHER); IPR012919 (PROSITE_PROFILES)	no GO terms	no GO terms	OG0000431	0.999	n
OG0000432	287	Epos_g14456.t1, Epos_g14457.t1, Epos_g14458.t1, Epos_g26610.t1, Epos_g26611.t1, Epos_g26612.t1	g14456.t1	3-ketoacyl-CoA thiolase, mitochondrial-like	3	1	F:GO:0016746	F:transferase activity, transferring acyl groups	IPR016039 (G3DSA:3.40.47.GENE3D); IPR002155 (PIRSF); IPR016039 (G3DSA:3.40.47.GENE3D); IPR020617 (PFAM); IPR002155 (TIGRFAM); IPR020616 (PFAM); PTHR18919 (PANTHER); PTHR18919:SF107 (PANTHER); IPR002155 (CDD); IPR016039 (SUPERFAMILY); IPR016039 (SUPERFAMILY)	F:GO:0003824; F:GO:0016747	F:catalytic activity; F:transferase activity, transferring acyl groups other than amino-acyl groups	OG0000432	0.999	n
OG0000433	288	Epos_g5275.t1	g5275.t1	organic cation transporter protein-like isoform X1	0	3	C:GO:0016021; F:GO:0022857; P:GO:0055085	C:integral component of membrane; F:transmembrane transporter activity; P:transmembrane transport	G3DSA:1.20.1250.20 (GENE3D); IPR005828 (PFAM); mobidb-lite (MOBIDB_LITE); PTHR24064:SF456 (PANTHER); PTHR24064 (PANTHER); IPR020846 (PROSITE_PROFILES); cd17317 (CDD); IPR036259 (SUPERFAMILY)	C:GO:0016021; F:GO:0022857; P:GO:0055085	C:integral component of membrane; F:transmembrane transporter activity; P:transmembrane transport	OG0000433	0.999	n
OG0000434	289	Epos_g255.t1, Epos_g257.t1, Epos_g258.t1, Epos_g259.t1, Epos_g6468.t1	g255.t1	gamma-glutamyltranspeptidase 1-like isoform X2	2				PR01210 (PRINTS); PF01019 (PFAM); IPR000101 (PANTHER); IPR029055 (SUPERFAMILY)	P:GO:0006751; F:GO:0036374	P:glutathione catabolic process; F:glutathione hydrolase activity	OG0000434	0.999	n
OG0000435	290	Epos_g6307.t1, Epos_g6308.t1, Epos_g6309.t1, Epos_g6310.t1	g6307.t1	uncharacterized family 31 glucosidase KIAA1161-like	1				IPR013780 (G3DSA:2.60.40.GENE3D); G3DSA:3.20.20.80 (GENE3D); IPR000322 (PFAM); PTHR43053 (PANTHER); PTHR43053:SF4 (PANTHER); cd06592 (CDD); SSF51011 (SUPERFAMILY); IPR017853 (SUPERFAMILY)	F:GO:0004553; P:GO:0005975	F:hydrolase activity, hydrolyzing O-glycosyl compounds; P:carbohydrate metabolic process	OG0000435	0.999	n
OG0000438	291	Epos_g25632.t1, Epos_g26741.t1, Epos_g29392.t1, Epos_g4278.t1, Epos_g4279.t1, Epos_g4281.t1, Epos_g4283.t1, Epos_g4284.t1	g25632.t1	T-box transcription factor TBX20-like	5	4	F:GO:0003677; F:GO:0003700; C:GO:0005634; P:GO:0006355	F:DNA binding; F:DNA-binding transcription factor activity; C:nucleus; P:regulation of transcription, DNA-templated	IPR001699 (PFAM); IPR036960 (G3DSA:2.60.40.GENE3D); mobidb-lite (MOBIDB_LITE); IPR001699 (PANTHER); PTHR11267:SF129 (PANTHER); IPR001699 (PROSITE_PROFILES); IPR008967 (SUPERFAMILY)	F:GO:0003700; C:GO:0005634; P:GO:0006355	F:DNA-binding transcription factor activity; C:nucleus; P:regulation of transcription, DNA-templated	OG0000438	0.999	n
OG0000439	292	Epos_g10692.t1, Epos_g10694.t1, Epos_g27844.t1, Epos_g28272.t1, Epos_g6776.t1	g10692.t1	23 kDa integral membrane protein-like	1	1	C:GO:0016020	C:membrane	IPR000301 (PRINTS); IPR018499 (PFAM); IPR000301 (PIRSF); IPR008952 (G3DSA:1.10.1450.GENE3D); PTHR19282:SF273 (PANTHER); PTHR19282 (PANTHER); cd03127 (CDD); IPR008952 (SUPERFAMILY)	C:GO:0016021	C:integral component of membrane	OG0000439	0.999	n
OG0000440	293	Epos_g2411.t1, Epos_g2412.t1, Epos_g30295.t1, Epos_g7421.t1, Epos_g7423.t1	g2411.t1	dedicator of cytokinesis protein 4	1				IPR003883 (PFAM); IPR010703 (PFAM); G3DSA:1.25.40.410 (GENE3D); IPR027007 (PFAM); IPR035892 (G3DSA:2.60.40.GENE3D); G3DSA:1.20.58.740 (GENE3D); mobidb-lite (MOBIDB_LITE); mobidb-lite (MOBIDB_LITE); mobidb-lite (MOBIDB_LITE); IPR026791 (PANTHER); PTHR45653:SF9 (PANTHER); PTHR45653:SF9 (PANTHER); PTHR45653:SF9 (PANTHER); PTHR45653:SF9 (PANTHER); IPR026791 (PANTHER); IPR026791 (PANTHER); IPR026791 (…	F:GO:0005085; F:GO:0005199; P:GO:0007264	F:guanyl-nucleotide exchange factor activity; F:structural constituent of cell wall; P:small GTPase mediated signal transduction	OG0000440	0.999	n
OG0000441	294	Epos_g15882.t1, Epos_g20544.t1, Epos_g23422.t1, Epos_g24013.t1, Epos_g26841.t1, Epos_g31258.t1	g15882.t1	potassium/sodium hyperpolarization-activated cyclic nucleotide-gated channel 2-like	3	2	C:GO:0016020; C:GO:0016021	C:membrane; C:integral component of membrane	IPR001611 (PFAM); IPR032675 (G3DSA:3.80.10.GENE3D); G3DSA:1.10.287.630 (GENE3D); PTHR45689 (PANTHER); PTHR45689:SF9 (PANTHER); IPR001611 (PROSITE_PROFILES); IPR001611 (PROSITE_PROFILES); IPR001611 (PROSITE_PROFILES); IPR001611 (PROSITE_PROFILES); IPR018490 (SUPERFAMILY); SSF52058 (SUPERFAMILY)	F:GO:0005515	F:protein binding	OG0000441	0.999	n
OG0000442	295	Epos_g21139.t1, Epos_g27907.t1, Epos_g30767.t1, Epos_g827.t1, Epos_g829.t1, Epos_g831.t1	g21139.t1	achaete-scute complex protein T3-like	3	1	F:GO:0005488	F:binding	IPR011598 (SMART); IPR036638 (G3DSA:4.10.280.GENE3D); IPR011598 (PFAM); mobidb-lite (MOBIDB_LITE); mobidb-lite (MOBIDB_LITE); IPR015660 (PANTHER); PTHR13935:SF83 (PANTHER); IPR011598 (PROSITE_PROFILES); IPR011598 (CDD); IPR036638 (SUPERFAMILY)	F:GO:0003677; P:GO:0006357; F:GO:0046983	F:DNA binding; P:regulation of transcription by RNA polymerase II; F:protein dimerization activity	OG0000442	0.999	n
OG0000443	296	Epos_g13946.t1, Epos_g13947.t1, Epos_g13950.t1, Epos_g13951.t1, Epos_g13952.t1, Epos_g23418.t1, Epos_g23587.t1, Epos_g23592.t1, Epos_g4148.t1	g13946.t1	exonuclease GOR-like isoform X1	6				IPR036397 (G3DSA:3.30.420.GENE3D); mobidb-lite (MOBIDB_LITE); mobidb-lite (MOBIDB_LITE); mobidb-lite (MOBIDB_LITE); PTHR12801 (PANTHER); PTHR12801:SF46 (PANTHER); IPR034922 (CDD); IPR012337 (SUPERFAMILY)	F:GO:0003676	F:nucleic acid binding	OG0000443	0.999	n
OG0000444	297	Epos_g16627.t1, Epos_g16629.t1, Epos_g26288.t1	g16627.t1	metabotropic glutamate receptor 2-like	0				IPR000337 (PRINTS); G3DSA:3.40.50.2300 (GENE3D); G3DSA:3.40.50.2300 (GENE3D); IPR001828 (PFAM); G3DSA:3.40.50.2300 (GENE3D); PTHR24060 (PANTHER); PTHR24060:SF155 (PANTHER); PTHR24060:SF155 (PANTHER); PTHR24060 (PANTHER); PTHR24060:SF155 (PANTHER); PTHR24060 (PANTHER); IPR028082 (SUPERFAMILY); IPR028082 (SUPERFAMILY); IPR028082 (SUPERFAMILY)	F:GO:0004930; P:GO:0007186; C:GO:0016021	F:G protein-coupled receptor activity; P:G protein-coupled receptor signaling pathway; C:integral component of membrane	OG0000444	0.999	n
OG0000445	298	Epos_g13964.t1, Epos_g13965.t1, Epos_g13966.t1, Epos_g30059.t1, Epos_g30060.t1, Epos_g9482.t1, Epos_g9483.t1	g13964.t1	sucrose-6-phosphate hydrolase-like	2				IPR013189 (PFAM); G3DSA:2.60.120.560 (GENE3D); IPR013148 (PFAM); IPR023296 (G3DSA:2.115.10.GENE3D); IPR006232 (TIGRFAM); mobidb-lite (MOBIDB_LITE); PTHR43101 (PANTHER); cd18623 (CDD); IPR013320 (SUPERFAMILY); IPR023296 (SUPERFAMILY)	F:GO:0004564; C:GO:0005737; P:GO:0005975	F:beta-fructofuranosidase activity; C:cytoplasm; P:carbohydrate metabolic process	OG0000445	0.999	n
OG0000447	299	Epos_g17415.t1, Epos_g17416.t1, Epos_g21039.t1, Epos_g21040.t1, Epos_g28004.t1, Epos_g9738.t1	g17415.t1	cytospin-A-like isoform X2	4				mobidb-lite (MOBIDB_LITE); mobidb-lite (MOBIDB_LITE); mobidb-lite (MOBIDB_LITE); mobidb-lite (MOBIDB_LITE); mobidb-lite (MOBIDB_LITE); mobidb-lite (MOBIDB_LITE); mobidb-lite (MOBIDB_LITE); mobidb-lite (MOBIDB_LITE); PTHR23167 (PANTHER); PTHR23167:SF3 (PANTHER)	no GO terms	no GO terms	OG0000447	0.999	n
OG0000448	300	Epos_g19350.t1, Epos_g7428.t1, Epos_g7429.t1	g19350.t1	CUGBP Elav-like family member 4 isoform X3	0				IPR000504 (SMART); IPR012677 (G3DSA:3.30.70.GENE3D); IPR000504 (PFAM); mobidb-lite (MOBIDB_LITE); PTHR24012:SF716 (PANTHER); PTHR24012 (PANTHER); IPR000504 (PROSITE_PROFILES); cd12639 (CDD); IPR035979 (SUPERFAMILY)	F:GO:0003676	F:nucleic acid binding	OG0000448	0.999	n
OG0000449	301	Epos_g17051.t1, Epos_g18533.t1, Epos_g18731.t1, Epos_g28108.t1	g17051.t1	TWiK family of potassium channels protein 18-like	1	1	C:GO:0016020	C:membrane	IPR013099 (PFAM); G3DSA:1.10.287.70 (GENE3D); PTHR11003:SF263 (PANTHER); PTHR11003 (PANTHER); SSF81324 (SUPERFAMILY)	no GO terms	no GO terms	OG0000449	0.999	n
OG0000450	302	Epos_g11515.t1, Epos_g11516.t1, Epos_g20674.t1, Epos_g30435.t1	g11515.t1	spondin-1 isoform X1	1	2	F:GO:0004867; P:GO:0010951	F:serine-type endopeptidase inhibitor activity; P:negative regulation of endopeptidase activity	IPR002223 (PRINTS); IPR036383 (G3DSA:2.20.100.GENE3D); IPR002223 (PFAM); IPR036880 (G3DSA:4.10.410.GENE3D); IPR000884 (PFAM); PTHR11311 (PANTHER); PTHR11311:SF23 (PANTHER); IPR000884 (PROSITE_PROFILES); IPR000884 (PROSITE_PROFILES); IPR002223 (PROSITE_PROFILES); IPR000884 (PROSITE_PROFILES); IPR002223 (CDD); IPR036880 (SUPERFAMILY); IPR036383 (SUPERFAMILY); IPR036383 (SUPERFAMILY); IPR036383 (SUP…	F:GO:0004867	F:serine-type endopeptidase inhibitor activity	OG0000450	0.999	n
OG0000451	303	Epos_g15705.t1, Epos_g15706.t1, Epos_g25615.t1, Epos_g25616.t1, Epos_g3745.t1, Epos_g3747.t1	g15705.t1	dynein heavy chain 5, axonemal	3				IPR042222 (G3DSA:1.20.140.GENE3D); IPR013594 (PFAM); IPR013602 (PFAM); IPR042228 (G3DSA:3.20.180.GENE3D); mobidb-lite (MOBIDB_LITE); IPR026983 (PANTHER); PTHR10676:SF365 (PANTHER); SSF46966 (SUPERFAMILY)	F:GO:0003777; P:GO:0007018	F:microtubule motor activity; P:microtubule-based movement	OG0000451	0.999	n
OG0000452	304	Epos_g1186.t1, Epos_g8493.t1, Epos_g8494.t1	g1186.t1	probable cation-transporting ATPase 13A3	0	10	F:GO:0000166; F:GO:0005524; C:GO:0005623; P:GO:0006812; P:GO:0006874; C:GO:0016020; C:GO:0016021; F:GO:0016787; F:GO:0016887; F:GO:0046872	F:nucleotide binding; F:ATP binding; C:cell; P:cation transport; P:cellular calcium ion homeostasis; C:membrane; C:integral component of membrane; F:hydrolase activity; F:ATPase activity; F:metal ion binding	PR00119 (PRINTS); IPR004014 (PFAM); PF13246 (PFAM); IPR023214 (G3DSA:3.40.50.GENE3D); PF00122 (PFAM); G3DSA:2.70.150.10 (GENE3D); IPR006544 (PFAM); IPR001757 (TIGRFAM); IPR023299 (G3DSA:3.40.1110.GENE3D); PTHR45630 (PANTHER); PTHR45630:SF2 (PANTHER); PTHR45630:SF2 (PANTHER); PTHR45630 (PANTHER); PTHR45630:SF2 (PANTHER); PTHR45630 (PANTHER); cd07542 (CDD); IPR036412 (SUPERFAMILY); IPR008250 (SUPER…	F:GO:0000166; P:GO:0006812; C:GO:0016021; F:GO:0016887	F:nucleotide binding; P:cation transport; C:integral component of membrane; F:ATPase activity	OG0000452	0.999	n
OG0000453	305	Epos_g10781.t1, Epos_g11998.t1, Epos_g22692.t1, Epos_g25765.t1	g10781.t1	dual 3',5'-cyclic-AMP and -GMP phosphodiesterase 11 isoform X5	1				IPR023088 (PRINTS); IPR029016 (G3DSA:3.30.450.GENE3D); IPR002073 (PFAM); IPR003018 (PFAM); IPR036971 (G3DSA:1.10.1300.GENE3D); mobidb-lite (MOBIDB_LITE); mobidb-lite (MOBIDB_LITE); mobidb-lite (MOBIDB_LITE); PTHR11347 (PANTHER); PTHR11347 (PANTHER); PTHR11347:SF20 (PANTHER); PTHR11347:SF20 (PANTHER); PTHR11347:SF20 (PANTHER); IPR002073 (PROSITE_PROFILES); IPR003607 (CDD); SSF109604 (SUPERFAMILY);…	F:GO:0004114; F:GO:0005515; P:GO:0007165; F:GO:0008081	F:3',5'-cyclic-nucleotide phosphodiesterase activity; F:protein binding; P:signal transduction; F:phosphoric diester hydrolase activity	OG0000453	0.999	n
OG0000454	306	Epos_g11121.t1, Epos_g11124.t1, Epos_g2232.t1	g11121.t1	ras-related and estrogen-regulated growth inhibitor-like protein	0				G3DSA:3.40.50.300 (GENE3D); IPR001806 (PFAM); PTHR45704 (PANTHER); PTHR45704:SF12 (PANTHER); IPR020849 (PROSITE_PROFILES); IPR027417 (SUPERFAMILY)	F:GO:0003924; F:GO:0005525; P:GO:0007165; C:GO:0016020	F:GTPase activity; F:GTP binding; P:signal transduction; C:membrane	OG0000454	0.999	n
OG0000457	307	Epos_g16208.t1, Epos_g16210.t1, Epos_g16212.t1, Epos_g16863.t1, Epos_g16866.t1, Epos_g29266.t1, Epos_g29542.t1	g16208.t1	dystrophin, isoforms A/C/F/G/H-like	2				mobidb-lite (MOBIDB_LITE); SSF46966 (SUPERFAMILY)	no GO terms	no GO terms	OG0000457	0.999	n
OG0000458	308	Epos_g17990.t1, Epos_g26263.t1, Epos_g27119.t1, Epos_g6127.t1, Epos_g6128.t1, Epos_g6136.t1, Epos_g6139.t1	g17990.t1	netrin receptor UNC5B-like	2	5	F:GO:0005042; P:GO:0007165; C:GO:0016020; C:GO:0016021; P:GO:0038007	F:netrin receptor activity; P:signal transduction; C:membrane; C:integral component of membrane; P:netrin-activated signaling pathway	G3DSA:2.60.220.30 (GENE3D); IPR013783 (G3DSA:2.60.40.GENE3D); IPR023796 (PFAM); IPR013098 (PFAM); IPR036383 (G3DSA:2.20.100.GENE3D); IPR006578 (PFAM); G3DSA:2.10.300.20 (GENE3D); IPR042178 (G3DSA:3.30.497.GENE3D); IPR000906 (PFAM); IPR013783 (G3DSA:2.60.40.GENE3D); IPR042185 (G3DSA:2.30.39.GENE3D); IPR033772 (PFAM); mobidb-lite (MOBIDB_LITE); mobidb-lite (MOBIDB_LITE); mobidb-lite (MOBIDB_LITE); …	F:GO:0005042; C:GO:0016021; P:GO:0038007	F:netrin receptor activity; C:integral component of membrane; P:netrin-activated signaling pathway	OG0000458	0.999	n
OG0000459	309	Epos_g10377.t1, Epos_g15602.t1, Epos_g16726.t1, Epos_g24516.t1, Epos_g25317.t1, Epos_g2551.t1, Epos_g28720.t1, Epos_g5966.t1, Epos_g6603.t1	g10377.t1	ATP-dependent DNA helicase PIF1-like	5				G3DSA:3.40.50.300 (GENE3D); IPR025476 (PFAM); IPR010285 (PFAM); mobidb-lite (MOBIDB_LITE); PTHR47642 (PANTHER); cd18037 (CDD); cd18809 (CDD); IPR027417 (SUPERFAMILY); IPR027417 (SUPERFAMILY)	P:GO:0000723; F:GO:0003678; P:GO:0006281	P:telomere maintenance; F:DNA helicase activity; P:DNA repair	OG0000459	0.775	n
OG0000462	310	Epos_g1798.t1, Epos_g8900.t1	g1798.t1	serine/threonine-protein phosphatase 2A 56 kDa regulatory subunit epsilon isoform	0	7	C:GO:0000159; C:GO:0005634; C:GO:0005829; P:GO:0007165; P:GO:0031952; P:GO:0043666; F:GO:0072542	C:protein phosphatase type 2A complex; C:nucleus; C:cytosol; P:signal transduction; P:regulation of protein autophosphorylation; P:regulation of phosphoprotein phosphatase activity; F:protein phosphatase activator activity	IPR002554 (PIRSF); IPR002554 (PFAM); IPR011989 (G3DSA:1.25.10.GENE3D); PTHR10257:SF5 (PANTHER); IPR002554 (PANTHER); IPR016024 (SUPERFAMILY)	C:GO:0000159; P:GO:0007165; F:GO:0019888	C:protein phosphatase type 2A complex; P:signal transduction; F:protein phosphatase regulator activity	OG0000462	0.999	n
OG0000463	311	Epos_g24037.t1	g24037.t1	nose resistant to fluoxetine protein 6-like	0	3	C:GO:0016020; C:GO:0016021; F:GO:0016747	C:membrane; C:integral component of membrane; F:transferase activity, transferring acyl groups other than amino-acyl groups	IPR006621 (SMART); IPR002656 (PFAM); PTHR11161 (PANTHER)	F:GO:0016747	F:transferase activity, transferring acyl groups other than amino-acyl groups	OG0000463	0.999	n
OG0000464	312	Epos_g10562.t1, Epos_g2653.t1, Epos_g26807.t1	g10562.t1	very-long-chain 3-oxoacyl-CoA reductase-like	0				IPR002347 (PRINTS); IPR002347 (PRINTS); IPR002347 (PFAM); PIRSF000126 (PIRSF); G3DSA:3.40.50.720 (GENE3D); PTHR43899:SF14 (PANTHER); PTHR43899 (PANTHER); cd05356 (CDD); IPR036291 (SUPERFAMILY)	no GO terms	no GO terms	OG0000464	0.999	n
OG0000466	313	Epos_g14447.t1, Epos_g14448.t1, Epos_g24789.t1, Epos_g29761.t1	g14447.t1	adenosine deaminase CECR1-like	0	1	F:GO:0019239	F:deaminase activity	G3DSA:3.20.20.140 (GENE3D); IPR006331 (TIGRFAM); IPR013659 (PFAM); IPR001365 (PFAM); PTHR11409 (PANTHER); PTHR11409:SF39 (PANTHER); IPR032466 (SUPERFAMILY)	F:GO:0004000; C:GO:0005615; P:GO:0006154; F:GO:0019239	F:adenosine deaminase activity; C:extracellular space; P:adenosine catabolic process; F:deaminase activity	OG0000466	0.999	n
OG0000467	314	Epos_g10165.t1, Epos_g16360.t1, Epos_g16361.t1, Epos_g18514.t1, Epos_g18515.t1, Epos_g20572.t1, Epos_g21024.t1, Epos_g2314.t1, Epos_g7498.t1, Epos_g8406.t1	g10165.t1	sulfotransferase 4A1	8	2	F:GO:0008146; F:GO:0016740	F:sulfotransferase activity; F:transferase activity	IPR000863 (PFAM); G3DSA:3.40.50.300 (GENE3D); PTHR11783:SF154 (PANTHER); PTHR11783 (PANTHER); IPR027417 (SUPERFAMILY)	F:GO:0008146	F:sulfotransferase activity	OG0000467	0.999	n
OG0000468	315	Epos_g10669.t1, Epos_g10672.t1, Epos_g10678.t1	g10669.t1	collagen alpha-1(XVIII) chain-like isoform X2	0				IPR016186 (G3DSA:3.10.100.GENE3D); IPR010515 (PFAM); PTHR24023:SF965 (PANTHER); PTHR24023 (PANTHER); IPR016187 (SUPERFAMILY)	no GO terms	no GO terms	OG0000468	0.999	n
OG0000470	316	Epos_g15203.t1, Epos_g744.t1, Epos_g912.t1	g15203.t1	aquaporin AQPAn.G-like	0	4	F:GO:0015267; C:GO:0016020; C:GO:0016021; P:GO:0055085	F:channel activity; C:membrane; C:integral component of membrane; P:transmembrane transport	IPR000425 (PRINTS); IPR023271 (G3DSA:1.20.1080.GENE3D); IPR000425 (PFAM); IPR034294 (PANTHER); IPR023271 (SUPERFAMILY)	F:GO:0015267; C:GO:0016020; P:GO:0055085	F:channel activity; C:membrane; P:transmembrane transport	OG0000470	0.999	n
OG0000471	317	Epos_g15035.t1, Epos_g2164.t1, Epos_g22912.t1, Epos_g25994.t1, Epos_g29715.t1	g15035.t1	gelsolin, cytoplasmic-like	0				IPR007122 (PRINTS); IPR007123 (PFAM); IPR029006 (G3DSA:3.40.20.GENE3D); IPR029006 (G3DSA:3.40.20.GENE3D); IPR029006 (G3DSA:3.40.20.GENE3D); IPR029006 (G3DSA:3.40.20.GENE3D); IPR029006 (G3DSA:3.40.20.GENE3D); IPR029006 (G3DSA:3.40.20.GENE3D); PTHR11977:SF55 (PANTHER); IPR007122 (PANTHER); cd11290 (CDD); SSF55753 (SUPERFAMILY); SSF55753 (SUPERFAMILY); SSF55753 (SUPERFAMILY); SSF55753 (SUPERFAMILY);…	F:GO:0051015	F:actin filament binding	OG0000471	0.999	n
OG0000472	318	Epos_g10724.t1, Epos_g20196.t1, Epos_g5669.t1	g10724.t1	XP_013174733.1papilio_xuthus_pxut1_refseq_core_32_85_1 protein uncharacterized LOC106123125	0	3	F:GO:0003677; C:GO:0005634; P:GO:0006355	F:DNA binding; C:nucleus; P:regulation of transcription, DNA-templated	IPR018979 (PFAM); IPR006578 (PFAM); G3DSA:3.10.20.90 (GENE3D); G3DSA:3.10.20.90 (GENE3D); IPR032425 (PFAM); mobidb-lite (MOBIDB_LITE); mobidb-lite (MOBIDB_LITE); mobidb-lite (MOBIDB_LITE); IPR030224 (PANTHER); PTHR10407:SF19 (PANTHER); IPR006578 (PROSITE_PROFILES); cd17090 (CDD); cd17089 (CDD); IPR029071 (SUPERFAMILY)	P:GO:0006897; F:GO:0030276	P:endocytosis; F:clathrin binding	OG0000472	0.999	n
OG0000473	319	Epos_g10507.t1, Epos_g18728.t1, Epos_g18929.t1, Epos_g29348.t1	g10507.t1	SID1 transmembrane family member 1-like	0	4	C:GO:0016020; C:GO:0016021; P:GO:0033227; F:GO:0051033	C:membrane; C:integral component of membrane; P:dsRNA transport; F:RNA transmembrane transporter activity	IPR025958 (PFAM); mobidb-lite (MOBIDB_LITE); IPR025958 (PANTHER); cd06503 (CDD)	C:GO:0016021; P:GO:0033227; F:GO:0051033	C:integral component of membrane; P:dsRNA transport; F:RNA transmembrane transporter activity	OG0000473	0.999	n
OG0000478	320	Epos_g14409.t1, Epos_g17544.t1, Epos_g27150.t1	g14409.t1	gametocyte-specific factor 1-like isoform X1	1				IPR022776 (PFAM); mobidb-lite (MOBIDB_LITE); mobidb-lite (MOBIDB_LITE); PTHR21402:SF5 (PANTHER); PTHR21402 (PANTHER); IPR022776 (PROSITE_PROFILES); IPR022776 (PROSITE_PROFILES); IPR036236 (SUPERFAMILY)	no GO terms	no GO terms	OG0000478	0.999	n
OG0000479	321	Epos_g13825.t1, Epos_g26872.t1, Epos_g4079.t1	g13825.t1	probable RNA-binding protein 46 isoform X1	1	5	C:GO:0005634; C:GO:0005737; P:GO:0006406; F:GO:0008143; C:GO:1990904	C:nucleus; C:cytoplasm; P:mRNA export from nucleus; F:poly(A) binding; C:ribonucleoprotein complex	IPR012677 (G3DSA:3.30.70.GENE3D); IPR012677 (G3DSA:3.30.70.GENE3D); IPR006535 (TIGRFAM); IPR012677 (G3DSA:3.30.70.GENE3D); IPR000504 (PFAM); PTHR21245 (PANTHER); PTHR21245:SF15 (PANTHER); IPR000504 (PROSITE_PROFILES); IPR000504 (PROSITE_PROFILES); IPR000504 (PROSITE_PROFILES); cd12249 (CDD); cd12250 (CDD); IPR035979 (SUPERFAMILY); IPR035979 (SUPERFAMILY)	F:GO:0003676	F:nucleic acid binding	OG0000479	0.999	n
OG0000480	322	Epos_g1716.t1, Epos_g1730.t1	g1716.t1	pyrokinin-1 receptor-like isoform X1	-1	1	P:GO:0007165	P:signal transduction	IPR000276 (PRINTS); G3DSA:1.20.1070.10 (GENE3D); IPR000276 (PFAM); mobidb-lite (MOBIDB_LITE); mobidb-lite (MOBIDB_LITE); PTHR24243 (PANTHER); PTHR24243:SF209 (PANTHER); IPR017452 (PROSITE_PROFILES); cd15134 (CDD); SSF81321 (SUPERFAMILY)	F:GO:0004930; P:GO:0007186; C:GO:0016021	F:G protein-coupled receptor activity; P:G protein-coupled receptor signaling pathway; C:integral component of membrane	OG0000480	0.999	n
OG0000481	323	Epos_g18478.t1, Epos_g20440.t1, Epos_g24624.t1, Epos_g26241.t1, Epos_g4565.t1, Epos_g4567.t1, Epos_g6945.t1	g18478.t1	atrial natriuretic peptide receptor 1	2				G3DSA:1.10.510.10 (GENE3D); IPR000719 (PFAM); IPR029787 (G3DSA:3.30.70.GENE3D); IPR029787 (G3DSA:3.30.70.GENE3D); IPR001054 (PFAM); G3DSA:3.40.50.2300 (GENE3D); PTHR11920 (PANTHER); PTHR11920:SF274 (PANTHER); PTHR11920 (PANTHER); PTHR11920 (PANTHER); PTHR11920:SF274 (PANTHER); PTHR11920:SF274 (PANTHER); PTHR11920 (PANTHER); IPR000719 (PROSITE_PROFILES); IPR001054 (PROSITE_PROFILES); IPR001054 (PR…	F:GO:0004672; F:GO:0005524; P:GO:0006468; P:GO:0009190; F:GO:0016849; P:GO:0035556	F:protein kinase activity; F:ATP binding; P:protein phosphorylation; P:cyclic nucleotide biosynthetic process; F:phosphorus-oxygen lyase activity; P:intracellular signal transduction	OG0000481	0.999	n
OG0000482	324	Epos_g13601.t1, Epos_g5645.t1	g13601.t1	fizzy-related protein homolog	0	3	F:GO:0010997; F:GO:0097027; P:GO:1904668	F:anaphase-promoting complex binding; F:ubiquitin-protein transferase activator activity; P:positive regulation of ubiquitin protein ligase activity	IPR015943 (G3DSA:2.130.10.GENE3D); IPR001680 (PFAM); IPR024977 (PFAM); PTHR19918:SF34 (PANTHER); IPR033010 (PANTHER); IPR001680 (PROSITE_PROFILES); IPR001680 (PROSITE_PROFILES); IPR001680 (PROSITE_PROFILES); IPR017986 (PROSITE_PROFILES); cd00200 (CDD); IPR036322 (SUPERFAMILY)	F:GO:0005515; F:GO:0010997; F:GO:0097027; P:GO:1904668	F:protein binding; F:anaphase-promoting complex binding; F:ubiquitin-protein transferase activator activity; P:positive regulation of ubiquitin protein ligase activity	OG0000482	0.999	n
OG0000483	325	Epos_g19928.t1, Epos_g8832.t1	g19928.t1	pse5238.9phoebis_sennae_v1x1_core_32_85_1 protein Frizzled-7 OS=Homo sapiens GN=FZD7 PE=1 SV=2	0	5	C:GO:0005886; F:GO:0017147; P:GO:0035567; F:GO:0042813; P:GO:0060070	C:plasma membrane; F:Wnt-protein binding; P:non-canonical Wnt signaling pathway; F:Wnt-activated receptor activity; P:canonical Wnt signaling pathway	IPR000539 (PRINTS); IPR000539 (SMART); IPR020067 (SMART); G3DSA:1.20.1070.10 (GENE3D); IPR000539 (PFAM); IPR020067 (PFAM); IPR036790 (G3DSA:1.10.2000.GENE3D); mobidb-lite (MOBIDB_LITE); PTHR11309:SF126 (PANTHER); IPR015526 (PANTHER); IPR017981 (PROSITE_PROFILES); IPR020067 (PROSITE_PROFILES); cd07456 (CDD); cd15035 (CDD); IPR036790 (SUPERFAMILY)	F:GO:0004888; F:GO:0005515; P:GO:0007166; C:GO:0016020; C:GO:0016021	F:transmembrane signaling receptor activity; F:protein binding; P:cell surface receptor signaling pathway; C:membrane; C:integral component of membrane	OG0000483	0.999	n
OG0000484	326	Epos_g10010.t1, Epos_g10012.t1, Epos_g10013.t1, Epos_g24172.t1, Epos_g29970.t1, Epos_g5011.t1	g10010.t1	RNA-directed DNA polymerase from mobile element jockey-like	1				mobidb-lite (MOBIDB_LITE); PS51257 (PROSITE_PROFILES)	no GO terms	no GO terms	OG0000484	0.999	n
OG0000486	327	Epos_g14903.t1, Epos_g6323.t1	g14903.t1	BTB/POZ domain-containing protein 6 isoform X2	0				G3DSA:1.25.40.420 (GENE3D); IPR012983 (PFAM); IPR000210 (PFAM); IPR038648 (G3DSA:2.60.120.GENE3D); IPR011705 (PFAM); G3DSA:3.30.710.10 (GENE3D); mobidb-lite (MOBIDB_LITE); mobidb-lite (MOBIDB_LITE); PTHR45774:SF5 (PANTHER); PTHR45774 (PANTHER); IPR000210 (PROSITE_PROFILES); cd18488 (CDD); cd18282 (CDD); IPR011333 (SUPERFAMILY)	F:GO:0005515	F:protein binding	OG0000486	0.999	n
OG0000487	328	Epos_g10265.t1, Epos_g5058.t1, Epos_g7098.t1	g10265.t1	voltage-dependent calcium channel subunit alpha-2/delta-3 isoform X11	1				IPR002035 (PFAM); IPR036465 (G3DSA:3.40.50.GENE3D); G3DSA:3.30.450.20 (GENE3D); IPR013680 (PFAM); IPR013608 (PFAM); mobidb-lite (MOBIDB_LITE); mobidb-lite (MOBIDB_LITE); mobidb-lite (MOBIDB_LITE); mobidb-lite (MOBIDB_LITE); PTHR10166:SF60 (PANTHER); PTHR10166:SF60 (PANTHER); PTHR10166 (PANTHER); PTHR10166 (PANTHER); cd12912 (CDD); IPR036465 (SUPERFAMILY)	no GO terms	no GO terms	OG0000487	0.999	n
OG0000488	329	Epos_g13054.t1, Epos_g20977.t1	g13054.t1	histone acetyltransferase KAT7	0				IPR002717 (PFAM); G3DSA:3.30.60.60 (GENE3D); G3DSA:3.40.630.30 (GENE3D); IPR040706 (PFAM); IPR036388 (G3DSA:1.10.10.GENE3D); IPR002515 (PFAM); mobidb-lite (MOBIDB_LITE); mobidb-lite (MOBIDB_LITE); mobidb-lite (MOBIDB_LITE); mobidb-lite (MOBIDB_LITE); mobidb-lite (MOBIDB_LITE); mobidb-lite (MOBIDB_LITE); mobidb-lite (MOBIDB_LITE); PTHR10615:SF102 (PANTHER); PTHR10615 (PANTHER); IPR002717 (PROSITE_…	F:GO:0003700; F:GO:0004402; C:GO:0005634; P:GO:0006355; F:GO:0008270; P:GO:0016573	F:DNA-binding transcription factor activity; F:histone acetyltransferase activity; C:nucleus; P:regulation of transcription, DNA-templated; F:zinc ion binding; P:histone acetylation	OG0000488	0.999	n
OG0000491	330				-1							OG0000491	0.999	n
OG0000494	331	Epos_g10108.t1, Epos_g22691.t1, Epos_g30899.t1, Epos_g4033.t1, Epos_g4034.t1, Epos_g4037.t1	g10108.t1	transmembrane protein 135-like	4				IPR031926 (PFAM); IPR026749 (PANTHER); PTHR12459:SF3 (PANTHER); IPR026749 (PANTHER); PTHR12459:SF3 (PANTHER)	no GO terms	no GO terms	OG0000494	0.999	n
OG0000495	332	Epos_g18392.t1, Epos_g18767.t1, Epos_g25151.t1, Epos_g7160.t1	g18392.t1	vesicle-associated membrane protein 2-like isoform X2	1				IPR001388 (PRINTS); G3DSA:1.20.5.110 (GENE3D); IPR001388 (PFAM); mobidb-lite (MOBIDB_LITE); PTHR45701:SF3 (PANTHER); PTHR45701 (PANTHER); IPR001388 (PROSITE_PROFILES); cd15870 (CDD); SSF58038 (SUPERFAMILY)	C:GO:0016021; P:GO:0016192	C:integral component of membrane; P:vesicle-mediated transport	OG0000495	0.999	n
OG0000496	333	Epos_g3929.t1, Epos_g3930.t1, Epos_g5215.t1	g3929.t1	thyroid transcription factor 1-like	0	3	C:GO:0005634; P:GO:0006355; F:GO:0043565	C:nucleus; P:regulation of transcription, DNA-templated; F:sequence-specific DNA binding	no IPS match	no IPS match	no IPS match	OG0000496	0.999	n
OG0000497	334	Epos_g24220.t1, Epos_g24221.t1, Epos_g6272.t1, Epos_g6273.t1	g24220.t1	1-phosphatidylinositol 4,5-bisphosphate phosphodiesterase isoform X1	2	5	F:GO:0004435; F:GO:0005509; C:GO:0005622; P:GO:0016042; P:GO:0035556	F:phosphatidylinositol phospholipase C activity; F:calcium ion binding; C:intracellular; P:lipid catabolic process; P:intracellular signal transduction	IPR001711 (SMART); IPR000008 (SMART); IPR035892 (G3DSA:2.60.40.GENE3D); IPR001711 (PFAM); IPR000008 (PFAM); IPR009535 (PFAM); IPR042531 (G3DSA:1.20.1230.GENE3D); IPR017946 (G3DSA:3.20.20.GENE3D); mobidb-lite (MOBIDB_LITE); IPR001192 (PANTHER); PTHR10336:SF106 (PANTHER); PTHR10336:SF106 (PANTHER); IPR001192 (PANTHER); IPR001192 (PANTHER); IPR000008 (PROSITE_PROFILES); IPR001711 (PROSITE_PROFILES);…	F:GO:0004435; P:GO:0006629; P:GO:0007165; F:GO:0008081; P:GO:0035556	F:phosphatidylinositol phospholipase C activity; P:lipid metabolic process; P:signal transduction; F:phosphoric diester hydrolase activity; P:intracellular signal transduction	OG0000497	0.999	n
OG0000498	335	Epos_g17272.t1, Epos_g2343.t1, Epos_g27848.t1	g17272.t1	solute carrier family 41 member 1-like isoform X2	1				IPR006667 (PFAM); mobidb-lite (MOBIDB_LITE); mobidb-lite (MOBIDB_LITE); PTHR16228 (PANTHER); PTHR16228:SF26 (PANTHER); IPR036739 (SUPERFAMILY); IPR036739 (SUPERFAMILY)	P:GO:0006812; F:GO:0008324	P:cation transport; F:cation transmembrane transporter activity	OG0000498	0.999	n
OG0000499	336	Epos_g13816.t1, Epos_g14290.t1, Epos_g30397.t1	g13816.t1	peroxisomal acyl-coenzyme A oxidase 3	0	3	F:GO:0003997; P:GO:0006635; F:GO:0050660	F:acyl-CoA oxidase activity; P:fatty acid beta-oxidation; F:flavin adenine dinucleotide binding	G3DSA:1.20.140.10 (GENE3D); G3DSA:1.20.140.10 (GENE3D); IPR002655 (PFAM); G3DSA:2.40.110.10 (GENE3D); IPR006091 (PFAM); IPR009075 (PFAM); G3DSA:1.20.140.10 (GENE3D); PTHR10909:SF223 (PANTHER); PTHR10909 (PANTHER); PTHR10909:SF223 (PANTHER); PTHR10909 (PANTHER); PTHR10909:SF223 (PANTHER); PTHR10909 (PANTHER); IPR009100 (SUPERFAMILY); IPR036250 (SUPERFAMILY); IPR036250 (SUPERFAMILY); IPR036250 (SUP…	F:GO:0003997; C:GO:0005777; P:GO:0006635; F:GO:0016627; P:GO:0055114	F:acyl-CoA oxidase activity; C:peroxisome; P:fatty acid beta-oxidation; F:oxidoreductase activity, acting on the CH-CH group of donors; P:oxidation-reduction process	OG0000499	0.999	n
OG0000500	337	Epos_g11706.t1, Epos_g11805.t1, Epos_g12707.t1, Epos_g28622.t1, Epos_g28624.t1, Epos_g31169.t1	g11706.t1	Niemann-Pick C1 protein isoform X1	1				IPR032190 (PFAM); IPR003392 (PFAM); G3DSA:1.20.1640.10 (GENE3D); IPR000731 (PFAM); mobidb-lite (MOBIDB_LITE); mobidb-lite (MOBIDB_LITE); PTHR45727 (PANTHER); IPR000731 (PROSITE_PROFILES); IPR000731 (PROSITE_PROFILES); cd18555 (CDD); SSF82866 (SUPERFAMILY); SSF82866 (SUPERFAMILY)	C:GO:0016021	C:integral component of membrane	OG0000500	0.999	n
OG0000501	338	Epos_g16798.t1, Epos_g2062.t1, Epos_g5740.t1	g16798.t1	ATP-binding cassette sub-family D member 2	0	5	F:GO:0005524; C:GO:0016021; F:GO:0016887; F:GO:0042626; P:GO:0055085	F:ATP binding; C:integral component of membrane; F:ATPase activity; F:ATPase-coupled transmembrane transporter activity; P:transmembrane transport	G3DSA:3.40.50.300 (GENE3D); IPR003439 (PFAM); IPR011527 (PFAM); G3DSA:3.40.50.300 (GENE3D); mobidb-lite (MOBIDB_LITE); mobidb-lite (MOBIDB_LITE); PTHR11384 (PANTHER); PTHR11384:SF13 (PANTHER); PTHR11384:SF13 (PANTHER); IPR003439 (PROSITE_PROFILES); IPR027417 (SUPERFAMILY)	F:GO:0005524; C:GO:0016021; F:GO:0016887; F:GO:0042626; P:GO:0055085	F:ATP binding; C:integral component of membrane; F:ATPase activity; F:ATPase-coupled transmembrane transporter activity; P:transmembrane transport	OG0000501	0.999	n
OG0000503	339	Epos_g10777.t1, Epos_g8860.t1	g10777.t1	cGMP-dependent protein kinase, isozyme 2 forms cD4/T1/T3A/T3B-like isoform X2	0				IPR002374 (PRINTS); IPR014710 (G3DSA:2.60.120.GENE3D); G3DSA:3.30.200.20 (GENE3D); IPR002374 (PIRSF); IPR000719 (PFAM); G3DSA:1.20.5.170 (GENE3D); IPR014710 (G3DSA:2.60.120.GENE3D); G3DSA:1.10.510.10 (GENE3D); IPR000595 (PFAM); mobidb-lite (MOBIDB_LITE); PTHR24353 (PANTHER); PTHR24353:SF68 (PANTHER); IPR000595 (PROSITE_PROFILES); IPR000719 (PROSITE_PROFILES); IPR000961 (PROSITE_PROFILES); IPR0005…	F:GO:0004672; F:GO:0004674; F:GO:0004692; F:GO:0005524; P:GO:0006468	F:protein kinase activity; F:protein serine/threonine kinase activity; F:cGMP-dependent protein kinase activity; F:ATP binding; P:protein phosphorylation	OG0000503	0.999	n
OG0000504	340	Epos_g10236.t1, Epos_g10464.t1, Epos_g17350.t1, Epos_g17351.t1, Epos_g21476.t1, Epos_g27852.t1, Epos_g27853.t1, Epos_g7115.t1, Epos_g9429.t1, Epos_g9430.t1	g10236.t1	trans-1,2-dihydrobenzene-1,2-diol dehydrogenase-like isoform X1	6				G3DSA:3.40.50.720 (GENE3D); IPR000683 (PFAM); G3DSA:3.30.360.10 (GENE3D); PTHR22604 (PANTHER); PTHR22604 (PANTHER); PTHR22604:SF105 (PANTHER); PTHR22604:SF105 (PANTHER); IPR036291 (SUPERFAMILY); IPR036291 (SUPERFAMILY); SSF55347 (SUPERFAMILY)	F:GO:0016491	F:oxidoreductase activity	OG0000504	0.999	n
OG0000505	341	Epos_g6032.t1, Epos_g6034.t1, Epos_g6037.t1	g6032.t1	sorting nexin-14-like	0	3	C:GO:0016020; C:GO:0016021; F:GO:0035091	C:membrane; C:integral component of membrane; F:phosphatidylinositol binding	PTHR22775 (PANTHER); PTHR22775:SF44 (PANTHER)	no GO terms	no GO terms	OG0000505	0.999	n
OG0000507	342	Epos_g12761.t1, Epos_g12762.t1, Epos_g14717.t1, Epos_g14718.t1, Epos_g24063.t1, Epos_g24064.t1, Epos_g24065.t1	g12761.t1	dynein beta chain, ciliary-like	4	1	F:GO:0017111	F:nucleoside-triphosphatase activity	IPR035699 (PFAM); G3DSA:1.20.920.20 (GENE3D); IPR013602 (PFAM); G3DSA:1.10.8.710 (GENE3D); G3DSA:3.40.50.300 (GENE3D); G3DSA:3.40.50.11510 (GENE3D); IPR041589 (PFAM); IPR024317 (PFAM); G3DSA:1.20.920.20 (GENE3D); IPR035706 (PFAM); IPR042228 (G3DSA:3.20.180.GENE3D); IPR004273 (PFAM); IPR024743 (PFAM); PF12775 (PFAM); IPR041658 (PFAM); G3DSA:1.20.58.1120 (GENE3D); G3DSA:3.40.50.300 (GENE3D); G3DSA:…	F:GO:0003777; F:GO:0005524; P:GO:0007018; C:GO:0030286	F:microtubule motor activity; F:ATP binding; P:microtubule-based movement; C:dynein complex	OG0000507	0.999	n
OG0000511	343	Epos_g1814.t1	g1814.t1	testis-specific serine/threonine-protein kinase 2	-2	6	F:GO:0004674; F:GO:0005524; C:GO:0005634; C:GO:0005737; P:GO:0006468; P:GO:0035556	F:protein serine/threonine kinase activity; F:ATP binding; C:nucleus; C:cytoplasm; P:protein phosphorylation; P:intracellular signal transduction	IPR001245 (PRINTS); G3DSA:1.10.510.10 (GENE3D); PIRSF000654 (PIRSF); IPR000719 (PFAM); mobidb-lite (MOBIDB_LITE); mobidb-lite (MOBIDB_LITE); PTHR24343 (PANTHER); PTHR24343:SF349 (PANTHER); IPR000719 (PROSITE_PROFILES); cd14080 (CDD); IPR011009 (SUPERFAMILY)	F:GO:0004672; F:GO:0005524; P:GO:0006468	F:protein kinase activity; F:ATP binding; P:protein phosphorylation	OG0000511	0.999	n
OG0000512	344	Epos_g19132.t1	g19132.t1	KH domain-containing, RNA-binding, signal transduction-associated protein 2-like isoform X1	0	2	F:GO:0003676; F:GO:0003723	F:nucleic acid binding; F:RNA binding	IPR004087 (SMART); IPR004088 (PFAM); IPR036612 (G3DSA:3.30.1370.GENE3D); mobidb-lite (MOBIDB_LITE); mobidb-lite (MOBIDB_LITE); mobidb-lite (MOBIDB_LITE); mobidb-lite (MOBIDB_LITE); mobidb-lite (MOBIDB_LITE); mobidb-lite (MOBIDB_LITE); mobidb-lite (MOBIDB_LITE); mobidb-lite (MOBIDB_LITE); PTHR11208:SF43 (PANTHER); PTHR11208 (PANTHER); cd02395 (CDD); IPR036612 (SUPERFAMILY)	F:GO:0003676; F:GO:0003723	F:nucleic acid binding; F:RNA binding	OG0000512	0.999	n
OG0000515	345	Epos_g10572.t1, Epos_g10573.t1, Epos_g10575.t1, Epos_g10576.t1	g10572.t1	homeobox protein invected-like	0	1	F:GO:0003677	F:DNA binding	mobidb-lite (MOBIDB_LITE); mobidb-lite (MOBIDB_LITE); mobidb-lite (MOBIDB_LITE); mobidb-lite (MOBIDB_LITE); mobidb-lite (MOBIDB_LITE)	no GO terms	no GO terms	OG0000515	0.999	n
OG0000518	346	Epos_g2122.t1, Epos_g2123.t1	g2122.t1	sodium/potassium/calcium exchanger 3 isoform X2	0				IPR004837 (PFAM); IPR004481 (TIGRFAM); G3DSA:1.20.1420.30 (GENE3D); PTHR10846:SF42 (PANTHER); IPR004481 (PANTHER)	C:GO:0016021; P:GO:0055085	C:integral component of membrane; P:transmembrane transport	OG0000518	0.999	n
OG0000519	347	Epos_g29250.t1, Epos_g3464.t1, Epos_g3469.t1, Epos_g5235.t1, Epos_g5236.t1	g29250.t1	saccharopine dehydrogenase-like oxidoreductase	1				G3DSA:3.40.50.720 (GENE3D); PTHR12286:SF5 (PANTHER); PTHR12286:SF5 (PANTHER); PTHR12286 (PANTHER)	no GO terms	no GO terms	OG0000519	0.999	n
OG0000520	348	Epos_g10204.t1, Epos_g10206.t1, Epos_g10207.t1, Epos_g10208.t1, Epos_g10209.t1, Epos_g10210.t1, Epos_g24206.t1, Epos_g24207.t1, Epos_g24208.t1, Epos_g28646.t1, Epos_g30663.t1	g10204.t1	XP_013172052.1papilio_xuthus_pxut1_refseq_core_32_85_1 protein uncharacterized LOC106121097, transcript variant X1	7				mobidb-lite (MOBIDB_LITE); mobidb-lite (MOBIDB_LITE); mobidb-lite (MOBIDB_LITE); mobidb-lite (MOBIDB_LITE); mobidb-lite (MOBIDB_LITE); mobidb-lite (MOBIDB_LITE); mobidb-lite (MOBIDB_LITE); mobidb-lite (MOBIDB_LITE); mobidb-lite (MOBIDB_LITE); mobidb-lite (MOBIDB_LITE); mobidb-lite (MOBIDB_LITE); mobidb-lite (MOBIDB_LITE); mobidb-lite (MOBIDB_LITE); mobidb-lite (MOBIDB_LITE); mobidb-lite (MOBIDB_L…	no GO terms	no GO terms	OG0000520	0.999	n
OG0000522	349	Epos_g22913.t1, Epos_g28668.t1, Epos_g30224.t1, Epos_g7384.t1	g22913.t1	protein scarlet-like	0	3	F:GO:0005524; C:GO:0016021; F:GO:0016887	F:ATP binding; C:integral component of membrane; F:ATPase activity	IPR003439 (PFAM); G3DSA:3.40.50.300 (GENE3D); IPR013525 (PFAM); mobidb-lite (MOBIDB_LITE); PTHR19241 (PANTHER); PTHR19241:SF340 (PANTHER); IPR003439 (PROSITE_PROFILES); IPR027417 (SUPERFAMILY)	F:GO:0005524; C:GO:0016020; F:GO:0016887	F:ATP binding; C:membrane; F:ATPase activity	OG0000522	0.999	n
OG0000523	350	Epos_g30036.t1, Epos_g3638.t1, Epos_g9905.t1	g30036.t1	XP_013175729.1papilio_xuthus_pxut1_refseq_core_32_85_1 protein uncharacterized LOC106123865	1	2	C:GO:0016020; C:GO:0016021	C:membrane; C:integral component of membrane	PTHR22255 (PANTHER)	no GO terms	no GO terms	OG0000523	0.999	n
OG0000525	351	Epos_g14094.t1, Epos_g21964.t1, Epos_g27513.t1, Epos_g30006.t1	g14094.t1	neuropeptide CCHamide-2 receptor-like	1	6	F:GO:0004930; P:GO:0007165; P:GO:0007186; F:GO:0008528; C:GO:0016020; C:GO:0016021	F:G protein-coupled receptor activity; P:signal transduction; P:G protein-coupled receptor signaling pathway; F:G protein-coupled peptide receptor activity; C:membrane; C:integral component of membrane	IPR001556 (PRINTS); IPR000276 (PRINTS); IPR000276 (PFAM); G3DSA:1.20.1070.10 (GENE3D); mobidb-lite (MOBIDB_LITE); PTHR45695 (PANTHER); PTHR45695:SF10 (PANTHER); IPR017452 (PROSITE_PROFILES); cd15927 (CDD); SSF81321 (SUPERFAMILY)	F:GO:0004930; P:GO:0007186; F:GO:0008528; C:GO:0016021	F:G protein-coupled receptor activity; P:G protein-coupled receptor signaling pathway; F:G protein-coupled peptide receptor activity; C:integral component of membrane	OG0000525	0.999	n
OG0000526	352	Epos_g22547.t1, Epos_g25235.t1, Epos_g4795.t1, Epos_g6737.t1	g22547.t1	protein mothers against dpp	2	7	F:GO:0003677; F:GO:0003700; C:GO:0005634; C:GO:0005667; C:GO:0005737; P:GO:0006355; P:GO:0007179	F:DNA binding; F:DNA-binding transcription factor activity; C:nucleus; C:transcription factor complex; C:cytoplasm; P:regulation of transcription, DNA-templated; P:transforming growth factor beta receptor signaling pathway	IPR001132 (SMART); IPR003619 (SMART); IPR017855 (G3DSA:2.60.200.GENE3D); IPR003619 (PFAM); IPR036578 (G3DSA:3.90.520.GENE3D); IPR001132 (PFAM); mobidb-lite (MOBIDB_LITE); mobidb-lite (MOBIDB_LITE); mobidb-lite (MOBIDB_LITE); IPR013790 (PANTHER); PTHR13703:SF41 (PANTHER); IPR001132 (PROSITE_PROFILES); IPR013019 (PROSITE_PROFILES); cd10490 (CDD); cd10497 (CDD); IPR036578 (SUPERFAMILY); IPR008984 (S…	F:GO:0003700; F:GO:0005515; C:GO:0005667; P:GO:0006355; P:GO:0007179	F:DNA-binding transcription factor activity; F:protein binding; C:transcription factor complex; P:regulation of transcription, DNA-templated; P:transforming growth factor beta receptor signaling pathway	OG0000526	0.999	n
OG0000527	353	Epos_g13932.t1, Epos_g14510.t1, Epos_g21220.t1, Epos_g25347.t1	g13932.t1	b(0,+)-type amino acid transporter 1-like isoform X1	2				G3DSA:1.20.1740.10 (GENE3D); IPR002293 (PIRSF); IPR002293 (PFAM); mobidb-lite (MOBIDB_LITE); PTHR11785 (PANTHER); PTHR11785:SF512 (PANTHER)	C:GO:0016020; F:GO:0022857; P:GO:0055085	C:membrane; F:transmembrane transporter activity; P:transmembrane transport	OG0000527	0.999	n
OG0000528	354	Epos_g13042.t1, Epos_g16104.t1, Epos_g24493.t1	g13042.t1	XP_011551617.1plutella_xylostella_dbmfjv1x1_core_32_85_1 protein acylphosphatase-2	0	1	F:GO:0003998	F:acylphosphatase activity	IPR020456 (PRINTS); IPR001792 (PFAM); G3DSA:3.30.70.100 (GENE3D); PTHR10029:SF10 (PANTHER); IPR020456 (PANTHER); IPR001792 (PROSITE_PROFILES); IPR036046 (SUPERFAMILY)	F:GO:0003998	F:acylphosphatase activity	OG0000528	0.999	n
OG0000529	355	Epos_g12229.t1, Epos_g17550.t1, Epos_g19675.t1	g12229.t1	potassium voltage-gated channel protein Shaw-like isoform X1	0	5	F:GO:0005249; C:GO:0008076; P:GO:0034765; P:GO:0051260; P:GO:0071805	F:voltage-gated potassium channel activity; C:voltage-gated potassium channel complex; P:regulation of ion transmembrane transport; P:protein homooligomerization; P:potassium ion transmembrane transport	IPR003968 (PRINTS); PR00169 (PRINTS); IPR003974 (PRINTS); IPR003131 (PFAM); G3DSA:1.10.287.70 (GENE3D); IPR027359 (G3DSA:1.20.120.GENE3D); IPR005821 (PFAM); G3DSA:3.30.710.10 (GENE3D); mobidb-lite (MOBIDB_LITE); mobidb-lite (MOBIDB_LITE); mobidb-lite (MOBIDB_LITE); mobidb-lite (MOBIDB_LITE); mobidb-lite (MOBIDB_LITE); IPR028325 (PANTHER); IPR015572 (PTHR11537:PANTHER); cd18416 (CDD); SSF81324 (SU…	F:GO:0005216; F:GO:0005249; P:GO:0006811; P:GO:0006813; C:GO:0008076; C:GO:0016020; P:GO:0051260; P:GO:0055085	F:ion channel activity; F:voltage-gated potassium channel activity; P:ion transport; P:potassium ion transport; C:voltage-gated potassium channel complex; C:membrane; P:protein homooligomerization; P:transmembrane transport	OG0000529	0.999	n
OG0000530	356	Epos_g13147.t1, Epos_g13148.t1, Epos_g13149.t1, Epos_g13150.t1, Epos_g13152.t1, Epos_g13153.t1, Epos_g1472.t1, Epos_g6355.t1	g13147.t1	protein apterous-like isoform X1	6	4	C:GO:0005634; P:GO:0006355; F:GO:0043565; F:GO:0046872	C:nucleus; P:regulation of transcription, DNA-templated; F:sequence-specific DNA binding; F:metal ion binding	G3DSA:1.10.10.60 (GENE3D); mobidb-lite (MOBIDB_LITE); mobidb-lite (MOBIDB_LITE); IPR001356 (CDD)	F:GO:0003677	F:DNA binding	OG0000530	0.999	n
OG0000531	357	Epos_g3944.t1, Epos_g3945.t1	g3944.t1	atlastin-like	0	5	F:GO:0000166; F:GO:0003924; F:GO:0005525; C:GO:0016020; C:GO:0016021	F:nucleotide binding; F:GTPase activity; F:GTP binding; C:membrane; C:integral component of membrane	G3DSA:3.40.50.300 (GENE3D); G3DSA:1.20.58.420 (GENE3D); IPR015894 (PFAM); G3DSA:3.40.50.300 (GENE3D); PTHR10751:SF42 (PANTHER); PTHR10751 (PANTHER); PTHR10751 (PANTHER); PTHR10751:SF42 (PANTHER); IPR030386 (PROSITE_PROFILES); cd01851 (CDD); IPR036543 (SUPERFAMILY); IPR027417 (SUPERFAMILY)	F:GO:0003924; F:GO:0005525	F:GTPase activity; F:GTP binding	OG0000531	0.999	n
OG0000534	358	Epos_g1461.t1, Epos_g1462.t1, Epos_g9045.t1, Epos_g9047.t1	g1461.t1	hepatic leukemia factor isoform X4	2				IPR004827 (PFAM); G3DSA:1.20.5.170 (GENE3D); mobidb-lite (MOBIDB_LITE); mobidb-lite (MOBIDB_LITE); mobidb-lite (MOBIDB_LITE); mobidb-lite (MOBIDB_LITE); mobidb-lite (MOBIDB_LITE); IPR040223 (PANTHER); IPR004827 (PROSITE_PROFILES); cd14695 (CDD); SSF57959 (SUPERFAMILY)	F:GO:0003700; P:GO:0006355; P:GO:0006357	F:DNA-binding transcription factor activity; P:regulation of transcription, DNA-templated; P:regulation of transcription by RNA polymerase II	OG0000534	0.999	n
OG0000535	359	Epos_g914.t1, Epos_g916.t1	g914.t1	SET and MYND domain-containing protein 4	0				G3DSA:3.30.60.180 (GENE3D); G3DSA:3.30.70.3410 (GENE3D); IPR001214 (PFAM); G3DSA:2.170.270.10 (GENE3D); IPR011990 (G3DSA:1.25.40.GENE3D); mobidb-lite (MOBIDB_LITE); PTHR46165 (PANTHER); PTHR46165:SF3 (PANTHER); IPR001214 (PROSITE_PROFILES); SSF144232 (SUPERFAMILY); SSF82199 (SUPERFAMILY); IPR011990 (SUPERFAMILY)	F:GO:0005515	F:protein binding	OG0000535	0.999	n
OG0000536	360	Epos_g19843.t1, Epos_g19844.t1, Epos_g19845.t1, Epos_g4165.t1, Epos_g4166.t1, Epos_g4167.t1	g19843.t1	uncharacterized oxidoreductase YjmC-like	3	2	F:GO:0016491; P:GO:0055114	F:oxidoreductase activity; P:oxidation-reduction process	G3DSA:1.10.1530.10 (GENE3D); G3DSA:3.30.1370.60 (GENE3D); IPR003767 (PFAM); IPR003767 (PANTHER); PTHR11091:SF0 (PANTHER); IPR036111 (SUPERFAMILY)	F:GO:0016491; P:GO:0055114	F:oxidoreductase activity; P:oxidation-reduction process	OG0000536	0.999	n
OG0000537	361	Epos_g28794.t1, Epos_g9088.t1	g28794.t1	collagen alpha-2(IV) chain-like	0	1	F:GO:0042302	F:structural constituent of cuticle	IPR000618 (PFAM); mobidb-lite (MOBIDB_LITE); mobidb-lite (MOBIDB_LITE); mobidb-lite (MOBIDB_LITE); mobidb-lite (MOBIDB_LITE); mobidb-lite (MOBIDB_LITE); mobidb-lite (MOBIDB_LITE); mobidb-lite (MOBIDB_LITE); mobidb-lite (MOBIDB_LITE); mobidb-lite (MOBIDB_LITE); mobidb-lite (MOBIDB_LITE); PTHR10380 (PANTHER); PTHR10380:SF192 (PANTHER); IPR000618 (PROSITE_PROFILES)	F:GO:0042302	F:structural constituent of cuticle	OG0000537	0.999	n
OG0000539	362	Epos_g26261.t1, Epos_g27870.t1, Epos_g4711.t1, Epos_g613.t1	g26261.t1	DNA repair protein RAD51 homolog 1	2	8	F:GO:0000150; P:GO:0000724; F:GO:0003690; F:GO:0003697; F:GO:0005524; C:GO:0005634; F:GO:0008094; P:GO:1990426	F:recombinase activity; P:double-strand break repair via homologous recombination; F:double-stranded DNA binding; F:single-stranded DNA binding; F:ATP binding; C:nucleus; F:DNA-dependent ATPase activity; P:mitotic recombination-dependent replication fork processing	G3DSA:3.40.50.300 (GENE3D); IPR013632 (PFAM); G3DSA:1.10.150.20 (GENE3D); PF14520 (PFAM); G3DSA:3.40.50.300 (GENE3D); PTHR22942 (PANTHER); PTHR22942:SF39 (PANTHER); IPR020588 (PROSITE_PROFILES); IPR020587 (PROSITE_PROFILES); IPR027417 (SUPERFAMILY); IPR010995 (SUPERFAMILY)	F:GO:0000166; F:GO:0003677; F:GO:0005524; P:GO:0006259; P:GO:0006281; F:GO:0008094	F:nucleotide binding; F:DNA binding; F:ATP binding; P:DNA metabolic process; P:DNA repair; F:DNA-dependent ATPase activity	OG0000539	0.999	n
OG0000541	363	Epos_g1153.t1	g1153.t1	vanin-like protein 2 isoform X2	0				IPR003010 (PFAM); IPR036526 (G3DSA:3.60.110.GENE3D); IPR040154 (PANTHER); PTHR10609:SF14 (PANTHER); IPR003010 (PROSITE_PROFILES); IPR036526 (SUPERFAMILY)	P:GO:0006807	P:nitrogen compound metabolic process	OG0000541	0.999	n
OG0000542	364	Epos_g3835.t1, Epos_g6533.t1	g3835.t1	XP_004927254.1bombyx_mori_asm15162v1_core_32_85_1 protein sideroflexin-1	0	4	F:GO:0015075; C:GO:0016021; C:GO:0031966; P:GO:0034220	F:ion transmembrane transporter activity; C:integral component of membrane; C:mitochondrial membrane; P:ion transmembrane transport	IPR004686 (TIGRFAM); IPR004686 (PFAM); IPR004686 (PANTHER); PTHR11153:SF8 (PANTHER)	P:GO:0006811; F:GO:0015075; C:GO:0016020; P:GO:0055085	P:ion transport; F:ion transmembrane transporter activity; C:membrane; P:transmembrane transport	OG0000542	0.999	n
OG0000543	365	Epos_g10580.t1	g10580.t1	protein obstructor-E-like	0	3	C:GO:0005576; P:GO:0006030; F:GO:0008061	C:extracellular region; P:chitin metabolic process; F:chitin binding	G3DSA:2.170.140.10 (GENE3D); IPR002557 (PFAM); mobidb-lite (MOBIDB_LITE); mobidb-lite (MOBIDB_LITE); mobidb-lite (MOBIDB_LITE); PTHR23301:SF68 (PANTHER); PTHR23301 (PANTHER); IPR002557 (PROSITE_PROFILES); IPR002557 (PROSITE_PROFILES); IPR002557 (PROSITE_PROFILES); IPR036508 (SUPERFAMILY); IPR036508 (SUPERFAMILY); IPR036508 (SUPERFAMILY)	C:GO:0005576; P:GO:0006030; F:GO:0008061	C:extracellular region; P:chitin metabolic process; F:chitin binding	OG0000543	0.999	n
OG0000544	366	Epos_g18916.t1, Epos_g19263.t1, Epos_g8345.t1	g18916.t1	DNA-binding protein D-ETS-6-like	0				IPR013761 (G3DSA:1.10.150.GENE3D); IPR003118 (PFAM); mobidb-lite (MOBIDB_LITE); mobidb-lite (MOBIDB_LITE); mobidb-lite (MOBIDB_LITE); mobidb-lite (MOBIDB_LITE); IPR013761 (SUPERFAMILY)	C:GO:0005634; F:GO:0043565	C:nucleus; F:sequence-specific DNA binding	OG0000544	0.999	n
OG0000545	367	Epos_g12324.t1, Epos_g8338.t1	g12324.t1	ATP-dependent DNA helicase Q1-like	0	7	F:GO:0003676; F:GO:0003678; F:GO:0005524; C:GO:0005634; P:GO:0006281; P:GO:0006310; P:GO:0032392	F:nucleic acid binding; F:DNA helicase activity; F:ATP binding; C:nucleus; P:DNA repair; P:DNA recombination; P:DNA geometric change	IPR001650 (PFAM); IPR032284 (PFAM); IPR036388 (G3DSA:1.10.10.GENE3D); IPR004589 (TIGRFAM); IPR011545 (PFAM); G3DSA:3.40.50.300 (GENE3D); G3DSA:3.40.50.300 (GENE3D); mobidb-lite (MOBIDB_LITE); mobidb-lite (MOBIDB_LITE); PTHR13710:SF72 (PANTHER); PTHR13710 (PANTHER); IPR001650 (PROSITE_PROFILES); IPR014001 (PROSITE_PROFILES); cd18015 (CDD); cd18794 (CDD); IPR027417 (SUPERFAMILY); IPR027417 (SUPERFA…	F:GO:0003676; F:GO:0004386; F:GO:0005524; P:GO:0006310	F:nucleic acid binding; F:helicase activity; F:ATP binding; P:DNA recombination	OG0000545	0.999	n
OG0000546	368	Epos_g11404.t1, Epos_g11405.t1, Epos_g11407.t1, Epos_g24901.t1, Epos_g28427.t1, Epos_g29492.t1, Epos_g30441.t1, Epos_g31233.t1, Epos_g8882.t1, Epos_g8884.t1	g11404.t1	baculoviral IAP repeat-containing protein 6	4	4	F:GO:0004842; P:GO:0006915; P:GO:0016567; P:GO:0032465	F:ubiquitin-protein transferase activity; P:apoptotic process; P:protein ubiquitination; P:regulation of cytokinesis	IPR015943 (G3DSA:2.130.10.GENE3D); G3DSA:1.10.1170.10 (GENE3D); IPR001370 (PFAM); mobidb-lite (MOBIDB_LITE); mobidb-lite (MOBIDB_LITE); mobidb-lite (MOBIDB_LITE); PTHR46116 (PANTHER); PTHR46116:SF6 (PANTHER); IPR001370 (PROSITE_PROFILES); IPR001370 (CDD); SSF69322 (SUPERFAMILY); SSF57924 (SUPERFAMILY)	F:GO:0005515	F:protein binding	OG0000546	0.999	n
OG0000548	369	Epos_g13425.t1, Epos_g19598.t1, Epos_g22193.t1, Epos_g8548.t1	g13425.t1	hexosaminidase D-like	2	5	F:GO:0004553; P:GO:0005975; F:GO:0015929; C:GO:0016020; C:GO:0016021	F:hydrolase activity, hydrolyzing O-glycosyl compounds; P:carbohydrate metabolic process; F:hexosaminidase activity; C:membrane; C:integral component of membrane	G3DSA:3.20.20.80 (GENE3D); IPR038901 (PANTHER); IPR017853 (SUPERFAMILY); IPR017853 (SUPERFAMILY)	F:GO:0015929	F:hexosaminidase activity	OG0000548	0.999	n
OG0000549	370	Epos_g18245.t1, Epos_g22122.t1, Epos_g8178.t1	g18245.t1	pyruvate kinase-like isoform X2	0				IPR001697 (PRINTS); IPR015806 (G3DSA:2.40.33.GENE3D); IPR015793 (PFAM); IPR001697 (TIGRFAM); IPR001697 (PANTHER); PTHR11817:SF83 (PANTHER); IPR011037 (SUPERFAMILY); IPR015813 (SUPERFAMILY)	F:GO:0000287; F:GO:0003824; F:GO:0004743; P:GO:0006096; F:GO:0030955	F:magnesium ion binding; F:catalytic activity; F:pyruvate kinase activity; P:glycolytic process; F:potassium ion binding	OG0000549	0.999	n
OG0000550	371	Epos_g20599.t1, Epos_g20602.t1, Epos_g359.t1	g20599.t1	translin-associated factor X-interacting protein 1-like	0				PTHR16306:SF0 (PANTHER); PTHR16306 (PANTHER)	no GO terms	no GO terms	OG0000550	0.999	n
OG0000551	372	Epos_g24729.t1, Epos_g2671.t1, Epos_g2676.t1, Epos_g2678.t1, Epos_g2679.t1, Epos_g2682.t1, Epos_g30961.t1	g24729.t1	laminin subunit alpha-1	4				PR00011 (PRINTS); IPR002049 (SMART); IPR000742 (SMART); IPR000034 (SMART); G3DSA:2.10.25.10 (GENE3D); G3DSA:2.10.25.10 (GENE3D); G3DSA:2.170.300.10 (GENE3D); IPR002049 (PFAM); G3DSA:2.10.25.10 (GENE3D); IPR000034 (PFAM); PTHR10574:SF291 (PANTHER); PTHR10574 (PANTHER); IPR002049 (PROSITE_PROFILES); IPR002049 (PROSITE_PROFILES); IPR002049 (PROSITE_PROFILES); IPR002049 (PROSITE_PROFILES); IPR002049 …	no GO terms	no GO terms	OG0000551	0.999	n
OG0000552	373	Epos_g14158.t1, Epos_g14161.t1	g14158.t1	P protein-like isoform X1	0				IPR004680 (PFAM); mobidb-lite (MOBIDB_LITE); PTHR43568 (PANTHER); cd01116 (CDD)	C:GO:0016021; P:GO:0055085	C:integral component of membrane; P:transmembrane transport	OG0000552	0.999	n
OG0000553	374	Epos_g21636.t1, Epos_g21640.t1, Epos_g9038.t1, Epos_g9044.t1, Epos_g9876.t1	g21636.t1	ATP synthase subunit beta, mitochondrial	2	4	F:GO:0005524; P:GO:0015986; C:GO:0045261; F:GO:0046933	F:ATP binding; P:ATP synthesis coupled proton transport; C:proton-transporting ATP synthase complex, catalytic core F(1); F:proton-transporting ATP synthase activity, rotational mechanism	IPR003593 (SMART); IPR000194 (PFAM); G3DSA:3.40.50.300 (GENE3D); IPR005722 (TIGRFAM); IPR004100 (PFAM); IPR024034 (G3DSA:1.10.1140.GENE3D); PIRSF039072 (PIRSF); G3DSA:2.40.10.170 (GENE3D); PTHR15184:SF44 (PANTHER); PTHR15184 (PANTHER); IPR005722 (HAMAP); cd01133 (CDD); cd18115 (CDD); cd18110 (CDD); SSF47917 (SUPERFAMILY); IPR036121 (SUPERFAMILY); IPR027417 (SUPERFAMILY)	F:GO:0005524; P:GO:0015986; C:GO:0045261; P:GO:0046034; F:GO:0046933; P:GO:1902600	F:ATP binding; P:ATP synthesis coupled proton transport; C:proton-transporting ATP synthase complex, catalytic core F(1); P:ATP metabolic process; F:proton-transporting ATP synthase activity, rotational mechanism; P:proton transmembrane transport	OG0000553	0.999	n
OG0000557	375	Epos_g12142.t1, Epos_g28517.t1, Epos_g29015.t1, Epos_g4416.t1	g12142.t1	neuronal acetylcholine receptor subunit alpha-7 isoform X1	2	7	F:GO:0004888; C:GO:0016021; F:GO:0022848; C:GO:0030054; P:GO:0034220; C:GO:0045211; P:GO:0060079	F:transmembrane signaling receptor activity; C:integral component of membrane; F:acetylcholine-gated cation-selective channel activity; C:cell junction; P:ion transmembrane transport; C:postsynaptic membrane; P:excitatory postsynaptic potential	G3DSA:1.20.58.390 (GENE3D); IPR036734 (G3DSA:2.70.170.GENE3D); G3DSA:1.20.58.390 (GENE3D); IPR006029 (PFAM); IPR006202 (PFAM); IPR006201 (PANTHER); PTHR18945:SF799 (PANTHER); IPR006201 (PANTHER); cd19064 (CDD); cd19032 (CDD); IPR036734 (SUPERFAMILY); IPR036719 (SUPERFAMILY)	F:GO:0004888; F:GO:0005216; F:GO:0005230; P:GO:0006811; C:GO:0016021; P:GO:0034220	F:transmembrane signaling receptor activity; F:ion channel activity; F:extracellular ligand-gated ion channel activity; P:ion transport; C:integral component of membrane; P:ion transmembrane transport	OG0000557	0.999	n
OG0000558	376	Epos_g10690.t1, Epos_g18485.t1, Epos_g19838.t1	g10690.t1	XP_013135414.1papilio_polytes_ppol1_refseq_core_32_85_1 protein uncharacterized LOC106100894, transcript variant X2	1	4	P:GO:0007155; C:GO:0016020; C:GO:0016021; P:GO:0042246	P:cell adhesion; C:membrane; C:integral component of membrane; P:tissue regeneration	IPR007007 (PFAM); mobidb-lite (MOBIDB_LITE); PTHR12316:SF20 (PANTHER); IPR007007 (PANTHER)	P:GO:0007155; C:GO:0016021; P:GO:0042246	P:cell adhesion; C:integral component of membrane; P:tissue regeneration	OG0000558	0.999	n
OG0000560	377	Epos_g15519.t1, Epos_g5813.t1, Epos_g5815.t1, Epos_g5816.t1, Epos_g5818.t1	g15519.t1	monocarboxylate transporter 12 isoform X2	3	2	C:GO:0016021; P:GO:0055085	C:integral component of membrane; P:transmembrane transport	G3DSA:1.20.1250.20 (GENE3D); PTHR11360:SF93 (PANTHER); PTHR11360:SF93 (PANTHER); PTHR11360 (PANTHER); PTHR11360 (PANTHER); PTHR11360:SF93 (PANTHER); cd17352 (CDD); IPR036259 (SUPERFAMILY)	no GO terms	no GO terms	OG0000560	0.999	n
OG0000563	378	Epos_g27904.t1, Epos_g29637.t1, Epos_g3773.t1, Epos_g3774.t1	g27904.t1	farnesyl pyrophosphate synthase-like	2	2	P:GO:0008299; F:GO:0016740	P:isoprenoid biosynthetic process; F:transferase activity	IPR008949 (G3DSA:1.10.600.GENE3D); IPR000092 (PFAM); mobidb-lite (MOBIDB_LITE); mobidb-lite (MOBIDB_LITE); IPR039702 (PANTHER); IPR008949 (SUPERFAMILY)	F:GO:0004161; F:GO:0004337; P:GO:0008299; P:GO:0033384; P:GO:0045337	F:dimethylallyltranstransferase activity; F:geranyltranstransferase activity; P:isoprenoid biosynthetic process; P:geranyl diphosphate biosynthetic process; P:farnesyl diphosphate biosynthetic process	OG0000563	0.999	n
OG0000564	379	Epos_g22851.t1, Epos_g8146.t1	g22851.t1	eukaryotic initiation factor 4A-III	0	4	F:GO:0003743; F:GO:0004386; F:GO:0005524; P:GO:0006413	F:translation initiation factor activity; F:helicase activity; F:ATP binding; P:translational initiation	IPR014001 (SMART); IPR001650 (SMART); G3DSA:3.40.50.300 (GENE3D); IPR001650 (PFAM); IPR011545 (PFAM); G3DSA:3.40.50.300 (GENE3D); PTHR24031 (PANTHER); PTHR24031:SF57 (PANTHER); IPR014001 (PROSITE_PROFILES); IPR014014 (PROSITE_PROFILES); IPR001650 (PROSITE_PROFILES); cd18787 (CDD); cd18045 (CDD); IPR027417 (SUPERFAMILY)	F:GO:0003676; F:GO:0005524	F:nucleic acid binding; F:ATP binding	OG0000564	0.999	n
OG0000565	380	Epos_g11655.t1, Epos_g11657.t1, Epos_g16957.t1, Epos_g24039.t1, Epos_g24040.t1, Epos_g27483.t1, Epos_g30432.t1	g11655.t1	neuropeptides capa receptor-like	3	3	F:GO:0001607; P:GO:0007218; C:GO:0016021	F:neuromedin U receptor activity; P:neuropeptide signaling pathway; C:integral component of membrane	IPR000276 (PRINTS); G3DSA:1.20.1070.10 (GENE3D); IPR000276 (PFAM); PTHR24243:SF107 (PANTHER); PTHR24243 (PANTHER); IPR017452 (PROSITE_PROFILES); cd15134 (CDD); SSF81321 (SUPERFAMILY)	F:GO:0004930; P:GO:0007186; C:GO:0016021	F:G protein-coupled receptor activity; P:G protein-coupled receptor signaling pathway; C:integral component of membrane	OG0000565	0.999	n
OG0000566	381	Epos_g14777.t1, Epos_g14778.t1, Epos_g9502.t1	g14777.t1	lachesin isoform X1	0				PTHR23279:SF37 (PANTHER); PTHR23279:SF37 (PANTHER); IPR037448 (PANTHER); IPR037448 (PANTHER); IPR036179 (SUPERFAMILY)	no GO terms	no GO terms	OG0000566	0.999	n
OG0000567	382	Epos_g12267.t1, Epos_g19402.t1, Epos_g19405.t1, Epos_g20857.t1, Epos_g20858.t1, Epos_g24226.t1, Epos_g25676.t1, Epos_g27496.t1	g12267.t1	phospholipid phosphatase 2-like isoform X1	4				G3DSA:1.20.144.10 (GENE3D); IPR000326 (PFAM); PTHR10165:SF103 (PANTHER); PTHR10165 (PANTHER); IPR036938 (SUPERFAMILY)	no GO terms	no GO terms	OG0000567	0.999	n
OG0000568	383	Epos_g15350.t1, Epos_g30469.t1, Epos_g7538.t1	g15350.t1	cytoplasmic dynein 2 heavy chain 1	-1	7	F:GO:0003777; F:GO:0005524; C:GO:0005858; P:GO:0007018; F:GO:0016887; C:GO:0030286; P:GO:0060285	F:microtubule motor activity; F:ATP binding; C:axonemal dynein complex; P:microtubule-based movement; F:ATPase activity; C:dynein complex; P:cilium-dependent cell motility	G3DSA:3.40.50.300 (GENE3D); IPR024743 (PFAM); IPR024317 (PFAM); G3DSA:1.20.920.20 (GENE3D); G3DSA:1.20.920.20 (GENE3D); mobidb-lite (MOBIDB_LITE); mobidb-lite (MOBIDB_LITE); PTHR45703:SF8 (PANTHER); PTHR45703 (PANTHER); PTHR45703:SF8 (PANTHER); PTHR45703 (PANTHER)	no GO terms	no GO terms	OG0000568	0.999	n
OG0000569	384	Epos_g15684.t1, Epos_g15685.t1, Epos_g16347.t1, Epos_g23110.t1, Epos_g24482.t1	g15684.t1	XP_012553109.1bombyx_mori_asm15162v1_core_32_85_1 protein uncharacterized LOC101741141, transcript variant X1	3				IPR013783 (G3DSA:2.60.40.GENE3D); IPR036445 (G3DSA:4.10.1240.GENE3D); IPR013783 (G3DSA:2.60.40.GENE3D); PF13927 (PFAM); IPR000742 (PFAM); G3DSA:2.10.25.10 (GENE3D); PTHR45813 (PANTHER); PTHR45813:SF8 (PANTHER); IPR007110 (PROSITE_PROFILES); IPR007110 (PROSITE_PROFILES); IPR000742 (PROSITE_PROFILES); cd00054 (CDD); cd00096 (CDD); IPR036179 (SUPERFAMILY); SSF57196 (SUPERFAMILY); IPR036179 (SUPERFAM…	F:GO:0004930; C:GO:0016020	F:G protein-coupled receptor activity; C:membrane	OG0000569	0.999	n
OG0000570	385	Epos_g18098.t1, Epos_g18099.t1, Epos_g18100.t1, Epos_g2700.t1, Epos_g31018.t1	g18098.t1	XP_013147097.1papilio_polytes_ppol1_refseq_core_32_85_1 protein proteolipid protein 2-like, transcript variant X1	2	1	C:GO:0016021	C:integral component of membrane	PTHR22776:SF49 (PANTHER); PTHR22776 (PANTHER); IPR008253 (PROSITE_PROFILES)	C:GO:0016020	C:membrane	OG0000570	0.999	n
OG0000575	386	Epos_g16450.t1, Epos_g16451.t1, Epos_g24439.t1	g16450.t1	XP_011555949.1plutella_xylostella_dbmfjv1x1_core_32_85_1 protein uncharacterized LOC105386985	0				IPR000582 (PRINTS); IPR014352 (G3DSA:1.20.80.GENE3D); IPR000582 (PFAM); G3DSA:4.10.60.10 (GENE3D); IPR001878 (PFAM); mobidb-lite (MOBIDB_LITE); PTHR23310 (PANTHER); PTHR23310:SF94 (PANTHER); IPR001878 (PROSITE_PROFILES); IPR001878 (PROSITE_PROFILES); IPR000582 (PROSITE_PROFILES); IPR035984 (SUPERFAMILY); IPR036875 (SUPERFAMILY)	F:GO:0000062; F:GO:0003676; F:GO:0008270	F:fatty-acyl-CoA binding; F:nucleic acid binding; F:zinc ion binding	OG0000575	0.999	n
OG0000576	387	Epos_g17052.t1, Epos_g19182.t1, Epos_g20805.t1	g17052.t1	protein lifeguard 1-like isoform X2	0				IPR006214 (PFAM); IPR006214 (PANTHER); PTHR23291:SF81 (PANTHER); cd10428 (CDD)	no GO terms	no GO terms	OG0000576	0.999	n
OG0000577	388	Epos_g5976.t1, Epos_g5977.t1, Epos_g5978.t1, Epos_g5979.t1	g5976.t1	XP_013145790.1papilio_polytes_ppol1_refseq_core_32_85_1 protein uncharacterized LOC106108964	2				IPR029277 (PFAM); PTHR39957 (PANTHER)	no GO terms	no GO terms	OG0000577	0.999	n
OG0000578	389	Epos_g7054.t1	g7054.t1	venom serine protease Bi-VSP-like isoform X1	-1	1	F:GO:0008233	F:peptidase activity	IPR001314 (PRINTS); G3DSA:2.40.10.10 (GENE3D); IPR022700 (PFAM); IPR001254 (PFAM); G3DSA:2.40.10.10 (GENE3D); IPR038565 (G3DSA:2.20.20.GENE3D); mobidb-lite (MOBIDB_LITE); mobidb-lite (MOBIDB_LITE); mobidb-lite (MOBIDB_LITE); mobidb-lite (MOBIDB_LITE); PTHR24253 (PANTHER); PTHR24253:SF95 (PANTHER); IPR001254 (PROSITE_PROFILES); IPR001254 (CDD); IPR009003 (SUPERFAMILY)	F:GO:0004252; P:GO:0006508	F:serine-type endopeptidase activity; P:proteolysis	OG0000578	0.999	n
OG0000579	390	Epos_g18061.t1, Epos_g25031.t1, Epos_g28688.t1	g18061.t1	annexin B9-like isoform X1	1	2	F:GO:0005509; F:GO:0005544	F:calcium ion binding; F:calcium-dependent phospholipid binding	IPR001464 (PRINTS); IPR018502 (PFAM); IPR037104 (G3DSA:1.10.220.GENE3D); IPR037104 (G3DSA:1.10.220.GENE3D); IPR037104 (G3DSA:1.10.220.GENE3D); IPR037104 (G3DSA:1.10.220.GENE3D); mobidb-lite (MOBIDB_LITE); mobidb-lite (MOBIDB_LITE); mobidb-lite (MOBIDB_LITE); mobidb-lite (MOBIDB_LITE); mobidb-lite (MOBIDB_LITE); PTHR10502:SF140 (PANTHER); PTHR10502 (PANTHER); PTHR10502:SF140 (PANTHER); SSF47874 (S…	F:GO:0005509; F:GO:0005544	F:calcium ion binding; F:calcium-dependent phospholipid binding	OG0000579	0.999	n
OG0000580	391	Epos_g1845.t1, Epos_g1851.t1	g1845.t1	zinc transporter ZIP1-like	0	5	C:GO:0016020; C:GO:0016021; P:GO:0030001; F:GO:0046873; P:GO:0055085	C:membrane; C:integral component of membrane; P:metal ion transport; F:metal ion transmembrane transporter activity; P:transmembrane transport	IPR003689 (PFAM); PTHR11040:SF133 (PANTHER); PTHR11040 (PANTHER)	C:GO:0016020; P:GO:0030001; F:GO:0046873; P:GO:0055085	C:membrane; P:metal ion transport; F:metal ion transmembrane transporter activity; P:transmembrane transport	OG0000580	0.999	n
OG0000581	392	Epos_g3069.t1	g3069.t1	neuronal acetylcholine receptor subunit beta-2-like	-1	4	F:GO:0004888; F:GO:0005230; C:GO:0016021; P:GO:0034220	F:transmembrane signaling receptor activity; F:extracellular ligand-gated ion channel activity; C:integral component of membrane; P:ion transmembrane transport	IPR006201 (PRINTS); G3DSA:1.20.58.390 (GENE3D); IPR036734 (G3DSA:2.70.170.GENE3D); IPR006202 (PFAM); IPR006201 (PANTHER); PTHR18945:SF824 (PANTHER); cd18989 (CDD); IPR036734 (SUPERFAMILY); IPR036719 (SUPERFAMILY)	F:GO:0004888; F:GO:0005216; F:GO:0005230; P:GO:0006811; C:GO:0016021; P:GO:0034220	F:transmembrane signaling receptor activity; F:ion channel activity; F:extracellular ligand-gated ion channel activity; P:ion transport; C:integral component of membrane; P:ion transmembrane transport	OG0000581	0.999	n
OG0000582	393	Epos_g24094.t1, Epos_g7979.t1	g24094.t1	DNA-directed RNA polymerase II subunit RPB2	0	5	F:GO:0001055; F:GO:0003677; C:GO:0005665; P:GO:0006366; F:GO:0032549	F:RNA polymerase II activity; F:DNA binding; C:RNA polymerase II, core complex; P:transcription by RNA polymerase II; F:ribonucleoside binding	G3DSA:3.90.1100.10 (GENE3D); IPR014724 (G3DSA:2.40.50.GENE3D); G3DSA:3.90.1800.10 (GENE3D); IPR007645 (PFAM); IPR007642 (PFAM); IPR007647 (PFAM); IPR037033 (G3DSA:2.40.270.GENE3D); IPR007646 (PFAM); IPR007641 (PFAM); G3DSA:3.90.1070.20 (GENE3D); IPR037034 (G3DSA:3.90.1110.GENE3D); IPR007120 (PFAM); IPR007644 (PFAM); IPR015712 (PANTHER); PTHR20856:SF7 (PANTHER); IPR015712 (CDD); SSF64484 (SUPERFAM…	F:GO:0003677; F:GO:0003899; P:GO:0006351; F:GO:0032549	F:DNA binding; F:DNA-directed 5'-3' RNA polymerase activity; P:transcription, DNA-templated; F:ribonucleoside binding	OG0000582	0.999	n
OG0000583	394	Epos_g1122.t1	g1122.t1	XP_004926918.1bombyx_mori_asm15162v1_core_32_85_1 protein uncharacterized LOC101735790	0				IPR018713 (PFAM); PTHR37159 (PANTHER)	no GO terms	no GO terms	OG0000583	0.999	n
OG0000584	395	Epos_g1941.t1, Epos_g27262.t1, Epos_g29546.t1	g1941.t1	XP_013166870.1papilio_xuthus_pxut1_refseq_core_32_85_1 protein calexcitin-1-like	0	1	F:GO:0005509	F:calcium ion binding	G3DSA:1.10.238.10 (GENE3D); PTHR10827:SF46 (PANTHER); PTHR10827 (PANTHER); IPR002048 (PROSITE_PROFILES); IPR002048 (PROSITE_PROFILES); IPR011992 (SUPERFAMILY)	F:GO:0005509	F:calcium ion binding	OG0000584	0.999	n
OG0000585	396	Epos_g11052.t1, Epos_g7899.t1, Epos_g7900.t1	g11052.t1	carbohydrate sulfotransferase 11	0	4	C:GO:0000139; F:GO:0008146; C:GO:0016021; P:GO:0016051	C:Golgi membrane; F:sulfotransferase activity; C:integral component of membrane; P:carbohydrate biosynthetic process	IPR005331 (PFAM); PTHR12137:SF30 (PANTHER); IPR018011 (PANTHER)	F:GO:0008146; C:GO:0016021; P:GO:0016051	F:sulfotransferase activity; C:integral component of membrane; P:carbohydrate biosynthetic process	OG0000585	0.999	n
OG0000586	397	Epos_g17952.t1, Epos_g30154.t1, Epos_g31155.t1	g17952.t1	CD63 antigen-like	1	1	C:GO:0016021	C:integral component of membrane	IPR000301 (PRINTS); IPR018499 (PFAM); IPR008952 (G3DSA:1.10.1450.GENE3D); PTHR19282:SF437 (PANTHER); PTHR19282 (PANTHER); cd03127 (CDD); cd03127 (CDD); IPR008952 (SUPERFAMILY)	C:GO:0016021	C:integral component of membrane	OG0000586	0.999	n
OG0000587	398	Epos_g506.t1, Epos_g8496.t1, Epos_g8499.t1	g506.t1	dual specificity tyrosine-phosphorylation-regulated kinase 2	0	2	F:GO:0016301; P:GO:0016310	F:kinase activity; P:phosphorylation	IPR000719 (PFAM); G3DSA:1.10.510.10 (GENE3D); G3DSA:3.30.200.20 (GENE3D); IPR042521 (G3DSA:1.10.8.GENE3D); PTHR24058:SF112 (PANTHER); PTHR24058 (PANTHER); IPR000719 (PROSITE_PROFILES); IPR011009 (SUPERFAMILY)	F:GO:0004672; F:GO:0005524; P:GO:0006468	F:protein kinase activity; F:ATP binding; P:protein phosphorylation	OG0000587	0.999	n
OG0000588	399	Epos_g28025.t1, Epos_g28026.t1, Epos_g28378.t1, Epos_g4356.t1, Epos_g9680.t1, Epos_g9681.t1	g28025.t1	XP_013135347.1papilio_polytes_ppol1_refseq_core_32_85_1 protein uncharacterized LOC106100834	4	1	C:GO:0016021	C:integral component of membrane	IPR015510 (PANTHER); PTHR11022:SF44 (PANTHER)	no GO terms	no GO terms	OG0000588	0.999	n
OG0000590	400	Epos_g2151.t1	g2151.t1	neprilysin-11 isoform X3	0	3	F:GO:0004222; P:GO:0006508; C:GO:0016021	F:metalloendopeptidase activity; P:proteolysis; C:integral component of membrane	IPR018497 (PRINTS); IPR042089 (G3DSA:1.10.1380.GENE3D); IPR008753 (PFAM); IPR018497 (PFAM); IPR024079 (G3DSA:3.40.390.GENE3D); IPR000718 (PANTHER); PTHR11733:SF207 (PANTHER); IPR000718 (CDD); SSF55486 (SUPERFAMILY)	F:GO:0004222; P:GO:0006508; F:GO:0008237	F:metalloendopeptidase activity; P:proteolysis; F:metallopeptidase activity	OG0000590	0.999	n
OG0000591	401	Epos_g10930.t1, Epos_g10932.t1	g10930.t1	mitochondrial 2-oxoglutarate/malate carrier protein-like	0	6	P:GO:0006839; F:GO:0015367; P:GO:0015742; C:GO:0016020; C:GO:0016021; C:GO:0031966	P:mitochondrial transport; F:oxoglutarate:malate antiporter activity; P:alpha-ketoglutarate transport; C:membrane; C:integral component of membrane; C:mitochondrial membrane	IPR018108 (PFAM); IPR023395 (G3DSA:1.50.40.GENE3D); PTHR45618:SF9 (PANTHER); PTHR45618 (PANTHER); IPR018108 (PROSITE_PROFILES); IPR018108 (PROSITE_PROFILES); IPR018108 (PROSITE_PROFILES); IPR023395 (SUPERFAMILY)	no GO terms	no GO terms	OG0000591	0.999	n
OG0000592	402	Epos_g19040.t1, Epos_g21897.t1, Epos_g21898.t1, Epos_g560.t1, Epos_g8361.t1	g19040.t1	aldose 1-epimerase	3	3	F:GO:0004034; P:GO:0019318; F:GO:0030246	F:aldose 1-epimerase activity; P:hexose metabolic process; F:carbohydrate binding	IPR015443 (PIRSF); IPR008183 (PFAM); IPR014718 (G3DSA:2.70.98.GENE3D); PTHR10091:SF0 (PANTHER); PTHR10091 (PANTHER); cd09019 (CDD); IPR011013 (SUPERFAMILY)	F:GO:0003824; P:GO:0005975; F:GO:0016853; P:GO:0019318; F:GO:0030246	F:catalytic activity; P:carbohydrate metabolic process; F:isomerase activity; P:hexose metabolic process; F:carbohydrate binding	OG0000592	0.999	n
OG0000593	403				-1							OG0000593	0.999	n
OG0000599	404	Epos_g18590.t1, Epos_g25605.t1, Epos_g29126.t1, Epos_g29549.t1, Epos_g8905.t1, Epos_g8906.t1, Epos_g8907.t1, Epos_g8908.t1	g18590.t1	XP_013171137.1papilio_xuthus_pxut1_refseq_core_32_85_1 protein uncharacterized LOC106120359	5				mobidb-lite (MOBIDB_LITE)	no GO terms	no GO terms	OG0000599	0.999	n
OG0000602	405	Epos_g31386.t1, Epos_g5805.t1	g31386.t1	pupal cuticle protein C1B-like	1				no IPS match	no IPS match	no IPS match	OG0000602	0.999	n
OG0000603	406	Epos_g14133.t1, Epos_g19232.t1	g14133.t1	14-3-3 protein zeta isoform X1	0	1	F:GO:0019904	F:protein domain specific binding	IPR000308 (PRINTS); IPR000308 (PIRSF); IPR036815 (G3DSA:1.20.190.GENE3D); IPR023410 (PFAM); IPR000308 (PANTHER); PTHR18860:SF64 (PANTHER); cd11310 (CDD); IPR036815 (SUPERFAMILY)	F:GO:0019904	F:protein domain specific binding	OG0000603	0.999	n
OG0000604	407	Epos_g30588.t1, Epos_g7870.t1, Epos_g7872.t1	g30588.t1	transcriptional repressor scratch 2-like	1	5	F:GO:0003700; C:GO:0005654; F:GO:0043565; P:GO:0045892; P:GO:0045944	F:DNA-binding transcription factor activity; C:nucleoplasm; F:sequence-specific DNA binding; P:negative regulation of transcription, DNA-templated; P:positive regulation of transcription by RNA polymerase II	IPR013087 (SMART); G3DSA:3.30.160.60 (GENE3D); G3DSA:3.30.160.60 (GENE3D); IPR013087 (PFAM); mobidb-lite (MOBIDB_LITE); mobidb-lite (MOBIDB_LITE); PTHR23226:SF139 (PANTHER); PTHR23226 (PANTHER); IPR013087 (PROSITE_PROFILES); IPR013087 (PROSITE_PROFILES); IPR013087 (PROSITE_PROFILES); IPR013087 (PROSITE_PROFILES); IPR013087 (PROSITE_PROFILES); IPR036236 (SUPERFAMILY); SSF101447 (SUPERFAMILY); IPR0…	F:GO:0003676	F:nucleic acid binding	OG0000604	0.999	n
OG0000605	408	Epos_g16066.t1, Epos_g30923.t1, Epos_g4522.t1, Epos_g4524.t1	g16066.t1	GTP-binding protein 1	1	2	F:GO:0003746; P:GO:0006414	F:translation elongation factor activity; P:translational elongation	G3DSA:2.40.30.10 (GENE3D); IPR000795 (PFAM); IPR004160 (PFAM); mobidb-lite (MOBIDB_LITE); mobidb-lite (MOBIDB_LITE); IPR039263 (PTHR43721:PANTHER); IPR039263 (PTHR43721:PANTHER); PTHR43721 (PANTHER); PTHR43721 (PANTHER); IPR039263 (PTHR43721:PANTHER); IPR000795 (PROSITE_PROFILES); IPR035531 (CDD); cd03694 (CDD); cd03708 (CDD); cd03708 (CDD); IPR009001 (SUPERFAMILY); IPR027417 (SUPERFAMILY); IPR00…	F:GO:0003924; F:GO:0005525	F:GTPase activity; F:GTP binding	OG0000605	0.999	n
OG0000606	409	Epos_g2958.t1, Epos_g5357.t1, Epos_g9608.t1	g2958.t1	peptidyl-prolyl cis-trans isomerase	1	6	P:GO:0000413; F:GO:0003723; F:GO:0003755; F:GO:0016018; P:GO:0042026; F:GO:0051082	P:protein peptidyl-prolyl isomerization; F:RNA binding; F:peptidyl-prolyl cis-trans isomerase activity; F:cyclosporin A binding; P:protein refolding; F:unfolded protein binding	IPR002130 (PRINTS); IPR002130 (PFAM); IPR029000 (G3DSA:2.40.100.GENE3D); mobidb-lite (MOBIDB_LITE); mobidb-lite (MOBIDB_LITE); PTHR11071 (PANTHER); PTHR11071:SF424 (PANTHER); IPR002130 (PROSITE_PROFILES); IPR029000 (SUPERFAMILY)	P:GO:0000413; F:GO:0003755	P:protein peptidyl-prolyl isomerization; F:peptidyl-prolyl cis-trans isomerase activity	OG0000606	0.999	n
OG0000607	410	Epos_g4242.t1, Epos_g6797.t1, Epos_g6798.t1, Epos_g6799.t1	g4242.t1	probable phosphorylase b kinase regulatory subunit beta isoform X2	2				IPR011613 (PFAM); IPR008734 (PANTHER); PTHR10749:SF8 (PANTHER); IPR008928 (SUPERFAMILY)	F:GO:0003824; F:GO:0005516; P:GO:0005977	F:catalytic activity; F:calmodulin binding; P:glycogen metabolic process	OG0000607	0.999	n
OG0000608	411	Epos_g8958.t1, Epos_g8960.t1, Epos_g8961.t1, Epos_g8962.t1, Epos_g8963.t1, Epos_g8964.t1, Epos_g8965.t1	g8958.t1	27 kDa hemolymph protein-like isoform X1	2	1	C:GO:0005576	C:extracellular region	IPR009832 (PFAM); IPR009832 (PANTHER)	no GO terms	no GO terms	OG0000608	0.999	n
OG0000610	412	Epos_g1668.t1, Epos_g1669.t1, Epos_g30756.t1	g1668.t1	F-box only protein 28	0				mobidb-lite (MOBIDB_LITE); mobidb-lite (MOBIDB_LITE); mobidb-lite (MOBIDB_LITE); mobidb-lite (MOBIDB_LITE); IPR039719 (PANTHER); PTHR13252:SF1 (PANTHER); SSF57997 (SUPERFAMILY)	no GO terms	no GO terms	OG0000610	0.999	n
OG0000611	413	Epos_g23118.t1, Epos_g3362.t1, Epos_g7138.t1	g23118.t1	carbonic anhydrase-related protein 10	0	2	F:GO:0004089; F:GO:0008270	F:carbonate dehydratase activity; F:zinc ion binding	IPR001148 (SMART); IPR036398 (G3DSA:3.10.200.GENE3D); IPR036398 (G3DSA:3.10.200.GENE3D); IPR001148 (PFAM); PTHR18952:SF226 (PANTHER); IPR023561 (PANTHER); IPR001148 (PROSITE_PROFILES); IPR036398 (SUPERFAMILY)	F:GO:0004089; F:GO:0008270	F:carbonate dehydratase activity; F:zinc ion binding	OG0000611	0.999	n
OG0000612	414	Epos_g7164.t1, Epos_g856.t1	g7164.t1	LIM domain only protein 3-like	0	1	F:GO:0046872	F:metal ion binding	G3DSA:2.10.110.10 (GENE3D); IPR001781 (PFAM); G3DSA:2.10.110.10 (GENE3D); mobidb-lite (MOBIDB_LITE); PTHR45787:SF9 (PANTHER); PTHR45787 (PANTHER); IPR001781 (PROSITE_PROFILES); IPR001781 (PROSITE_PROFILES); cd09390 (CDD); SSF57716 (SUPERFAMILY); SSF57716 (SUPERFAMILY); SSF57716 (SUPERFAMILY)	no GO terms	no GO terms	OG0000612	0.999	n
OG0000613	415	Epos_g5753.t1, Epos_g7184.t1	g5753.t1	potassium channel subfamily K member 9	0	3	C:GO:0005887; F:GO:0022841; P:GO:0071805	C:integral component of plasma membrane; F:potassium ion leak channel activity; P:potassium ion transmembrane transport	IPR003280 (PRINTS); IPR003092 (PRINTS); G3DSA:1.10.287.70 (GENE3D); IPR013099 (PFAM); IPR003092 (PIRSF); PTHR11003 (PANTHER); PTHR11003:SF253 (PANTHER); cd18595 (CDD); SSF81324 (SUPERFAMILY); SSF81324 (SUPERFAMILY)	F:GO:0005267; C:GO:0016020; P:GO:0071805	F:potassium channel activity; C:membrane; P:potassium ion transmembrane transport	OG0000613	0.999	n
OG0000614	416	Epos_g12778.t1, Epos_g14059.t1, Epos_g7231.t1	g12778.t1	pyrroline-5-carboxylate reductase-like isoform X1	1	3	F:GO:0004735; P:GO:0006561; P:GO:0055114	F:pyrroline-5-carboxylate reductase activity; P:proline biosynthetic process; P:oxidation-reduction process	IPR029036 (PFAM); G3DSA:1.10.3730.10 (GENE3D); IPR000304 (TIGRFAM); G3DSA:1.10.3730.10 (GENE3D); IPR028939 (PFAM); G3DSA:3.40.50.720 (GENE3D); G3DSA:1.10.3730.10 (GENE3D); PTHR11645 (PANTHER); PTHR11645:SF46 (PANTHER); PTHR11645 (PANTHER); PTHR11645:SF46 (PANTHER); PTHR11645 (PANTHER); IPR000304 (HAMAP); IPR036291 (SUPERFAMILY); IPR008927 (SUPERFAMILY); IPR008927 (SUPERFAMILY); IPR008927 (SUPERFA…	F:GO:0004735; P:GO:0006561; P:GO:0055114	F:pyrroline-5-carboxylate reductase activity; P:proline biosynthetic process; P:oxidation-reduction process	OG0000614	0.999	n
OG0000615	417	Epos_g11694.t1, Epos_g16257.t1, Epos_g16259.t1, Epos_g23286.t1, Epos_g26446.t1	g11694.t1	cyclin-dependent kinase-like 1	1	1	F:GO:0016301	F:kinase activity	G3DSA:3.30.200.20 (GENE3D); IPR000719 (PFAM); G3DSA:1.10.510.10 (GENE3D); mobidb-lite (MOBIDB_LITE); mobidb-lite (MOBIDB_LITE); PTHR24056 (PANTHER); PTHR24056:SF241 (PANTHER); IPR000719 (PROSITE_PROFILES); IPR011009 (SUPERFAMILY)	F:GO:0004672; F:GO:0005524; P:GO:0006468	F:protein kinase activity; F:ATP binding; P:protein phosphorylation	OG0000615	0.999	n
OG0000616	418				-1							OG0000616	0.999	n
OG0000617	419	Epos_g14288.t1, Epos_g26017.t1, Epos_g4092.t1	g14288.t1	serine/threonine-protein kinase Aurora-2-like	0	10	F:GO:0000166; C:GO:0000780; C:GO:0005876; P:GO:0006468; P:GO:0007052; C:GO:0031616; C:GO:0032133; P:GO:0032465; F:GO:0035174; C:GO:0051233	F:nucleotide binding; C:condensed nuclear chromosome, centromeric region; C:spindle microtubule; P:protein phosphorylation; P:mitotic spindle organization; C:spindle pole centrosome; C:chromosome passenger complex; P:regulation of cytokinesis; F:histone serine kinase activity; C:spindle midzone	G3DSA:1.10.510.10 (GENE3D); IPR000719 (PFAM); PIRSF000654 (PIRSF); G3DSA:3.30.200.20 (GENE3D); PTHR24350:SF0 (PANTHER); IPR030616 (PANTHER); IPR000719 (PROSITE_PROFILES); cd14007 (CDD); IPR011009 (SUPERFAMILY)	F:GO:0004672; F:GO:0005524; P:GO:0006468	F:protein kinase activity; F:ATP binding; P:protein phosphorylation	OG0000617	0.999	n
OG0000618	420	Epos_g10097.t1, Epos_g10099.t1, Epos_g10101.t1, Epos_g23337.t1	g10097.t1	prolactin-releasing peptide receptor-like	1	3	F:GO:0004983; P:GO:0007218; C:GO:0016021	F:neuropeptide Y receptor activity; P:neuropeptide signaling pathway; C:integral component of membrane	IPR000276 (PRINTS); IPR000611 (PRINTS); IPR000276 (SMART); G3DSA:1.20.1070.10 (GENE3D); IPR000276 (PFAM); mobidb-lite (MOBIDB_LITE); mobidb-lite (MOBIDB_LITE); PTHR24235:SF12 (PANTHER); PTHR24235 (PANTHER); IPR017452 (PROSITE_PROFILES); cd15203 (CDD); SSF81321 (SUPERFAMILY)	F:GO:0004930; F:GO:0004983; P:GO:0007186; C:GO:0016021	F:G protein-coupled receptor activity; F:neuropeptide Y receptor activity; P:G protein-coupled receptor signaling pathway; C:integral component of membrane	OG0000618	0.999	n
OG0000619	421	Epos_g433.t1	g433.t1	sodium/hydrogen exchanger 9B2-like isoform X2	0				IPR006153 (PFAM); IPR038770 (G3DSA:1.20.1530.GENE3D); mobidb-lite (MOBIDB_LITE); mobidb-lite (MOBIDB_LITE); mobidb-lite (MOBIDB_LITE); mobidb-lite (MOBIDB_LITE); mobidb-lite (MOBIDB_LITE); mobidb-lite (MOBIDB_LITE); PTHR31102:SF1 (PANTHER); PTHR31102 (PANTHER)	P:GO:0006812; F:GO:0015299; C:GO:0016021; P:GO:0055085	P:cation transport; F:solute:proton antiporter activity; C:integral component of membrane; P:transmembrane transport	OG0000619	0.999	n
OG0000620	422	Epos_g687.t1, Epos_g688.t1	g687.t1	XP_013173268.1papilio_xuthus_pxut1_refseq_core_32_85_1 protein uncharacterized LOC106121974	0	2	P:GO:0006508; F:GO:0008233	P:proteolysis; F:peptidase activity	IPR002350 (PFAM); G3DSA:3.30.60.30 (GENE3D); mobidb-lite (MOBIDB_LITE); mobidb-lite (MOBIDB_LITE); PTHR21179 (PANTHER); PTHR21179:SF1 (PANTHER); IPR002350 (PROSITE_PROFILES); cd00104 (CDD); cd17462 (CDD); IPR036058 (SUPERFAMILY)	F:GO:0005515	F:protein binding	OG0000620	0.999	n
OG0000621	423	Epos_g13474.t1, Epos_g22832.t1, Epos_g22833.t1, Epos_g22834.t1, Epos_g24790.t1, Epos_g25137.t1, Epos_g29797.t1	g13474.t1	XP_012548605.1bombyx_mori_asm15162v1_core_32_85_1 protein uncharacterized LOC101738897	4				PTHR21683 (PANTHER); PTHR21683:SF3 (PANTHER)	no GO terms	no GO terms	OG0000621	0.999	n
OG0000623	424	Epos_g3432.t1	g3432.t1	acyl-protein thioesterase 1	-1	1	F:GO:0016787	F:hydrolase activity	IPR003140 (PFAM); IPR029058 (G3DSA:3.40.50.GENE3D); PTHR10655 (PANTHER); PTHR10655:SF65 (PANTHER); IPR029058 (SUPERFAMILY)	F:GO:0016787	F:hydrolase activity	OG0000623	0.999	n
OG0000624	425	Epos_g14102.t1	g14102.t1	SET and MYND domain-containing protein 4	0				G3DSA:2.170.270.10 (GENE3D); IPR001214 (PFAM); G3DSA:3.30.60.180 (GENE3D); IPR011990 (G3DSA:1.25.40.GENE3D); PTHR46165 (PANTHER); IPR001214 (PROSITE_PROFILES); IPR002893 (PROSITE_PROFILES); IPR011990 (SUPERFAMILY); SSF82199 (SUPERFAMILY)	F:GO:0005515	F:protein binding	OG0000624	0.999	n
OG0000625	426	Epos_g8103.t1	g8103.t1	uncharacterized transporter slc-17.2-like	-1				IPR007472 (PFAM); G3DSA:1.20.1250.20 (GENE3D); G3DSA:1.20.1250.20 (GENE3D); IPR011701 (PFAM); mobidb-lite (MOBIDB_LITE); PTHR11662:SF336 (PANTHER); PTHR11662:SF336 (PANTHER); PTHR11662 (PANTHER); PTHR11662:SF336 (PANTHER); PTHR11662 (PANTHER); PTHR11662 (PANTHER); IPR020846 (PROSITE_PROFILES); IPR020846 (PROSITE_PROFILES); cd17318 (CDD); cd17318 (CDD); cd17318 (CDD); IPR036259 (SUPERFAMILY); IPR0…	F:GO:0004057; C:GO:0005887; P:GO:0016598; P:GO:0055085	F:arginyltransferase activity; C:integral component of plasma membrane; P:protein arginylation; P:transmembrane transport	OG0000625	0.999	n
OG0000627	427	Epos_g8878.t1	g8878.t1	CAD protein isoform X2	0	1	F:GO:0016798	F:hydrolase activity, acting on glycosyl bonds	IPR001944 (PRINTS); IPR008979 (G3DSA:2.60.120.GENE3D); IPR008979 (G3DSA:2.60.120.GENE3D); G3DSA:3.20.20.80 (GENE3D); IPR031330 (PFAM); G3DSA:3.20.20.80 (GENE3D); IPR026283 (PIRSF); PTHR23421:SF50 (PANTHER); IPR001944 (PANTHER); IPR001944 (PANTHER); PTHR23421:SF50 (PANTHER); IPR001944 (PANTHER); IPR008979 (SUPERFAMILY); IPR017853 (SUPERFAMILY); IPR017853 (SUPERFAMILY)	F:GO:0004553; F:GO:0004565; P:GO:0005975	F:hydrolase activity, hydrolyzing O-glycosyl compounds; F:beta-galactosidase activity; P:carbohydrate metabolic process	OG0000627	0.999	n
OG0000628	428	Epos_g19430.t1	g19430.t1	keratin, type I cytoskeletal 9	0	1	F:GO:0042302	F:structural constituent of cuticle	IPR000618 (PFAM); mobidb-lite (MOBIDB_LITE); mobidb-lite (MOBIDB_LITE); mobidb-lite (MOBIDB_LITE); mobidb-lite (MOBIDB_LITE); mobidb-lite (MOBIDB_LITE); PTHR10380 (PANTHER); PTHR10380:SF196 (PANTHER); IPR000618 (PROSITE_PROFILES)	F:GO:0042302	F:structural constituent of cuticle	OG0000628	0.999	n
OG0000629	429	Epos_g2970.t1	g2970.t1	thiamine transporter 2-like	0	2	C:GO:0016020; P:GO:0055085	C:membrane; P:transmembrane transport	IPR002666 (PFAM); IPR002666 (PIRSF); G3DSA:1.20.1250.20 (GENE3D); IPR002666 (TIGRFAM); IPR002666 (PANTHER); PTHR10686:SF30 (PANTHER); IPR036259 (SUPERFAMILY)	C:GO:0016021; P:GO:0051180; F:GO:0090482	C:integral component of membrane; P:vitamin transport; F:vitamin transmembrane transporter activity	OG0000629	0.999	n
OG0000630	430	Epos_g26517.t1, Epos_g998.t1	g26517.t1	ATP-dependent RNA helicase bel	0	3	F:GO:0003676; F:GO:0004386; F:GO:0005524	F:nucleic acid binding; F:helicase activity; F:ATP binding	IPR001650 (SMART); IPR014001 (SMART); IPR001650 (PFAM); G3DSA:3.40.50.300 (GENE3D); G3DSA:3.40.50.300 (GENE3D); IPR011545 (PFAM); mobidb-lite (MOBIDB_LITE); mobidb-lite (MOBIDB_LITE); mobidb-lite (MOBIDB_LITE); mobidb-lite (MOBIDB_LITE); mobidb-lite (MOBIDB_LITE); mobidb-lite (MOBIDB_LITE); PTHR24031 (PANTHER); PTHR24031:SF584 (PANTHER); IPR001650 (PROSITE_PROFILES); IPR014014 (PROSITE_PROFILES);…	F:GO:0003676; F:GO:0005524	F:nucleic acid binding; F:ATP binding	OG0000630	0.999	n
OG0000631	431	Epos_g11567.t1, Epos_g17206.t1, Epos_g29205.t1, Epos_g4632.t1	g11567.t1	ubiquitin-conjugating enzyme E2-24 kDa isoform X1	1				IPR016135 (G3DSA:3.10.110.GENE3D); IPR000608 (PFAM); mobidb-lite (MOBIDB_LITE); mobidb-lite (MOBIDB_LITE); PTHR24068 (PANTHER); PTHR24068:SF62 (PANTHER); IPR000608 (PROSITE_PROFILES); IPR000608 (CDD); IPR016135 (SUPERFAMILY)	no GO terms	no GO terms	OG0000631	0.999	n
OG0000632	432	Epos_g25633.t1, Epos_g4293.t1, Epos_g9979.t1	g25633.t1	zinc transporter ZIP10	0	2	P:GO:0006810; C:GO:0016020	P:transport; C:membrane	mobidb-lite (MOBIDB_LITE); PTHR12191:SF31 (PANTHER); PTHR12191 (PANTHER)	no GO terms	no GO terms	OG0000632	0.999	n
OG0000634	433	Epos_g9775.t1	g9775.t1	piwi-like protein Siwi	0	13	F:GO:0000287; F:GO:0004521; F:GO:0005515; C:GO:0005737; P:GO:0007275; P:GO:0007283; P:GO:0030154; P:GO:0031047; F:GO:0034584; P:GO:0034587; P:GO:0051321; P:GO:0090502; C:GO:1990923	F:magnesium ion binding; F:endoribonuclease activity; F:protein binding; C:cytoplasm; P:multicellular organism development; P:spermatogenesis; P:cell differentiation; P:gene silencing by RNA; F:piRNA binding; P:piRNA metabolic process; P:meiotic cell cycle; P:RNA phosphodiester bond hydrolysis, endonucleolytic; C:PET complex	G3DSA:2.170.260.10 (GENE3D); IPR036397 (G3DSA:3.30.420.GENE3D); IPR003165 (PFAM); IPR003100 (PFAM); G3DSA:3.40.50.2300 (GENE3D); mobidb-lite (MOBIDB_LITE); mobidb-lite (MOBIDB_LITE); PTHR22891 (PANTHER); PTHR22891:SF145 (PANTHER); IPR003165 (PROSITE_PROFILES); IPR003100 (PROSITE_PROFILES); cd02845 (CDD); cd04658 (CDD); IPR012337 (SUPERFAMILY); IPR036085 (SUPERFAMILY)	F:GO:0003676; F:GO:0005515	F:nucleic acid binding; F:protein binding	OG0000634	0.999	n
OG0000635	434	Epos_g10648.t1, Epos_g15077.t1, Epos_g26100.t1	g10648.t1	tyrosine-protein kinase Drl	0	6	F:GO:0004714; C:GO:0005887; P:GO:0007169; P:GO:0007409; P:GO:0016310; C:GO:0043235	F:transmembrane receptor protein tyrosine kinase activity; C:integral component of plasma membrane; P:transmembrane receptor protein tyrosine kinase signaling pathway; P:axonogenesis; P:phosphorylation; C:receptor complex	IPR001245 (PRINTS); IPR001245 (PFAM); G3DSA:1.10.510.10 (GENE3D); IPR003306 (PFAM); PIRSF000615 (PIRSF); G3DSA:3.30.200.20 (GENE3D); IPR038677 (G3DSA:2.60.40.GENE3D); PTHR24416 (PANTHER); PTHR24416:SF349 (PANTHER); IPR003306 (PROSITE_PROFILES); IPR000719 (PROSITE_PROFILES); IPR011009 (SUPERFAMILY)	F:GO:0004672; F:GO:0005524; P:GO:0006468	F:protein kinase activity; F:ATP binding; P:protein phosphorylation	OG0000635	0.999	n
OG0000636	435	Epos_g11002.t1, Epos_g6422.t1	g11002.t1	hairy/enhancer-of-split related with YRPW motif protein 1-like	0	9	F:GO:0000977; P:GO:0001756; F:GO:0003714; C:GO:0005634; P:GO:0006355; P:GO:0007219; F:GO:0008134; P:GO:0050767; P:GO:1903507	F:RNA polymerase II regulatory region sequence-specific DNA binding; P:somitogenesis; F:transcription corepressor activity; C:nucleus; P:regulation of transcription, DNA-templated; P:Notch signaling pathway; F:transcription factor binding; P:regulation of neurogenesis; P:negative regulation of nucleic acid-templated transcription	IPR036638 (G3DSA:4.10.280.GENE3D); IPR011598 (PFAM); IPR003650 (PFAM); mobidb-lite (MOBIDB_LITE); mobidb-lite (MOBIDB_LITE); mobidb-lite (MOBIDB_LITE); mobidb-lite (MOBIDB_LITE); mobidb-lite (MOBIDB_LITE); PTHR10985 (PANTHER); PTHR10985:SF77 (PANTHER); IPR011598 (PROSITE_PROFILES); IPR003650 (PROSITE_PROFILES); IPR011598 (CDD); IPR036638 (SUPERFAMILY); SSF158457 (SUPERFAMILY)	F:GO:0003677; P:GO:0006355; F:GO:0046983	F:DNA binding; P:regulation of transcription, DNA-templated; F:protein dimerization activity	OG0000636	0.999	n
OG0000637	436	Epos_g11745.t1, Epos_g29996.t1, Epos_g4933.t1	g11745.t1	ruvB-like helicase 1	1	12	P:GO:0000492; C:GO:0000812; F:GO:0003678; F:GO:0005524; P:GO:0006281; P:GO:0006338; P:GO:0006357; P:GO:0016573; C:GO:0031011; P:GO:0032508; C:GO:0035267; C:GO:0097255	P:box C/D snoRNP assembly; C:Swr1 complex; F:DNA helicase activity; F:ATP binding; P:DNA repair; P:chromatin remodeling; P:regulation of transcription by RNA polymerase II; P:histone acetylation; C:Ino80 complex; P:DNA duplex unwinding; C:NuA4 histone acetyltransferase complex; C:R2TP complex	IPR041048 (PFAM); IPR010339 (PFAM); G3DSA:1.10.8.60 (GENE3D); IPR027238 (PANTHER); IPR037938 (PTHR11093:PANTHER); cd00009 (CDD); cd18139 (CDD); IPR027417 (SUPERFAMILY)	F:GO:0003678; F:GO:0005524; C:GO:0031011; C:GO:0035267; F:GO:0043139; C:GO:0097255	F:DNA helicase activity; F:ATP binding; C:Ino80 complex; C:NuA4 histone acetyltransferase complex; F:5'-3' DNA helicase activity; C:R2TP complex	OG0000637	0.999	n
OG0000638	437	Epos_g15125.t1, Epos_g17450.t1, Epos_g21162.t1, Epos_g31036.t1	g15125.t1	glycoprotein-N-acetylgalactosamine 3-beta-galactosyltransferase 1 isoform X1	2	2	C:GO:0016020; F:GO:0016757	C:membrane; F:transferase activity, transferring glycosyl groups	G3DSA:3.90.550.50 (GENE3D); IPR003378 (PFAM); mobidb-lite (MOBIDB_LITE); PTHR23033 (PANTHER); PTHR23033 (PANTHER); IPR026842 (PTHR23033:PANTHER); IPR026842 (PTHR23033:PANTHER)	C:GO:0016020; F:GO:0016263; P:GO:0016266; F:GO:0016757	C:membrane; F:glycoprotein-N-acetylgalactosamine 3-beta-galactosyltransferase activity; P:O-glycan processing; F:transferase activity, transferring glycosyl groups	OG0000638	0.999	n
OG0000639	438	Epos_g13428.t1, Epos_g13429.t1, Epos_g22883.t1, Epos_g22884.t1, Epos_g29953.t1	g13428.t1	XP_013133726.1papilio_polytes_ppol1_refseq_core_32_85_1 protein uncharacterized LOC106099671, transcript variant X1	3				mobidb-lite (MOBIDB_LITE); PTHR22914:SF42 (PANTHER); IPR004835 (PANTHER)	F:GO:0016758	F:transferase activity, transferring hexosyl groups	OG0000639	0.999	n
OG0000641	439	Epos_g28924.t1, Epos_g29762.t1, Epos_g30448.t1, Epos_g31099.t1, Epos_g9110.t1, Epos_g9112.t1, Epos_g9116.t1, Epos_g9117.t1	g28924.t1	dystonin isoform X20	4				IPR041615 (PFAM); G3DSA:1.20.58.60 (GENE3D); G3DSA:2.30.30.40 (GENE3D); G3DSA:1.20.58.1940 (GENE3D); PTHR23169:SF23 (PANTHER); PTHR23169:SF23 (PANTHER); PTHR23169 (PANTHER); PTHR23169 (PANTHER); SSF46966 (SUPERFAMILY); SSF46966 (SUPERFAMILY); SSF46966 (SUPERFAMILY)	no GO terms	no GO terms	OG0000641	0.999	n
OG0000642	440	Epos_g10873.t1, Epos_g11469.t1, Epos_g13741.t1, Epos_g14977.t1, Epos_g1762.t1, Epos_g18125.t1, Epos_g18248.t1, Epos_g18257.t1, Epos_g18492.t1, Epos_g18753.t1, Epos_g20556.t1, Epos_g219.t1, Epos_g22126.t1, Epos_g25368.t1, Epos_g26411.t1, Epos_g27531.t1, Epos_g27662.t1, Epos_g27694.t1, Epos_g28006.t1, Epos_g28887.t1, Epos_g30212.t1, Epos_g30921.t1, Epos_g4323.t1, Epos_g6329.t1, Epos_g6499.t1, Epos_…	g10873.t1	---NA---	23				no IPS match	no IPS match	no IPS match	OG0000642	0.815	n
OG0000645	441	Epos_g1056.t1, Epos_g13315.t1, Epos_g13317.t1, Epos_g14243.t1, Epos_g17323.t1, Epos_g19073.t1, Epos_g19075.t1, Epos_g19076.t1, Epos_g19190.t1, Epos_g19191.t1, Epos_g19192.t1, Epos_g20803.t1, Epos_g21980.t1, Epos_g23248.t1, Epos_g23249.t1, Epos_g23250.t1, Epos_g24223.t1, Epos_g25114.t1, Epos_g27495.t1, Epos_g29753.t1, Epos_g30456.t1, Epos_g4202.t1, Epos_g6727.t1, Epos_g6876.t1, Epos_g6923.t1, Epos…	g1056.t1	BTB/POZ domain-containing protein At1g55760-like isoform X2	23				G3DSA:3.30.710.10 (GENE3D); IPR000210 (PFAM); PTHR24413 (PANTHER); IPR000210 (PROSITE_PROFILES); cd18186 (CDD); IPR011333 (SUPERFAMILY)	F:GO:0005515	F:protein binding	OG0000645	0.823	n
OG0000647	442	Epos_g13443.t1, Epos_g28398.t1, Epos_g8770.t1	g13443.t1	neural-cadherin isoform X3	1				IPR002126 (PRINTS); IPR002126 (PFAM); G3DSA:2.60.40.60 (GENE3D); G3DSA:2.60.40.60 (GENE3D); G3DSA:2.60.40.60 (GENE3D); G3DSA:2.60.40.60 (GENE3D); G3DSA:2.10.25.10 (GENE3D); G3DSA:2.10.25.10 (GENE3D); IPR013032 (PFAM); IPR001791 (PFAM); G3DSA:2.10.25.10 (GENE3D); IPR027397 (G3DSA:4.10.900.GENE3D); G3DSA:2.10.25.10 (GENE3D); G3DSA:2.60.120.200 (GENE3D); G3DSA:2.10.25.10 (GENE3D); G3DSA:2.60.40.60 (…	F:GO:0005509; P:GO:0007156; C:GO:0016020	F:calcium ion binding; P:homophilic cell adhesion via plasma membrane adhesion molecules; C:membrane	OG0000647	0.999	n
OG0000648	443	Epos_g11132.t1, Epos_g11133.t1, Epos_g2988.t1	g11132.t1	transcription factor E2F4-like	0	8	P:GO:0000122; F:GO:0000981; F:GO:0008134; F:GO:0043565; P:GO:0045944; F:GO:0046983; P:GO:0051726; C:GO:0090575	P:negative regulation of transcription by RNA polymerase II; F:DNA-binding transcription factor activity, RNA polymerase II-specific; F:transcription factor binding; F:sequence-specific DNA binding; P:positive regulation of transcription by RNA polymerase II; F:protein dimerization activity; P:regulation of cell cycle; C:RNA polymerase II transcription factor complex	IPR036388 (G3DSA:1.10.10.GENE3D); IPR003316 (PFAM); IPR015633 (PANTHER); PTHR12081:SF52 (PANTHER); IPR036390 (SUPERFAMILY)	F:GO:0003700; C:GO:0005667; P:GO:0006355	F:DNA-binding transcription factor activity; C:transcription factor complex; P:regulation of transcription, DNA-templated	OG0000648	0.999	n
OG0000649	444	Epos_g817.t1	g817.t1	probable endochitinase	0	3	C:GO:0005576; P:GO:0006030; F:GO:0008061	C:extracellular region; P:chitin metabolic process; F:chitin binding	IPR002557 (PFAM); IPR002557 (PROSITE_PROFILES); IPR002557 (PROSITE_PROFILES); IPR036508 (SUPERFAMILY); IPR036508 (SUPERFAMILY)	C:GO:0005576; P:GO:0006030; F:GO:0008061	C:extracellular region; P:chitin metabolic process; F:chitin binding	OG0000649	0.999	n
OG0000650	445	Epos_g27368.t1, Epos_g4309.t1, Epos_g4869.t1, Epos_g4870.t1	g27368.t1	TIP41-like protein	1	1	P:GO:0043666	P:regulation of phosphoprotein phosphatase activity	IPR007303 (PFAM); IPR007303 (PTHR21021:PANTHER); PTHR21021 (PANTHER)	P:GO:0043666	P:regulation of phosphoprotein phosphatase activity	OG0000650	0.999	n
OG0000651	446	Epos_g5788.t1, Epos_g5792.t1	g5788.t1	gamma-aminobutyric acid receptor subunit beta-like	0	5	F:GO:0004890; F:GO:0005230; C:GO:0005886; C:GO:0016021; P:GO:0034220	F:GABA-A receptor activity; F:extracellular ligand-gated ion channel activity; C:plasma membrane; C:integral component of membrane; P:ion transmembrane transport	IPR006028 (PRINTS); IPR002289 (PRINTS); IPR006029 (PFAM); IPR036734 (G3DSA:2.70.170.GENE3D); mobidb-lite (MOBIDB_LITE); IPR006201 (PANTHER); PTHR18945:SF611 (PANTHER); cd18999 (CDD); cd19008 (CDD); cd19049 (CDD); IPR036734 (SUPERFAMILY); IPR036719 (SUPERFAMILY)	F:GO:0004888; F:GO:0004890; F:GO:0005216; F:GO:0005230; P:GO:0006811; C:GO:0016020; C:GO:0016021; P:GO:0034220	F:transmembrane signaling receptor activity; F:GABA-A receptor activity; F:ion channel activity; F:extracellular ligand-gated ion channel activity; P:ion transport; C:membrane; C:integral component of membrane; P:ion transmembrane transport	OG0000651	0.999	n
OG0000652	447	Epos_g23374.t1, Epos_g28368.t1, Epos_g8214.t1	g23374.t1	pre-mRNA cleavage complex 2 protein Pcf11-like	2	2	C:GO:0005622; P:GO:0006886	C:intracellular; P:intracellular protein transport	IPR006569 (SMART); IPR008942 (G3DSA:1.25.40.GENE3D); IPR006903 (PFAM); mobidb-lite (MOBIDB_LITE); mobidb-lite (MOBIDB_LITE); mobidb-lite (MOBIDB_LITE); mobidb-lite (MOBIDB_LITE); mobidb-lite (MOBIDB_LITE); mobidb-lite (MOBIDB_LITE); mobidb-lite (MOBIDB_LITE); mobidb-lite (MOBIDB_LITE); PTHR15921:SF3 (PANTHER); PTHR15921 (PANTHER); IPR006569 (PROSITE_PROFILES); cd16982 (CDD); IPR008942 (SUPERFAMIL…	no GO terms	no GO terms	OG0000652	0.999	n
OG0000653	448	Epos_g2307.t1, Epos_g23121.t1, Epos_g6564.t1	g2307.t1	probable ribonuclease ZC3H12B isoform X2	1	1	F:GO:0046872	F:metal ion binding	IPR040546 (PFAM); G3DSA:3.40.50.11980 (GENE3D); IPR021869 (PFAM); mobidb-lite (MOBIDB_LITE); mobidb-lite (MOBIDB_LITE); mobidb-lite (MOBIDB_LITE); PTHR12876 (PANTHER); IPR000571 (PROSITE_PROFILES); cd18729 (CDD)	F:GO:0046872	F:metal ion binding	OG0000653	0.999	n
OG0000654	449	Epos_g13252.t1, Epos_g13254.t1, Epos_g13255.t1	g13252.t1	fork head domain-containing protein FD4-like	0	1	F:GO:0003677	F:DNA binding	IPR001766 (PRINTS); IPR001766 (PFAM); IPR036388 (G3DSA:1.10.10.GENE3D); mobidb-lite (MOBIDB_LITE); PTHR11829 (PANTHER); PTHR11829:SF230 (PANTHER); IPR001766 (PROSITE_PROFILES); IPR001766 (CDD); IPR036390 (SUPERFAMILY)	F:GO:0003700; P:GO:0006355; F:GO:0043565	F:DNA-binding transcription factor activity; P:regulation of transcription, DNA-templated; F:sequence-specific DNA binding	OG0000654	0.999	n
OG0000655	450	Epos_g19276.t1, Epos_g29812.t1, Epos_g9441.t1	g19276.t1	glycine receptor subunit alpha-2-like	1	5	F:GO:0004888; F:GO:0005230; C:GO:0005886; C:GO:0016021; P:GO:0034220	F:transmembrane signaling receptor activity; F:extracellular ligand-gated ion channel activity; C:plasma membrane; C:integral component of membrane; P:ion transmembrane transport	IPR006028 (PRINTS); IPR006201 (PRINTS); IPR036734 (G3DSA:2.70.170.GENE3D); IPR006201 (TIGRFAM); IPR006029 (PFAM); IPR006202 (PFAM); G3DSA:1.20.58.390 (GENE3D); PTHR18945:SF598 (PANTHER); IPR006201 (PANTHER); cd19049 (CDD); cd18992 (CDD); IPR036734 (SUPERFAMILY); IPR036719 (SUPERFAMILY)	F:GO:0004888; F:GO:0005216; F:GO:0005230; P:GO:0006811; C:GO:0016021; P:GO:0034220	F:transmembrane signaling receptor activity; F:ion channel activity; F:extracellular ligand-gated ion channel activity; P:ion transport; C:integral component of membrane; P:ion transmembrane transport	OG0000655	0.999	n
OG0000656	451	Epos_g13196.t1, Epos_g15746.t1	g13196.t1	GTP-binding protein 128up	0	1	F:GO:0005525	F:GTP binding	IPR006073 (PRINTS); IPR005225 (TIGRFAM); IPR031662 (PFAM); IPR012675 (G3DSA:3.10.20.GENE3D); IPR004095 (PFAM); G3DSA:3.40.50.300 (GENE3D); PTHR43127 (PANTHER); PTHR43127:SF1 (PANTHER); IPR031167 (PROSITE_PROFILES); cd17230 (CDD); cd01896 (CDD); IPR012676 (SUPERFAMILY); IPR027417 (SUPERFAMILY)	F:GO:0005525	F:GTP binding	OG0000656	0.999	n
OG0000657	452	Epos_g11073.t1, Epos_g15230.t1, Epos_g24117.t1	g11073.t1	ADP-ribosylation factor-like protein 2	1	2	F:GO:0005525; C:GO:0005622	F:GTP binding; C:intracellular	IPR006689 (PRINTS); IPR005225 (TIGRFAM); G3DSA:3.40.50.300 (GENE3D); IPR006689 (PFAM); mobidb-lite (MOBIDB_LITE); PTHR45697:SF2 (PANTHER); PTHR45697 (PANTHER); PTHR45697 (PANTHER); PTHR45697 (PANTHER); PTHR45697:SF2 (PANTHER); PS51417 (PROSITE_PROFILES); IPR027417 (SUPERFAMILY)	F:GO:0005525	F:GTP binding	OG0000657	0.999	n
OG0000658	453	Epos_g16264.t1, Epos_g18173.t1, Epos_g18175.t1, Epos_g25747.t1, Epos_g26724.t1, Epos_g29144.t1	g16264.t1	transforming acidic coiled-coil-containing protein 3-like	4	1	P:GO:0007052	P:mitotic spindle organization	IPR007707 (PFAM); mobidb-lite (MOBIDB_LITE); mobidb-lite (MOBIDB_LITE); mobidb-lite (MOBIDB_LITE); mobidb-lite (MOBIDB_LITE); mobidb-lite (MOBIDB_LITE); mobidb-lite (MOBIDB_LITE); mobidb-lite (MOBIDB_LITE); IPR039915 (PANTHER)	P:GO:0007052	P:mitotic spindle organization	OG0000658	0.999	n
OG0000660	454	Epos_g14572.t1, Epos_g16645.t1, Epos_g16646.t1, Epos_g28695.t1	g14572.t1	cytoplasmic FMR1-interacting protein-like	1	7	F:GO:0000340; P:GO:0006417; P:GO:0007411; P:GO:0030031; C:GO:0031209; C:GO:0043005; C:GO:0045202	F:RNA 7-methylguanosine cap binding; P:regulation of translation; P:axon guidance; P:cell projection assembly; C:SCAR complex; C:neuron projection; C:synapse	IPR008081 (PRINTS); IPR008081 (PFAM); IPR008081 (PIRSF); mobidb-lite (MOBIDB_LITE); PTHR12195:SF2 (PANTHER); IPR008081 (PANTHER); IPR008081 (PANTHER); PTHR12195:SF2 (PANTHER); PTHR12195:SF2 (PANTHER); IPR008081 (PANTHER)	no GO terms	no GO terms	OG0000660	0.999	n
OG0000661	455	Epos_g31109.t1, Epos_g4448.t1, Epos_g4449.t1, Epos_g752.t1	g31109.t1	microsomal glutathione S-transferase 1-like	2	2	C:GO:0016021; F:GO:0016740	C:integral component of membrane; F:transferase activity	IPR023352 (G3DSA:1.20.120.GENE3D); IPR001129 (PFAM); IPR040162 (PANTHER); IPR023352 (SUPERFAMILY)	no GO terms	no GO terms	OG0000661	0.999	n
OG0000662	456	Epos_g13271.t1, Epos_g13272.t1	g13271.t1	protein gooseberry isoform X1	0				IPR001523 (PRINTS); IPR036388 (G3DSA:1.10.10.GENE3D); G3DSA:1.10.10.60 (GENE3D); IPR001356 (PFAM); IPR036388 (G3DSA:1.10.10.GENE3D); IPR001523 (PFAM); mobidb-lite (MOBIDB_LITE); mobidb-lite (MOBIDB_LITE); mobidb-lite (MOBIDB_LITE); mobidb-lite (MOBIDB_LITE); PTHR45636 (PANTHER); PTHR45636:SF3 (PANTHER); IPR001523 (PROSITE_PROFILES); IPR001356 (PROSITE_PROFILES); IPR001523 (CDD); IPR001356 (CDD); …	F:GO:0003677; P:GO:0006355	F:DNA binding; P:regulation of transcription, DNA-templated	OG0000662	0.999	n
OG0000663	457	Epos_g22709.t1, Epos_g27713.t1, Epos_g6076.t1, Epos_g6077.t1, Epos_g8578.t1	g22709.t1	lysine-specific demethylase lid-like	1	10	F:GO:0001227; F:GO:0003677; F:GO:0003682; F:GO:0008168; P:GO:0016577; P:GO:0032259; F:GO:0034647; F:GO:0035064; C:GO:0035097; F:GO:0046872	F:DNA-binding transcription repressor activity, RNA polymerase II-specific; F:DNA binding; F:chromatin binding; F:methyltransferase activity; P:histone demethylation; P:methylation; F:histone demethylase activity (H3-trimethyl-K4 specific); F:methylated histone binding; C:histone methyltransferase complex; F:metal ion binding	IPR003349 (SMART); G3DSA:2.60.120.650 (GENE3D); IPR003349 (PFAM); PTHR10694:SF3 (PANTHER); PTHR10694 (PANTHER); IPR003349 (PROSITE_PROFILES)	no GO terms	no GO terms	OG0000663	0.999	n
OG0000664	458	Epos_g1772.t1, Epos_g27643.t1, Epos_g2914.t1, Epos_g9103.t1	g1772.t1	ethanolaminephosphotransferase 1	0	6	P:GO:0008654; C:GO:0012505; C:GO:0016021; F:GO:0016780; C:GO:0043231; C:GO:0044444	P:phospholipid biosynthetic process; C:endomembrane system; C:integral component of membrane; F:phosphotransferase activity, for other substituted phosphate groups; C:intracellular membrane-bounded organelle; C:cytoplasmic part	IPR000462 (PFAM); G3DSA:1.20.120.1760 (GENE3D); IPR014472 (PIRSF); IPR014472 (PANTHER); PTHR10414:SF36 (PANTHER)	P:GO:0008654; C:GO:0016020; F:GO:0016780	P:phospholipid biosynthetic process; C:membrane; F:phosphotransferase activity, for other substituted phosphate groups	OG0000664	0.999	n
OG0000665	459	Epos_g10792.t1, Epos_g10793.t1, Epos_g21207.t1	g10792.t1	inactive dipeptidyl peptidase 10	1	1	C:GO:0016020	C:membrane	IPR038554 (G3DSA:2.140.10.GENE3D); IPR002469 (PFAM); IPR038554 (G3DSA:2.140.10.GENE3D); PTHR11731 (PANTHER); PTHR11731:SF110 (PANTHER); PTHR11731 (PANTHER); PTHR11731:SF110 (PANTHER); SSF82171 (SUPERFAMILY)	P:GO:0006508	P:proteolysis	OG0000665	0.999	n
OG0000666	460	Epos_g21464.t1, Epos_g2348.t1, Epos_g2349.t1, Epos_g2350.t1, Epos_g2351.t1, Epos_g23645.t1	g21464.t1	short-chain dehydrogenase/reductase family 16C member 6	4	3	C:GO:0005811; C:GO:0016020; C:GO:0016021	C:lipid droplet; C:membrane; C:integral component of membrane	IPR002347 (PRINTS); IPR002347 (PRINTS); SM00822 (SMART); G3DSA:3.40.50.720 (GENE3D); PIRSF000126 (PIRSF); G3DSA:3.40.50.720 (GENE3D); G3DSA:3.40.50.720 (GENE3D); IPR002347 (PFAM); PTHR24322 (PANTHER); PTHR24322:SF729 (PANTHER); PTHR24322 (PANTHER); PTHR24322:SF729 (PANTHER); IPR036291 (SUPERFAMILY); IPR036291 (SUPERFAMILY); IPR036291 (SUPERFAMILY)	no GO terms	no GO terms	OG0000666	0.999	n
OG0000667	461	Epos_g20638.t1, Epos_g26122.t1, Epos_g7765.t1	g20638.t1	retinoid-inducible serine carboxypeptidase-like	1	2	F:GO:0004180; P:GO:0006508	F:carboxypeptidase activity; P:proteolysis	IPR029058 (G3DSA:3.40.50.GENE3D); IPR001563 (PFAM); IPR001563 (PANTHER); PTHR11802:SF113 (PANTHER); IPR029058 (SUPERFAMILY)	F:GO:0004185; P:GO:0006508	F:serine-type carboxypeptidase activity; P:proteolysis	OG0000667	0.999	n
OG0000668	462	Epos_g15063.t1, Epos_g28260.t1, Epos_g6117.t1	g15063.t1	6-phosphofructo-2-kinase/fructose-2,6-bisphosphatase-like isoform X1	0	6	F:GO:0003873; F:GO:0004331; C:GO:0005829; P:GO:0005975; P:GO:0006003; P:GO:0016310	F:6-phosphofructo-2-kinase activity; F:fructose-2,6-bisphosphate 2-phosphatase activity; C:cytosol; P:carbohydrate metabolic process; P:fructose 2,6-bisphosphate metabolic process; P:phosphorylation	IPR003094 (PRINTS); PIRSF000709 (PIRSF); IPR029033 (G3DSA:3.40.50.GENE3D); IPR013078 (PFAM); G3DSA:3.40.50.300 (GENE3D); IPR013079 (PFAM); IPR003094 (PANTHER); PTHR10606:SF65 (PANTHER); IPR013078 (CDD); IPR027417 (SUPERFAMILY); IPR029033 (SUPERFAMILY)	F:GO:0003824; F:GO:0003873; F:GO:0005524; P:GO:0006000; P:GO:0006003	F:catalytic activity; F:6-phosphofructo-2-kinase activity; F:ATP binding; P:fructose metabolic process; P:fructose 2,6-bisphosphate metabolic process	OG0000668	0.999	n
OG0000669	463	Epos_g18937.t1, Epos_g18938.t1, Epos_g18941.t1, Epos_g22819.t1, Epos_g27386.t1, Epos_g29535.t1	g18937.t1	serine proteinase stubble	4				IPR001314 (PRINTS); G3DSA:2.40.10.10 (GENE3D); IPR001254 (PFAM); G3DSA:2.40.10.10 (GENE3D); PTHR24253 (PANTHER); PTHR24253:SF63 (PANTHER); IPR001254 (PROSITE_PROFILES); IPR001254 (CDD); IPR009003 (SUPERFAMILY); IPR009003 (SUPERFAMILY); IPR009003 (SUPERFAMILY); IPR009003 (SUPERFAMILY)	F:GO:0004252; P:GO:0006508	F:serine-type endopeptidase activity; P:proteolysis	OG0000669	0.999	n
OG0000670	464	Epos_g1118.t1, Epos_g1119.t1	g1118.t1	alpha/beta hydrolase domain-containing protein 11-like	0	1	F:GO:0016787	F:hydrolase activity	IPR000073 (PRINTS); IPR000073 (PFAM); IPR029058 (G3DSA:3.40.50.GENE3D); PTHR46118 (PANTHER); IPR029058 (SUPERFAMILY); IPR029058 (SUPERFAMILY)	no GO terms	no GO terms	OG0000670	0.999	n
OG0000671	465	Epos_g2299.t1, Epos_g27762.t1, Epos_g3893.t1	g2299.t1	enhancer of split mbeta protein-like	1	10	F:GO:0000977; P:GO:0001756; F:GO:0003714; C:GO:0005634; P:GO:0006355; P:GO:0007219; F:GO:0008134; F:GO:0046983; P:GO:0050767; P:GO:1903507	F:RNA polymerase II regulatory region sequence-specific DNA binding; P:somitogenesis; F:transcription corepressor activity; C:nucleus; P:regulation of transcription, DNA-templated; P:Notch signaling pathway; F:transcription factor binding; F:protein dimerization activity; P:regulation of neurogenesis; P:negative regulation of nucleic acid-templated transcription	IPR036638 (G3DSA:4.10.280.GENE3D); IPR003650 (PFAM); IPR011598 (PFAM); mobidb-lite (MOBIDB_LITE); PTHR10985 (PANTHER); PTHR10985:SF12 (PANTHER); IPR003650 (PROSITE_PROFILES); IPR011598 (PROSITE_PROFILES); IPR011598 (CDD); IPR036638 (SUPERFAMILY); SSF158457 (SUPERFAMILY)	F:GO:0003677; P:GO:0006355; F:GO:0046983	F:DNA binding; P:regulation of transcription, DNA-templated; F:protein dimerization activity	OG0000671	0.999	n
OG0000672	466	Epos_g17675.t1, Epos_g20130.t1, Epos_g24677.t1	g17675.t1	metal transporter CNNM4-like	1				G3DSA:3.10.580.10 (GENE3D); IPR014710 (G3DSA:2.60.120.GENE3D); G3DSA:3.10.580.10 (GENE3D); IPR002550 (PFAM); mobidb-lite (MOBIDB_LITE); mobidb-lite (MOBIDB_LITE); mobidb-lite (MOBIDB_LITE); mobidb-lite (MOBIDB_LITE); mobidb-lite (MOBIDB_LITE); mobidb-lite (MOBIDB_LITE); PTHR12064:SF26 (PANTHER); PTHR12064 (PANTHER); PTHR12064 (PANTHER); PTHR12064 (PANTHER); PTHR12064:SF26 (PANTHER); IPR000595 (PR…	no GO terms	no GO terms	OG0000672	0.999	n
OG0000673	467	Epos_g10468.t1, Epos_g16848.t1, Epos_g21481.t1	g10468.t1	leucine-rich PPR motif-containing protein, mitochondrial	0	1	P:GO:0016070	P:RNA metabolic process	IPR002885 (PFAM); IPR011990 (G3DSA:1.25.40.GENE3D); IPR011990 (G3DSA:1.25.40.GENE3D); IPR011990 (G3DSA:1.25.40.GENE3D); IPR002885 (PFAM); mobidb-lite (MOBIDB_LITE); mobidb-lite (MOBIDB_LITE); mobidb-lite (MOBIDB_LITE); mobidb-lite (MOBIDB_LITE); PTHR46669:SF1 (PANTHER); IPR033490 (PANTHER); IPR002885 (PROSITE_PROFILES); IPR002885 (PROSITE_PROFILES); IPR002885 (PROSITE_PROFILES); IPR002885 (PROSIT…	F:GO:0005515	F:protein binding	OG0000673	0.999	n
OG0000674	468	Epos_g13990.t1, Epos_g26103.t1	g13990.t1	XP_013145342.1papilio_polytes_ppol1_refseq_core_32_85_1 protein uncharacterized LOC106108634	0				IPR008166 (PFAM); PTHR21461 (PANTHER); PTHR21461:SF0 (PANTHER)	no GO terms	no GO terms	OG0000674	0.999	n
OG0000675	469	Epos_g8486.t1	g8486.t1	protein Star isoform X2	0	1	C:GO:0016020	C:membrane	no IPS match	no IPS match	no IPS match	OG0000675	0.999	n
OG0000681	470	Epos_g10874.t1	g10874.t1	XP_012552066.1bombyx_mori_asm15162v1_core_32_85_1 protein uncharacterized LOC101743290	-1				G3DSA:2.20.80.10 (GENE3D); IPR001747 (PFAM); IPR015255 (PFAM); IPR001846 (PFAM); IPR011030 (G3DSA:1.25.10.GENE3D); IPR015816 (G3DSA:2.30.230.GENE3D); IPR009454 (PFAM); PTHR23345:SF15 (PANTHER); PTHR23345 (PANTHER); IPR001846 (PROSITE_PROFILES); IPR001747 (PROSITE_PROFILES); IPR015819 (SUPERFAMILY); IPR011030 (SUPERFAMILY); IPR015819 (SUPERFAMILY)	F:GO:0005319; P:GO:0006869	F:lipid transporter activity; P:lipid transport	OG0000681	0.999	n
OG0000683	471	Epos_g189.t1, Epos_g190.t1, Epos_g193.t1	g189.t1	E3 ubiquitin-protein ligase MYCBP2-like	1				PTHR45943 (PANTHER); PTHR45943:SF1 (PANTHER)	no GO terms	no GO terms	OG0000683	0.999	n
OG0000684	472	Epos_g2045.t1, Epos_g27680.t1, Epos_g9330.t1	g2045.t1	DNA polymerase epsilon subunit 4	1	3	C:GO:0005634; P:GO:0043966; F:GO:0046982	C:nucleus; P:histone H3 acetylation; F:protein heterodimerization activity	IPR003958 (PFAM); IPR009072 (G3DSA:1.10.20.GENE3D); PTHR10252 (PANTHER); PTHR10252:SF79 (PANTHER); IPR009072 (SUPERFAMILY)	F:GO:0046982	F:protein heterodimerization activity	OG0000684	0.999	n
OG0000685	473	Epos_g11050.t1, Epos_g21384.t1, Epos_g23800.t1	g11050.t1	2-oxoglutarate dehydrogenase, mitochondrial isoform X1	0				IPR042179 (G3DSA:3.40.50.GENE3D); IPR011603 (TIGRFAM); G3DSA:3.40.50.12470 (GENE3D); G3DSA:3.40.50.970 (GENE3D); G3DSA:1.10.287.1150 (GENE3D); IPR001017 (PFAM); IPR011603 (PIRSF); IPR032106 (PFAM); IPR005475 (PFAM); IPR031717 (PFAM); IPR011603 (PANTHER); PTHR23152:SF5 (PANTHER); PTHR23152:SF5 (PANTHER); cd02016 (CDD); IPR029061 (SUPERFAMILY); IPR029061 (SUPERFAMILY)	F:GO:0004591; P:GO:0006099; F:GO:0016624; F:GO:0030976; P:GO:0055114	F:oxoglutarate dehydrogenase (succinyl-transferring) activity; P:tricarboxylic acid cycle; F:oxidoreductase activity, acting on the aldehyde or oxo group of donors, disulfide as acceptor; F:thiamine pyrophosphate binding; P:oxidation-reduction process	OG0000685	0.999	n
OG0000686	474	Epos_g15707.t1, Epos_g21300.t1, Epos_g22376.t1	g15707.t1	ADP,ATP carrier protein-like	1	4	C:GO:0005743; C:GO:0016021; F:GO:0022857; P:GO:0055085	C:mitochondrial inner membrane; C:integral component of membrane; F:transmembrane transporter activity; P:transmembrane transport	IPR002067 (PRINTS); IPR002113 (PRINTS); IPR018108 (PFAM); IPR023395 (G3DSA:1.50.40.GENE3D); PTHR45635 (PANTHER); PTHR45635:SF7 (PANTHER); IPR018108 (PROSITE_PROFILES); IPR018108 (PROSITE_PROFILES); IPR018108 (PROSITE_PROFILES); IPR023395 (SUPERFAMILY)	C:GO:0005743; F:GO:0022857; P:GO:0055085	C:mitochondrial inner membrane; F:transmembrane transporter activity; P:transmembrane transport	OG0000686	0.999	n
OG0000687	475	Epos_g25712.t1	g25712.t1	vitellogenin-like	-1	12	F:GO:0004784; F:GO:0005319; F:GO:0005507; C:GO:0005576; C:GO:0005615; C:GO:0005737; P:GO:0006869; F:GO:0008270; F:GO:0016532; P:GO:0019430; P:GO:0043085; F:GO:0045735	F:superoxide dismutase activity; F:lipid transporter activity; F:copper ion binding; C:extracellular region; C:extracellular space; C:cytoplasm; P:lipid transport; F:zinc ion binding; F:superoxide dismutase copper chaperone activity; P:removal of superoxide radicals; P:positive regulation of catalytic activity; F:nutrient reservoir activity	IPR001846 (SMART); IPR015255 (SMART); IPR001747 (SMART); IPR011030 (G3DSA:1.25.10.GENE3D); IPR001846 (PFAM); G3DSA:2.20.80.10 (GENE3D); IPR015255 (PFAM); IPR015816 (G3DSA:2.30.230.GENE3D); IPR001747 (PFAM); mobidb-lite (MOBIDB_LITE); mobidb-lite (MOBIDB_LITE); mobidb-lite (MOBIDB_LITE); PTHR23345 (PANTHER); IPR001747 (PROSITE_PROFILES); IPR001846 (PROSITE_PROFILES); IPR011030 (SUPERFAMILY); IPR01…	F:GO:0005319; P:GO:0006869	F:lipid transporter activity; P:lipid transport	OG0000687	0.999	n
OG0000688	476	Epos_g3881.t1, Epos_g4395.t1, Epos_g9867.t1	g3881.t1	elongation factor 1-beta'	1	3	F:GO:0003746; C:GO:0005853; P:GO:0006414	F:translation elongation factor activity; C:eukaryotic translation elongation factor 1 complex; P:translational elongation	IPR014717 (G3DSA:3.30.70.GENE3D); G3DSA:1.20.1050.130 (GENE3D); IPR018940 (PFAM); IPR014038 (PFAM); mobidb-lite (MOBIDB_LITE); mobidb-lite (MOBIDB_LITE); PTHR11595 (PANTHER); PTHR11595:SF21 (PANTHER); IPR014038 (CDD); cd10308 (CDD); IPR036219 (SUPERFAMILY); IPR036282 (SUPERFAMILY)	F:GO:0003746; P:GO:0006414	F:translation elongation factor activity; P:translational elongation	OG0000688	0.999	n
OG0000689	477	Epos_g1342.t1	g1342.t1	peptidyl-prolyl cis-trans isomerase 5	-1	11	P:GO:0000413; F:GO:0003755; C:GO:0005615; C:GO:0005788; P:GO:0006457; F:GO:0016018; C:GO:0016021; C:GO:0016028; C:GO:0031410; C:GO:0031965; F:GO:0051082	P:protein peptidyl-prolyl isomerization; F:peptidyl-prolyl cis-trans isomerase activity; C:extracellular space; C:endoplasmic reticulum lumen; P:protein folding; F:cyclosporin A binding; C:integral component of membrane; C:rhabdomere; C:cytoplasmic vesicle; C:nuclear membrane; F:unfolded protein binding	IPR002130 (PRINTS); IPR024936 (PIRSF); IPR029000 (G3DSA:2.40.100.GENE3D); IPR002130 (PFAM); PTHR11071 (PANTHER); PTHR11071:SF293 (PANTHER); IPR002130 (PROSITE_PROFILES); IPR029000 (SUPERFAMILY)	P:GO:0000413; F:GO:0003755	P:protein peptidyl-prolyl isomerization; F:peptidyl-prolyl cis-trans isomerase activity	OG0000689	0.999	n
OG0000690	478	Epos_g19006.t1, Epos_g24836.t1, Epos_g30563.t1	g19006.t1	nucleolysin TIAR	1	3	F:GO:0003723; C:GO:0005634; C:GO:1990904	F:RNA binding; C:nucleus; C:ribonucleoprotein complex	IPR012677 (G3DSA:3.30.70.GENE3D); IPR000504 (PFAM); IPR012677 (G3DSA:3.30.70.GENE3D); IPR012677 (G3DSA:3.30.70.GENE3D); mobidb-lite (MOBIDB_LITE); mobidb-lite (MOBIDB_LITE); mobidb-lite (MOBIDB_LITE); mobidb-lite (MOBIDB_LITE); PTHR10352:SF23 (PANTHER); PTHR10352 (PANTHER); IPR000504 (PROSITE_PROFILES); IPR000504 (PROSITE_PROFILES); IPR000504 (PROSITE_PROFILES); cd12353 (CDD); cd12352 (CDD); cd12…	F:GO:0003676	F:nucleic acid binding	OG0000690	0.999	n
OG0000691	479	Epos_g19943.t1, Epos_g5407.t1	g19943.t1	histone-lysine N-methyltransferase 2C-like	0				IPR003888 (SMART); IPR001214 (SMART); IPR001965 (SMART); IPR003616 (SMART); PF13771 (PFAM); G3DSA:3.30.160.360 (GENE3D); IPR001214 (PFAM); IPR003888 (PFAM); G3DSA:2.170.270.10 (GENE3D); IPR013083 (G3DSA:3.30.40.GENE3D); mobidb-lite (MOBIDB_LITE); mobidb-lite (MOBIDB_LITE); mobidb-lite (MOBIDB_LITE); mobidb-lite (MOBIDB_LITE); mobidb-lite (MOBIDB_LITE); mobidb-lite (MOBIDB_LITE); mobidb-lite (MOBI…	F:GO:0005515; C:GO:0005634	F:protein binding; C:nucleus	OG0000691	0.999	n
OG0000692	480	Epos_g7254.t1, Epos_g7679.t1	g7254.t1	dolichyl-diphosphooligosaccharide--protein glycosyltransferase subunit STT3A	0	5	F:GO:0004579; C:GO:0008250; C:GO:0016021; P:GO:0018279; P:GO:0043687	F:dolichyl-diphosphooligosaccharide-protein glycotransferase activity; C:oligosaccharyltransferase complex; C:integral component of membrane; P:protein N-linked glycosylation via asparagine; P:post-translational protein modification	G3DSA:3.40.50.12610 (GENE3D); IPR003674 (PFAM); PTHR13872:SF43 (PANTHER); PTHR13872 (PANTHER)	F:GO:0004576; P:GO:0006486; C:GO:0016020	F:oligosaccharyl transferase activity; P:protein glycosylation; C:membrane	OG0000692	0.999	n
OG0000693	481	Epos_g22540.t1, Epos_g26977.t1, Epos_g7943.t1	g22540.t1	valine--tRNA ligase isoform X1	1				IPR002300 (PFAM); IPR013155 (PFAM); IPR009008 (G3DSA:3.90.740.GENE3D); IPR014729 (G3DSA:3.40.50.GENE3D); IPR014729 (G3DSA:3.40.50.GENE3D); G3DSA:1.10.730.10 (GENE3D); mobidb-lite (MOBIDB_LITE); PTHR11946 (PANTHER); PTHR11946:SF110 (PANTHER); PTHR11946 (PANTHER); PTHR11946 (PANTHER); PTHR11946:SF110 (PANTHER); PTHR11946 (PANTHER); PTHR11946:SF110 (PANTHER); PTHR11946:SF110 (PANTHER); PTHR11946:SF1…	F:GO:0000166; F:GO:0002161; F:GO:0004812; F:GO:0005524; P:GO:0006418	F:nucleotide binding; F:aminoacyl-tRNA editing activity; F:aminoacyl-tRNA ligase activity; F:ATP binding; P:tRNA aminoacylation for protein translation	OG0000693	0.999	n
OG0000694	482	Epos_g13838.t1	g13838.t1	A disintegrin and metalloproteinase with thrombospondin motifs 7	-1	4	F:GO:0004222; P:GO:0006508; P:GO:0007229; F:GO:0008237	F:metalloendopeptidase activity; P:proteolysis; P:integrin-mediated signaling pathway; F:metallopeptidase activity	PR01705 (PRINTS); IPR002870 (PFAM); IPR001590 (PFAM); IPR036383 (G3DSA:2.20.100.GENE3D); IPR000884 (PFAM); IPR024079 (G3DSA:3.40.390.GENE3D); IPR036383 (G3DSA:2.20.100.GENE3D); IPR041645 (PFAM); mobidb-lite (MOBIDB_LITE); mobidb-lite (MOBIDB_LITE); mobidb-lite (MOBIDB_LITE); mobidb-lite (MOBIDB_LITE); PTHR13723:SF189 (PANTHER); PTHR13723:SF189 (PANTHER); PTHR13723 (PANTHER); PTHR13723 (PANTHER); …	F:GO:0004222; P:GO:0006508; F:GO:0008237	F:metalloendopeptidase activity; P:proteolysis; F:metallopeptidase activity	OG0000694	0.999	n
OG0000695	483	Epos_g28383.t1, Epos_g30071.t1, Epos_g6260.t1, Epos_g6261.t1, Epos_g6262.t1	g28383.t1	acyl-CoA synthetase family member 2, mitochondrial	3	1	F:GO:0003824	F:catalytic activity	IPR002401 (PRINTS); IPR000873 (PFAM); IPR036396 (G3DSA:1.10.630.GENE3D); IPR042099 (G3DSA:3.40.50.GENE3D); IPR001128 (PFAM); PTHR24291:SF105 (PANTHER); PTHR24291 (PANTHER); cd05970 (CDD); cd05917 (CDD); SSF56801 (SUPERFAMILY); IPR036396 (SUPERFAMILY); IPR036396 (SUPERFAMILY)	F:GO:0003824; F:GO:0005506; F:GO:0016705; F:GO:0020037; P:GO:0055114	F:catalytic activity; F:iron ion binding; F:oxidoreductase activity, acting on paired donors, with incorporation or reduction of molecular oxygen; F:heme binding; P:oxidation-reduction process	OG0000695	0.999	n
OG0000696	484	Epos_g26497.t1, Epos_g9362.t1, Epos_g9363.t1, Epos_g9365.t1	g26497.t1	hypothetical protein SINV_02979	1				mobidb-lite (MOBIDB_LITE); mobidb-lite (MOBIDB_LITE); mobidb-lite (MOBIDB_LITE)	no GO terms	no GO terms	OG0000696	0.999	n
OG0000697	485	Epos_g16221.t1, Epos_g16226.t1	g16221.t1	homeobox protein caupolican	0	1	F:GO:0003677	F:DNA binding	IPR008422 (PFAM); G3DSA:1.10.10.60 (GENE3D); mobidb-lite (MOBIDB_LITE); mobidb-lite (MOBIDB_LITE); PTHR11211:SF2 (PANTHER); PTHR11211 (PANTHER); IPR001356 (PROSITE_PROFILES); IPR001356 (CDD); IPR009057 (SUPERFAMILY)	F:GO:0003677; P:GO:0006355	F:DNA binding; P:regulation of transcription, DNA-templated	OG0000697	0.999	n
OG0000698	486	Epos_g12655.t1, Epos_g12656.t1, Epos_g12657.t1, Epos_g12659.t1, Epos_g18298.t1, Epos_g30079.t1, Epos_g30702.t1	g12655.t1	obscurin isoform X1	5				G3DSA:2.30.30.40 (GENE3D); mobidb-lite (MOBIDB_LITE); mobidb-lite (MOBIDB_LITE); mobidb-lite (MOBIDB_LITE); mobidb-lite (MOBIDB_LITE); mobidb-lite (MOBIDB_LITE); IPR036028 (SUPERFAMILY)	F:GO:0005515	F:protein binding	OG0000698	0.999	n
OG0000699	487	Epos_g11676.t1, Epos_g26685.t1	g11676.t1	nuclear pore complex protein Nup214 isoform X2	0				IPR002347 (PRINTS); IPR002347 (PRINTS); IPR024977 (PFAM); IPR015943 (G3DSA:2.130.10.GENE3D); G3DSA:3.40.50.720 (GENE3D); IPR002347 (PFAM); mobidb-lite (MOBIDB_LITE); mobidb-lite (MOBIDB_LITE); mobidb-lite (MOBIDB_LITE); mobidb-lite (MOBIDB_LITE); mobidb-lite (MOBIDB_LITE); PTHR43313:SF36 (PANTHER); PTHR43313 (PANTHER); IPR036291 (SUPERFAMILY); SSF117289 (SUPERFAMILY)	F:GO:0005515	F:protein binding	OG0000699	0.999	n
OG0000700	488	Epos_g20033.t1, Epos_g20035.t1, Epos_g20036.t1, Epos_g21829.t1, Epos_g7598.t1, Epos_g7600.t1	g20033.t1	ryanodine receptor	3				G3DSA:1.10.238.10 (GENE3D); IPR005821 (PFAM); IPR013662 (PFAM); IPR009460 (PFAM); G3DSA:1.10.287.70 (GENE3D); mobidb-lite (MOBIDB_LITE); mobidb-lite (MOBIDB_LITE); mobidb-lite (MOBIDB_LITE); mobidb-lite (MOBIDB_LITE); mobidb-lite (MOBIDB_LITE); mobidb-lite (MOBIDB_LITE); mobidb-lite (MOBIDB_LITE); mobidb-lite (MOBIDB_LITE); PTHR12864:SF53 (PANTHER); PTHR12864:SF53 (PANTHER); PTHR12864 (PANTHER); …	F:GO:0005216; F:GO:0005219; P:GO:0006811; P:GO:0006874; C:GO:0016020; C:GO:0016021; P:GO:0055085	F:ion channel activity; F:ryanodine-sensitive calcium-release channel activity; P:ion transport; P:cellular calcium ion homeostasis; C:membrane; C:integral component of membrane; P:transmembrane transport	OG0000700	0.999	n
OG0000701	489	Epos_g14770.t1, Epos_g20962.t1, Epos_g24368.t1, Epos_g25307.t1	g14770.t1	zinc finger protein Noc	1	1	F:GO:0003676	F:nucleic acid binding	G3DSA:3.30.160.60 (GENE3D); mobidb-lite (MOBIDB_LITE); mobidb-lite (MOBIDB_LITE); mobidb-lite (MOBIDB_LITE); mobidb-lite (MOBIDB_LITE); PTHR12522:SF5 (PANTHER); PTHR12522 (PANTHER); IPR013087 (PROSITE_PROFILES)	F:GO:0003676	F:nucleic acid binding	OG0000701	0.999	n
OG0000702	490	Epos_g10665.t1, Epos_g22873.t1, Epos_g27424.t1, Epos_g30760.t1, Epos_g4955.t1, Epos_g4956.t1	g10665.t1	multiple C2 and transmembrane domain-containing protein 1-like	4				IPR000008 (PFAM); IPR013583 (PFAM); IPR035892 (G3DSA:2.60.40.GENE3D); IPR035892 (G3DSA:2.60.40.GENE3D); mobidb-lite (MOBIDB_LITE); mobidb-lite (MOBIDB_LITE); mobidb-lite (MOBIDB_LITE); PTHR45911:SF1 (PANTHER); PTHR45911 (PANTHER); SSF49562 (SUPERFAMILY); SSF49562 (SUPERFAMILY)	no GO terms	no GO terms	OG0000702	0.999	n
OG0000710	491	Epos_g26006.t1, Epos_g8005.t1, Epos_g8807.t1	g26006.t1	knirps-related protein-like	1	1	F:GO:0005488	F:binding	IPR001628 (SMART); IPR013088 (G3DSA:3.30.50.GENE3D); IPR001628 (PFAM); mobidb-lite (MOBIDB_LITE); mobidb-lite (MOBIDB_LITE); mobidb-lite (MOBIDB_LITE); mobidb-lite (MOBIDB_LITE); PTHR24079 (PANTHER); IPR001628 (PROSITE_PROFILES); SSF57716 (SUPERFAMILY)	F:GO:0003700; C:GO:0005634; P:GO:0006355; F:GO:0008270; F:GO:0043565	F:DNA-binding transcription factor activity; C:nucleus; P:regulation of transcription, DNA-templated; F:zinc ion binding; F:sequence-specific DNA binding	OG0000710	0.999	n
OG0000711	492	Epos_g22548.t1, Epos_g6739.t1, Epos_g6741.t1	g22548.t1	activating signal cointegrator 1 complex subunit 2 homolog	1	1	F:GO:0042302	F:structural constituent of cuticle	mobidb-lite (MOBIDB_LITE); mobidb-lite (MOBIDB_LITE); mobidb-lite (MOBIDB_LITE); mobidb-lite (MOBIDB_LITE)	no GO terms	no GO terms	OG0000711	0.999	n
OG0000712	493	Epos_g15652.t1, Epos_g1599.t1, Epos_g2097.t1	g15652.t1	EF-hand calcium-binding domain-containing protein 1 isoform X1	1	1	F:GO:0005509	F:calcium ion binding	G3DSA:1.10.238.10 (GENE3D); IPR002048 (PFAM); PTHR23055:SF60 (PANTHER); IPR028846 (PANTHER); IPR002048 (PROSITE_PROFILES); IPR002048 (PROSITE_PROFILES); IPR002048 (PROSITE_PROFILES); IPR002048 (PROSITE_PROFILES); IPR002048 (CDD); IPR011992 (SUPERFAMILY); IPR011992 (SUPERFAMILY)	F:GO:0005509	F:calcium ion binding	OG0000712	0.999	n
OG0000715	494	Epos_g12377.t1, Epos_g17105.t1, Epos_g28475.t1	g12377.t1	coiled-coil domain-containing protein 63-like	1				PTHR21694 (PANTHER)	no GO terms	no GO terms	OG0000715	0.999	n
OG0000716	495	Epos_g12610.t1, Epos_g25714.t1, Epos_g6841.t1, Epos_g6844.t1	g12610.t1	RNA-binding protein Musashi homolog Rbp6-like	2	2	F:GO:0003676; F:GO:0003723	F:nucleic acid binding; F:RNA binding	IPR012677 (G3DSA:3.30.70.GENE3D); IPR000504 (PFAM); mobidb-lite (MOBIDB_LITE); PTHR11176:SF13 (PANTHER); IPR037366 (PANTHER); IPR000504 (PROSITE_PROFILES); IPR000504 (PROSITE_PROFILES); cd12325 (CDD); IPR035979 (SUPERFAMILY); IPR035979 (SUPERFAMILY)	F:GO:0003676; F:GO:0003729	F:nucleic acid binding; F:mRNA binding	OG0000716	0.999	n
OG0000717	496	Epos_g10335.t1, Epos_g9149.t1	g10335.t1	ADP-ribosylation factor 2	0	2	F:GO:0005525; C:GO:0005622	F:GTP binding; C:intracellular	IPR006689 (PRINTS); G3DSA:3.40.50.300 (GENE3D); IPR005225 (TIGRFAM); IPR006689 (PFAM); PTHR11711:SF314 (PANTHER); PTHR11711 (PANTHER); PS51417 (PROSITE_PROFILES); cd04150 (CDD); IPR027417 (SUPERFAMILY)	F:GO:0005525	F:GTP binding	OG0000717	0.999	n
OG0000719	497	Epos_g15615.t1	g15615.t1	pse6265.4phoebis_sennae_v1x1_core_32_85_1 protein	0				IPR032062 (PFAM); mobidb-lite (MOBIDB_LITE); PTHR47890 (PANTHER); PS51257 (PROSITE_PROFILES)	no GO terms	no GO terms	OG0000719	0.999	n
OG0000720	498	Epos_g4050.t1, Epos_g4504.t1	g4050.t1	fibril-forming collagen alpha chain-like	0	4	F:GO:0005201; C:GO:0005615; P:GO:0030198; C:GO:0031012	F:extracellular matrix structural constituent; C:extracellular space; P:extracellular matrix organization; C:extracellular matrix	G3DSA:2.60.120.1000 (GENE3D); IPR000885 (PFAM); mobidb-lite (MOBIDB_LITE); PTHR24023:SF604 (PANTHER); PTHR24023 (PANTHER); IPR000885 (PROSITE_PROFILES)	F:GO:0005201	F:extracellular matrix structural constituent	OG0000720	0.999	n
OG0000721	499				-2							OG0000721	0.999	n
OG0000722	500	Epos_g17023.t1, Epos_g17024.t1, Epos_g20247.t1	g17023.t1	transcriptional regulator ATRX homolog isoform X3	1				mobidb-lite (MOBIDB_LITE); mobidb-lite (MOBIDB_LITE); mobidb-lite (MOBIDB_LITE); mobidb-lite (MOBIDB_LITE); mobidb-lite (MOBIDB_LITE); mobidb-lite (MOBIDB_LITE); mobidb-lite (MOBIDB_LITE); mobidb-lite (MOBIDB_LITE); mobidb-lite (MOBIDB_LITE); mobidb-lite (MOBIDB_LITE); mobidb-lite (MOBIDB_LITE); mobidb-lite (MOBIDB_LITE); mobidb-lite (MOBIDB_LITE); mobidb-lite (MOBIDB_LITE); mobidb-lite (MOBIDB_L…	no GO terms	no GO terms	OG0000722	0.999	n
OG0000723	501	Epos_g10247.t1, Epos_g13746.t1, Epos_g19316.t1, Epos_g19317.t1, Epos_g25622.t1, Epos_g25854.t1	g10247.t1	doublesex- and mab-3-related transcription factor 2	3	5	F:GO:0003700; C:GO:0005634; P:GO:0006355; F:GO:0043565; F:GO:0046872	F:DNA-binding transcription factor activity; C:nucleus; P:regulation of transcription, DNA-templated; F:sequence-specific DNA binding; F:metal ion binding	IPR036407 (G3DSA:4.10.1040.GENE3D); IPR001275 (PFAM); IPR026607 (PANTHER); PTHR12322:SF72 (PANTHER); IPR001275 (PROSITE_PROFILES); IPR036407 (SUPERFAMILY)	F:GO:0003700; C:GO:0005634; P:GO:0006355; F:GO:0043565	F:DNA-binding transcription factor activity; C:nucleus; P:regulation of transcription, DNA-templated; F:sequence-specific DNA binding	OG0000723	0.999	n
OG0000724	502	Epos_g15690.t1, Epos_g24318.t1, Epos_g29724.t1	g15690.t1	ras-related protein Rab-8A isoform X2	1	14	F:GO:0003924; F:GO:0005525; C:GO:0005768; C:GO:0005886; P:GO:0006886; P:GO:0006904; C:GO:0008021; P:GO:0009306; P:GO:0017157; C:GO:0030140; P:GO:0032482; P:GO:0032869; P:GO:0048210; P:GO:0072659	F:GTPase activity; F:GTP binding; C:endosome; C:plasma membrane; P:intracellular protein transport; P:vesicle docking involved in exocytosis; C:synaptic vesicle; P:protein secretion; P:regulation of exocytosis; C:trans-Golgi network transport vesicle; P:Rab protein signal transduction; P:cellular response to insulin stimulus; P:Golgi vesicle fusion to target membrane; P:protein localization to pl…	PR00449 (PRINTS); IPR001806 (PFAM); G3DSA:3.40.50.300 (GENE3D); IPR005225 (TIGRFAM); mobidb-lite (MOBIDB_LITE); mobidb-lite (MOBIDB_LITE); PTHR24073:SF22 (PANTHER); PTHR24073 (PANTHER); PS51419 (PROSITE_PROFILES); cd01867 (CDD); IPR027417 (SUPERFAMILY)	F:GO:0003924; F:GO:0005525	F:GTPase activity; F:GTP binding	OG0000724	0.999	n
OG0000725	503	Epos_g7573.t1, Epos_g7574.t1	g7573.t1	chromatin-remodeling complex ATPase chain Iswi isoform X2	1	6	F:GO:0003677; F:GO:0004386; F:GO:0005524; C:GO:0016589; F:GO:0031491; P:GO:0043044	F:DNA binding; F:helicase activity; F:ATP binding; C:NURF complex; F:nucleosome binding; P:ATP-dependent chromatin remodeling	G3DSA:3.40.50.300 (GENE3D); IPR001650 (PFAM); IPR020838 (PFAM); IPR038718 (G3DSA:3.40.50.GENE3D); IPR000330 (PFAM); mobidb-lite (MOBIDB_LITE); mobidb-lite (MOBIDB_LITE); mobidb-lite (MOBIDB_LITE); IPR029915 (PTHR10799:PANTHER); PTHR10799 (PANTHER); IPR001650 (PROSITE_PROFILES); IPR014001 (PROSITE_PROFILES); cd17997 (CDD); cd18793 (CDD); IPR027417 (SUPERFAMILY); IPR027417 (SUPERFAMILY)	F:GO:0003677; F:GO:0005524; C:GO:0016589; F:GO:0016887; P:GO:0043044	F:DNA binding; F:ATP binding; C:NURF complex; F:ATPase activity; P:ATP-dependent chromatin remodeling	OG0000725	0.999	n
OG0000726	504	Epos_g2935.t1, Epos_g406.t1	g2935.t1	choline O-acetyltransferase	0	5	F:GO:0004092; C:GO:0005777; F:GO:0016740; F:GO:0016746; P:GO:0019254	F:carnitine O-acetyltransferase activity; C:peroxisome; F:transferase activity; F:transferase activity, transferring acyl groups; P:carnitine metabolic process, CoA-linked	IPR039551 (PFAM); IPR042231 (G3DSA:3.30.559.GENE3D); IPR042232 (G3DSA:3.30.559.GENE3D); PTHR22589:SF14 (PANTHER); IPR000542 (PANTHER); IPR000542 (PANTHER); PTHR22589:SF14 (PANTHER); SSF52777 (SUPERFAMILY); SSF52777 (SUPERFAMILY); SSF52777 (SUPERFAMILY)	F:GO:0016746	F:transferase activity, transferring acyl groups	OG0000726	0.999	n
OG0000727	505	Epos_g8335.t1, Epos_g8336.t1, Epos_g8337.t1	g8335.t1	sorbitol dehydrogenase-like	1	3	F:GO:0003939; F:GO:0008270; P:GO:0055114	F:L-iditol 2-dehydrogenase activity; F:zinc ion binding; P:oxidation-reduction process	G3DSA:3.90.180.10 (GENE3D); G3DSA:3.40.50.720 (GENE3D); G3DSA:3.40.50.720 (GENE3D); IPR013154 (PFAM); IPR013149 (PFAM); PTHR43161 (PANTHER); PTHR43161:SF9 (PANTHER); cd05285 (CDD); IPR011032 (SUPERFAMILY); IPR036291 (SUPERFAMILY)	P:GO:0055114	P:oxidation-reduction process	OG0000727	0.999	n
OG0000728	506	Epos_g1392.t1, Epos_g1514.t1, Epos_g24402.t1	g1392.t1	UDP-glucose 4-epimerase-like	0	3	F:GO:0003978; P:GO:0006012; C:GO:0016020	F:UDP-glucose 4-epimerase activity; P:galactose metabolic process; C:membrane	IPR001509 (PFAM); G3DSA:3.90.25.10 (GENE3D); G3DSA:3.40.50.720 (GENE3D); IPR005886 (TIGRFAM); PTHR43725 (PANTHER); PTHR43725:SF14 (PANTHER); IPR036291 (SUPERFAMILY)	F:GO:0003824; F:GO:0003978; P:GO:0006012; F:GO:0050662	F:catalytic activity; F:UDP-glucose 4-epimerase activity; P:galactose metabolic process; F:coenzyme binding	OG0000728	0.999	n
OG0000729	507	Epos_g25060.t1, Epos_g2758.t1, Epos_g6426.t1, Epos_g6440.t1	g25060.t1	NP_001098700.1bombyx_mori_asm15162v1_core_32_85_1 protein nanos-M	1	3	F:GO:0003723; P:GO:0006417; F:GO:0008270	F:RNA binding; P:regulation of translation; F:zinc ion binding	IPR038129 (G3DSA:1.10.150.GENE3D); IPR024161 (PFAM); IPR008705 (PANTHER); IPR024161 (PROSITE_PROFILES)	F:GO:0003723; F:GO:0008270	F:RNA binding; F:zinc ion binding	OG0000729	0.999	n
OG0000730	508	Epos_g16441.t1, Epos_g16442.t1, Epos_g16444.t1	g16441.t1	alanine aminotransferase 1-like	0				IPR015421 (G3DSA:3.40.640.GENE3D); IPR015422 (G3DSA:3.90.1150.GENE3D); PTHR11751:SF29 (PANTHER); PTHR11751 (PANTHER); IPR015424 (SUPERFAMILY)	F:GO:0003824	F:catalytic activity	OG0000730	0.999	n
OG0000731	509	Epos_g11628.t1, Epos_g22403.t1, Epos_g23275.t1	g11628.t1	beta-hexosaminidase subunit beta-like	1	1	F:GO:0016798	F:hydrolase activity, acting on glycosyl bonds	IPR029018 (G3DSA:3.30.379.GENE3D); IPR029019 (PFAM); PTHR22600 (PANTHER); PTHR22600:SF20 (PANTHER); IPR029018 (SUPERFAMILY)	no GO terms	no GO terms	OG0000731	0.999	n
OG0000733	510	Epos_g414.t1, Epos_g415.t1	g414.t1	XP_011556217.1plutella_xylostella_dbmfjv1x1_core_32_85_1 protein uncharacterized LOC105387220, transcript variant X2	0	5	F:GO:0003824; C:GO:0005576; P:GO:0005975; P:GO:0006030; F:GO:0008061	F:catalytic activity; C:extracellular region; P:carbohydrate metabolic process; P:chitin metabolic process; F:chitin binding	G3DSA:3.20.20.370 (GENE3D); IPR002557 (PFAM); IPR035899 (G3DSA:1.20.900.GENE3D); IPR036055 (G3DSA:4.10.400.GENE3D); IPR002172 (PFAM); PTHR45985:SF1 (PANTHER); PTHR45985 (PANTHER); PTHR45985 (PANTHER); PTHR45985:SF1 (PANTHER); IPR002557 (PROSITE_PROFILES); IPR002172 (PROSITE_PROFILES); IPR000219 (PROSITE_PROFILES); IPR002172 (CDD); cd10974 (CDD); IPR011330 (SUPERFAMILY); IPR035899 (SUPERFAMILY); I…	F:GO:0003824; F:GO:0005089; F:GO:0005515; C:GO:0005576; P:GO:0005975; P:GO:0006030; F:GO:0008061; P:GO:0035023	F:catalytic activity; F:Rho guanyl-nucleotide exchange factor activity; F:protein binding; C:extracellular region; P:carbohydrate metabolic process; P:chitin metabolic process; F:chitin binding; P:regulation of Rho protein signal transduction	OG0000733	0.999	n
OG0000734	511	Epos_g6791.t1, Epos_g6792.t1, Epos_g6794.t1, Epos_g8685.t1	g6791.t1	G1/S-specific cyclin-D3	0	10	P:GO:0000079; C:GO:0000307; F:GO:0004672; C:GO:0005634; C:GO:0005737; P:GO:0006468; F:GO:0016538; F:GO:0019901; P:GO:0044772; P:GO:1900087	P:regulation of cyclin-dependent protein serine/threonine kinase activity; C:cyclin-dependent protein kinase holoenzyme complex; F:protein kinase activity; C:nucleus; C:cytoplasm; P:protein phosphorylation; F:cyclin-dependent protein serine/threonine kinase regulator activity; F:protein kinase binding; P:mitotic cell cycle phase transition; P:positive regulation of G1/S transition of mitotic cell…	G3DSA:1.10.472.10 (GENE3D); G3DSA:1.10.472.10 (GENE3D); IPR036915 (SUPERFAMILY)	no GO terms	no GO terms	OG0000734	0.999	n
OG0000736	512	Epos_g1548.t1, Epos_g23552.t1, Epos_g23719.t1, Epos_g28294.t1, Epos_g7061.t1	g1548.t1	XP_012545145.1bombyx_mori_asm15162v1_core_32_85_1 protein uncharacterized LOC101743023	3				mobidb-lite (MOBIDB_LITE); mobidb-lite (MOBIDB_LITE); mobidb-lite (MOBIDB_LITE); mobidb-lite (MOBIDB_LITE); mobidb-lite (MOBIDB_LITE); mobidb-lite (MOBIDB_LITE); mobidb-lite (MOBIDB_LITE); mobidb-lite (MOBIDB_LITE); mobidb-lite (MOBIDB_LITE); mobidb-lite (MOBIDB_LITE); mobidb-lite (MOBIDB_LITE); mobidb-lite (MOBIDB_LITE); mobidb-lite (MOBIDB_LITE); mobidb-lite (MOBIDB_LITE); mobidb-lite (MOBIDB_L…	no GO terms	no GO terms	OG0000736	0.999	n
OG0000739	513	Epos_g10526.t1, Epos_g10527.t1, Epos_g10528.t1, Epos_g10529.t1, Epos_g27190.t1, Epos_g29057.t1, Epos_g29058.t1, Epos_g6188.t1, Epos_g6189.t1, Epos_g6190.t1, Epos_g6191.t1, Epos_g6197.t1, Epos_g6198.t1	g10526.t1	spherulin-2A-like	9				G3DSA:2.170.15.10 (GENE3D)	no GO terms	no GO terms	OG0000739	0.999	n
OG0000741	514	Epos_g23801.t1, Epos_g29103.t1, Epos_g29104.t1	g23801.t1	sugar transporter SWEET1	1	3	C:GO:0005886; P:GO:0008643; C:GO:0016021	C:plasma membrane; P:carbohydrate transport; C:integral component of membrane	IPR004316 (PFAM); G3DSA:1.20.1280.290 (GENE3D); PTHR10791:SF5 (PANTHER); PTHR10791 (PANTHER)	C:GO:0016021	C:integral component of membrane	OG0000741	0.999	n
OG0000743	515	Epos_g13174.t1, Epos_g27182.t1, Epos_g7857.t1	g13174.t1	partner of xrn-2 protein 1-like	1				IPR021859 (PFAM); PTHR16148 (PANTHER); PTHR16148:SF13 (PANTHER); IPR021859 (PROSITE_PROFILES)	no GO terms	no GO terms	OG0000743	0.999	n
OG0000744	516	Epos_g18734.t1, Epos_g18735.t1, Epos_g18737.t1, Epos_g21716.t1, Epos_g25197.t1, Epos_g25199.t1	g18734.t1	acetyl-CoA carboxylase isoform X1	2				G3DSA:2.40.460.10 (GENE3D); G3DSA:3.90.226.10 (GENE3D); IPR013537 (PFAM); G3DSA:3.90.226.10 (GENE3D); IPR004117 (PFAM); G3DSA:3.90.226.10 (GENE3D); IPR034733 (PFAM); mobidb-lite (MOBIDB_LITE); mobidb-lite (MOBIDB_LITE); PTHR45728:SF1 (PANTHER); PTHR45728:SF1 (PANTHER); PTHR45728 (PANTHER); PTHR45728:SF1 (PANTHER); PTHR45728 (PANTHER); PTHR45728 (PANTHER); PTHR45728 (PANTHER); PTHR45728:SF1 (PANTH…	F:GO:0003989; F:GO:0004984; F:GO:0005524; F:GO:0005549; P:GO:0006633; P:GO:0007608; C:GO:0016020; F:GO:0016874	F:acetyl-CoA carboxylase activity; F:olfactory receptor activity; F:ATP binding; F:odorant binding; P:fatty acid biosynthetic process; P:sensory perception of smell; C:membrane; F:ligase activity	OG0000744	0.999	n
OG0000745	517	Epos_g11145.t1, Epos_g21497.t1, Epos_g3970.t1	g11145.t1	tctex1 domain-containing protein 1-like	1				IPR038586 (G3DSA:3.30.1140.GENE3D); IPR005334 (PFAM); mobidb-lite (MOBIDB_LITE); mobidb-lite (MOBIDB_LITE); mobidb-lite (MOBIDB_LITE); IPR005334 (PANTHER); PTHR21255:SF44 (PANTHER)	no GO terms	no GO terms	OG0000745	0.999	n
OG0000746	518	Epos_g12691.t1, Epos_g29177.t1, Epos_g974.t1	g12691.t1	semaphorin-1A-like	0	1	C:GO:0016021	C:integral component of membrane	IPR002165 (PFAM); IPR001627 (PFAM); IPR015943 (G3DSA:2.130.10.GENE3D); IPR015943 (G3DSA:2.130.10.GENE3D); G3DSA:3.30.1680.10 (GENE3D); mobidb-lite (MOBIDB_LITE); IPR027231 (PANTHER); PTHR11036:SF131 (PANTHER); IPR001627 (PROSITE_PROFILES); SSF103575 (SUPERFAMILY); IPR036352 (SUPERFAMILY)	F:GO:0005515; F:GO:0030215	F:protein binding; F:semaphorin receptor binding	OG0000746	0.999	n
OG0000747	519	Epos_g10620.t1, Epos_g26510.t1, Epos_g29487.t1	g10620.t1	silk gland factor 3	1	5	F:GO:0003700; C:GO:0005634; P:GO:0006357; P:GO:0007420; F:GO:0043565	F:DNA-binding transcription factor activity; C:nucleus; P:regulation of transcription by RNA polymerase II; P:brain development; F:sequence-specific DNA binding	IPR013847 (PRINTS); G3DSA:1.10.260.40 (GENE3D); IPR001356 (PFAM); G3DSA:1.10.10.60 (GENE3D); IPR000327 (PFAM); mobidb-lite (MOBIDB_LITE); mobidb-lite (MOBIDB_LITE); mobidb-lite (MOBIDB_LITE); mobidb-lite (MOBIDB_LITE); mobidb-lite (MOBIDB_LITE); PTHR11636 (PANTHER); PTHR11636:SF89 (PANTHER); IPR000327 (PROSITE_PROFILES); IPR001356 (PROSITE_PROFILES); IPR001356 (CDD); IPR010982 (SUPERFAMILY); IPR0…	F:GO:0003677; F:GO:0003700; P:GO:0006355	F:DNA binding; F:DNA-binding transcription factor activity; P:regulation of transcription, DNA-templated	OG0000747	0.999	n
OG0000748	520	Epos_g15303.t1, Epos_g15304.t1, Epos_g27008.t1	g15303.t1	FERM, RhoGEF and pleckstrin domain-containing protein 1-like isoform X1	1				IPR014847 (PFAM); IPR011993 (G3DSA:2.30.29.GENE3D); mobidb-lite (MOBIDB_LITE); mobidb-lite (MOBIDB_LITE); mobidb-lite (MOBIDB_LITE); mobidb-lite (MOBIDB_LITE); mobidb-lite (MOBIDB_LITE); mobidb-lite (MOBIDB_LITE); mobidb-lite (MOBIDB_LITE); mobidb-lite (MOBIDB_LITE); mobidb-lite (MOBIDB_LITE); mobidb-lite (MOBIDB_LITE); mobidb-lite (MOBIDB_LITE); mobidb-lite (MOBIDB_LITE); mobidb-lite (MOBIDB_LIT…	no GO terms	no GO terms	OG0000748	0.999	n
OG0000749	521	Epos_g10486.t1, Epos_g3677.t1	g10486.t1	katanin p60 ATPase-containing subunit A1-like isoform X1	0	10	C:GO:0000922; F:GO:0005524; C:GO:0005737; C:GO:0005813; C:GO:0005874; P:GO:0007049; F:GO:0008017; F:GO:0008568; P:GO:0051013; P:GO:0051301	C:spindle pole; F:ATP binding; C:cytoplasm; C:centrosome; C:microtubule; P:cell cycle; F:microtubule binding; F:microtubule-severing ATPase activity; P:microtubule severing; P:cell division	IPR003959 (PFAM); G3DSA:3.40.50.300 (GENE3D); IPR015415 (PFAM); G3DSA:1.10.8.60 (GENE3D); IPR041569 (PFAM); mobidb-lite (MOBIDB_LITE); mobidb-lite (MOBIDB_LITE); mobidb-lite (MOBIDB_LITE); mobidb-lite (MOBIDB_LITE); PTHR23074 (PANTHER); PTHR23074:SF19 (PANTHER); PTHR23074 (PANTHER); PTHR23074:SF19 (PANTHER); IPR028596 (HAMAP); cd00009 (CDD); IPR027417 (SUPERFAMILY)	F:GO:0005524; F:GO:0008017; F:GO:0008568; P:GO:0051013	F:ATP binding; F:microtubule binding; F:microtubule-severing ATPase activity; P:microtubule severing	OG0000749	0.999	n
OG0000750	522	Epos_g16614.t1, Epos_g3873.t1	g16614.t1	protein msta-like isoform X1	0				mobidb-lite (MOBIDB_LITE); mobidb-lite (MOBIDB_LITE); PTHR46455 (PANTHER); SSF82199 (SUPERFAMILY)	no GO terms	no GO terms	OG0000750	0.999	n
OG0000751	523	Epos_g14230.t1, Epos_g1628.t1	g14230.t1	XP_013173806.1papilio_xuthus_pxut1_refseq_core_32_85_1 protein uncharacterized LOC106122406	0	1	C:GO:0016021	C:integral component of membrane	IPR001507 (PFAM); mobidb-lite (MOBIDB_LITE); mobidb-lite (MOBIDB_LITE); mobidb-lite (MOBIDB_LITE); mobidb-lite (MOBIDB_LITE); PTHR46560:SF4 (PANTHER); PTHR46560 (PANTHER); IPR001507 (PROSITE_PROFILES)	no GO terms	no GO terms	OG0000751	0.999	n
OG0000752	524	Epos_g2189.t1, Epos_g9623.t1	g2189.t1	serine/arginine-rich splicing factor 7-like	0	2	F:GO:0003723; F:GO:0008270	F:RNA binding; F:zinc ion binding	IPR001878 (PFAM); IPR000504 (PFAM); G3DSA:4.10.60.10 (GENE3D); IPR012677 (G3DSA:3.30.70.GENE3D); mobidb-lite (MOBIDB_LITE); mobidb-lite (MOBIDB_LITE); mobidb-lite (MOBIDB_LITE); PTHR23147 (PANTHER); PTHR23147:SF18 (PANTHER); IPR000504 (PROSITE_PROFILES); IPR001878 (PROSITE_PROFILES); cd12373 (CDD); IPR035979 (SUPERFAMILY)	F:GO:0003676; F:GO:0008270	F:nucleic acid binding; F:zinc ion binding	OG0000752	0.999	n
OG0000753	525	Epos_g26116.t1, Epos_g26501.t1, Epos_g30463.t1, Epos_g3203.t1	g26116.t1	nesprin-1 isoform X1	0				PTHR47535:SF1 (PANTHER); PTHR47535 (PANTHER); SSF46966 (SUPERFAMILY); SSF46966 (SUPERFAMILY)	no GO terms	no GO terms	OG0000753	0.999	n
OG0000754	526	Epos_g13752.t1, Epos_g14632.t1	g13752.t1	serine protease HTRA2, mitochondrial-like	0	2	F:GO:0004252; P:GO:0006508	F:serine-type endopeptidase activity; P:proteolysis	IPR001940 (PRINTS); IPR002731 (PFAM); IPR041489 (PFAM); G3DSA:2.30.42.10 (GENE3D); G3DSA:3.30.420.40 (GENE3D); G3DSA:3.30.420.40 (GENE3D); PF13365 (PFAM); G3DSA:2.40.10.120 (GENE3D); PTHR22939 (PANTHER); IPR001478 (PROSITE_PROFILES); cd00987 (CDD); SSF53067 (SUPERFAMILY); SSF53067 (SUPERFAMILY); IPR036034 (SUPERFAMILY); IPR009003 (SUPERFAMILY)	F:GO:0004252; F:GO:0005515; P:GO:0006508	F:serine-type endopeptidase activity; F:protein binding; P:proteolysis	OG0000754	0.999	n
OG0000755	527	Epos_g20192.t1, Epos_g20193.t1, Epos_g21529.t1, Epos_g22069.t1, Epos_g22070.t1	g20192.t1	fructose-bisphosphate aldolase isoform X2	2	2	F:GO:0004332; P:GO:0006096	F:fructose-bisphosphate aldolase activity; P:glycolytic process	IPR000741 (PFAM); IPR013785 (G3DSA:3.20.20.GENE3D); PTHR11627:SF2 (PANTHER); PTHR11627 (PANTHER); SSF51569 (SUPERFAMILY)	F:GO:0003824; F:GO:0004332; P:GO:0006096	F:catalytic activity; F:fructose-bisphosphate aldolase activity; P:glycolytic process	OG0000755	0.999	n
OG0000756	528	Epos_g7358.t1	g7358.t1	protein groucho isoform X2	0	2	C:GO:0005634; P:GO:0006355	C:nucleus; P:regulation of transcription, DNA-templated	IPR009146 (PRINTS); IPR001680 (PFAM); IPR015943 (G3DSA:2.130.10.GENE3D); mobidb-lite (MOBIDB_LITE); mobidb-lite (MOBIDB_LITE); mobidb-lite (MOBIDB_LITE); IPR009146 (PANTHER); PTHR10814:SF4 (PANTHER); IPR017986 (PROSITE_PROFILES); IPR017986 (PROSITE_PROFILES); IPR001680 (PROSITE_PROFILES); IPR001680 (PROSITE_PROFILES); IPR001680 (PROSITE_PROFILES); cd00200 (CDD); IPR036322 (SUPERFAMILY)	F:GO:0005515; C:GO:0005634; P:GO:0006355	F:protein binding; C:nucleus; P:regulation of transcription, DNA-templated	OG0000756	0.999	n
OG0000757	529	Epos_g6559.t1	g6559.t1	epoxide hydrolase 4-like	-1	2	F:GO:0003824; C:GO:0016020	F:catalytic activity; C:membrane	IPR000073 (PFAM); IPR029058 (G3DSA:3.40.50.GENE3D); PTHR43329:SF2 (PANTHER); PTHR43329 (PANTHER); IPR029058 (SUPERFAMILY)	no GO terms	no GO terms	OG0000757	0.999	n
OG0000758	530	Epos_g1163.t1, Epos_g15863.t1	g1163.t1	protein orai-like isoform X2	0				IPR038350 (G3DSA:1.20.140.GENE3D); IPR012446 (PFAM); mobidb-lite (MOBIDB_LITE); PTHR31501:SF7 (PANTHER); IPR012446 (PANTHER)	no GO terms	no GO terms	OG0000758	0.999	n
OG0000759	531	Epos_g17578.t1, Epos_g22684.t1, Epos_g22685.t1, Epos_g22686.t1, Epos_g23246.t1	g17578.t1	putative 1-phosphatidylinositol 3-phosphate 5-kinase	0	12	F:GO:0000166; F:GO:0000285; F:GO:0005524; C:GO:0010008; F:GO:0016301; F:GO:0016307; P:GO:0016310; F:GO:0016740; P:GO:0035556; P:GO:0046488; P:GO:0046854; F:GO:0046872	F:nucleotide binding; F:1-phosphatidylinositol-3-phosphate 5-kinase activity; F:ATP binding; C:endosome membrane; F:kinase activity; F:phosphatidylinositol phosphate kinase activity; P:phosphorylation; F:transferase activity; P:intracellular signal transduction; P:phosphatidylinositol metabolic process; P:phosphatidylinositol phosphorylation; F:metal ion binding	IPR000306 (PFAM); IPR013083 (G3DSA:3.30.40.GENE3D); IPR027409 (G3DSA:3.50.7.GENE3D); mobidb-lite (MOBIDB_LITE); mobidb-lite (MOBIDB_LITE); PTHR45748 (PANTHER); PTHR45748:SF7 (PANTHER); PTHR45748 (PANTHER); PTHR45748:SF7 (PANTHER); IPR017455 (PROSITE_PROFILES); cd15725 (CDD); IPR011011 (SUPERFAMILY); IPR027409 (SUPERFAMILY)	F:GO:0046872	F:metal ion binding	OG0000759	0.999	n
OG0000760	532	Epos_g13285.t1, Epos_g13287.t1, Epos_g17397.t1, Epos_g21926.t1	g13285.t1	short-chain specific acyl-CoA dehydrogenase, mitochondrial-like isoform X1	1				IPR009075 (PFAM); G3DSA:1.20.140.10 (GENE3D); PTHR43884:SF26 (PANTHER); PTHR43884 (PANTHER); IPR036250 (SUPERFAMILY)	F:GO:0016627; P:GO:0055114	F:oxidoreductase activity, acting on the CH-CH group of donors; P:oxidation-reduction process	OG0000760	0.999	n
OG0000761	533	Epos_g10963.t1, Epos_g10964.t1, Epos_g10965.t1, Epos_g21208.t1	g10963.t1	cytochrome c oxidase subunit 4 isoform 1, mitochondrial-like	1	2	P:GO:0022900; C:GO:0044425	P:electron transport chain; C:membrane part	IPR013288 (PRINTS); IPR036639 (G3DSA:1.10.442.GENE3D); IPR004203 (PFAM); IPR004203 (PANTHER); PTHR10707:SF10 (PANTHER); IPR004203 (CDD); IPR036639 (SUPERFAMILY)	F:GO:0004129	F:cytochrome-c oxidase activity	OG0000761	0.999	n
OG0000762	534	Epos_g2650.t1, Epos_g2651.t1, Epos_g28313.t1	g2650.t1	enhancer of mRNA-decapping protein 4-like	0	2	C:GO:0000932; P:GO:0031087	C:P-body; P:deadenylation-independent decapping of nuclear-transcribed mRNA	IPR015943 (G3DSA:2.130.10.GENE3D); IPR032401 (PFAM); mobidb-lite (MOBIDB_LITE); mobidb-lite (MOBIDB_LITE); mobidb-lite (MOBIDB_LITE); mobidb-lite (MOBIDB_LITE); mobidb-lite (MOBIDB_LITE); PTHR15598 (PANTHER); PTHR15598:SF5 (PANTHER); IPR001680 (PROSITE_PROFILES); IPR017986 (PROSITE_PROFILES); IPR036322 (SUPERFAMILY)	F:GO:0005515	F:protein binding	OG0000762	0.999	n
OG0000763	535	Epos_g14547.t1	g14547.t1	putative ammonium transporter 2	0	3	F:GO:0008519; C:GO:0016021; P:GO:0072488	F:ammonium transmembrane transporter activity; C:integral component of membrane; P:ammonium transmembrane transport	IPR024041 (PFAM); IPR029020 (G3DSA:1.10.3430.GENE3D); IPR001905 (TIGRFAM); PTHR11730 (PANTHER); PTHR11730:SF58 (PANTHER); SSF111352 (SUPERFAMILY)	F:GO:0008519; P:GO:0015696; C:GO:0016020; P:GO:0072488	F:ammonium transmembrane transporter activity; P:ammonium transport; C:membrane; P:ammonium transmembrane transport	OG0000763	0.999	n
OG0000764	536	Epos_g13634.t1, Epos_g25942.t1	g13634.t1	calcitonin gene-related peptide type 1 receptor-like isoform X1	0	1	P:GO:0007165	P:signal transduction	IPR000832 (PRINTS); IPR036445 (G3DSA:4.10.1240.GENE3D); IPR001879 (PFAM); IPR000832 (PFAM); G3DSA:1.20.1070.10 (GENE3D); PTHR45620:SF26 (PANTHER); PTHR45620 (PANTHER); PTHR45620 (PANTHER); PTHR45620:SF26 (PANTHER); IPR001879 (PROSITE_PROFILES); IPR017981 (PROSITE_PROFILES); cd15260 (CDD); IPR036445 (SUPERFAMILY)	F:GO:0004888; F:GO:0004930; P:GO:0007166; P:GO:0007186; C:GO:0016020; C:GO:0016021	F:transmembrane signaling receptor activity; F:G protein-coupled receptor activity; P:cell surface receptor signaling pathway; P:G protein-coupled receptor signaling pathway; C:membrane; C:integral component of membrane	OG0000764	0.999	n
OG0000765	537				-1							OG0000765	0.999	n
OG0000766	538	Epos_g16030.t1, Epos_g19818.t1, Epos_g30195.t1	g16030.t1	NAD-dependent protein deacetylase Sirt6	0	1	F:GO:0070403	F:NAD+ binding	G3DSA:2.20.28.200 (GENE3D); G3DSA:3.40.50.1220 (GENE3D); PTHR45853 (PANTHER); PTHR45853:SF3 (PANTHER); IPR026590 (PROSITE_PROFILES); IPR029035 (SUPERFAMILY)	no GO terms	no GO terms	OG0000766	0.999	n
OG0000767	539	Epos_g30309.t1, Epos_g3475.t1, Epos_g3477.t1	g30309.t1	suppressor of lurcher protein 1	0				IPR000859 (PFAM); IPR035914 (G3DSA:2.60.120.GENE3D); PTHR47537:SF2 (PANTHER); PTHR47537 (PANTHER); IPR000859 (PROSITE_PROFILES); IPR035914 (SUPERFAMILY)	no GO terms	no GO terms	OG0000767	0.999	n
OG0000768	540	Epos_g1246.t1, Epos_g17612.t1, Epos_g18370.t1, Epos_g20342.t1, Epos_g31189.t1	g1246.t1	XP_004924637.1bombyx_mori_asm15162v1_core_32_85_1 protein uncharacterized LOC101740673	2				IPR032013 (PFAM); mobidb-lite (MOBIDB_LITE); mobidb-lite (MOBIDB_LITE); mobidb-lite (MOBIDB_LITE); mobidb-lite (MOBIDB_LITE); PTHR47080 (PANTHER)	no GO terms	no GO terms	OG0000768	0.999	n
OG0000770	541				-1							OG0000770	0.128	n
OG0000772	542	Epos_g10845.t1, Epos_g10951.t1, Epos_g18878.t1, Epos_g18879.t1	g10845.t1	XP_013171479.1papilio_xuthus_pxut1_refseq_core_32_85_1 protein uncharacterized LOC106120658	1	2	C:GO:0016020; C:GO:0016021	C:membrane; C:integral component of membrane	PTHR33562 (PANTHER); PTHR33562:SF13 (PANTHER)	no GO terms	no GO terms	OG0000772	0.999	n
OG0000775	543	Epos_g14450.t1, Epos_g14451.t1, Epos_g14452.t1, Epos_g23322.t1, Epos_g9934.t1, Epos_g9935.t1	g14450.t1	peroxisomal catalase 1-like	4	2	F:GO:0005488; P:GO:0050896	F:binding; P:response to stimulus	IPR018028 (PRINTS); IPR037060 (G3DSA:2.40.180.GENE3D); IPR011614 (PFAM); PTHR11465:SF9 (PANTHER); IPR018028 (PANTHER); IPR018028 (PROSITE_PROFILES); IPR020835 (SUPERFAMILY)	F:GO:0004096; P:GO:0006979; F:GO:0020037; P:GO:0055114	F:catalase activity; P:response to oxidative stress; F:heme binding; P:oxidation-reduction process	OG0000775	0.999	n
OG0000779	544	Epos_g20608.t1, Epos_g28241.t1, Epos_g3994.t1	g20608.t1	potassium channel subfamily K member 15	1				IPR003280 (PRINTS); IPR001873 (PFAM); IPR013099 (PFAM); IPR001873 (PFAM); PTHR11003 (PANTHER); PTHR11003:SF276 (PANTHER); SSF81324 (SUPERFAMILY); SSF81324 (SUPERFAMILY)	F:GO:0005267; F:GO:0005272; P:GO:0006814; C:GO:0016020; P:GO:0071805	F:potassium channel activity; F:sodium channel activity; P:sodium ion transport; C:membrane; P:potassium ion transmembrane transport	OG0000779	0.999	n
OG0000780	545	Epos_g15009.t1, Epos_g15011.t1, Epos_g15012.t1, Epos_g27347.t1, Epos_g27348.t1	g15009.t1	trichohyalin isoform X3	3				IPR019323 (PFAM); mobidb-lite (MOBIDB_LITE); mobidb-lite (MOBIDB_LITE); mobidb-lite (MOBIDB_LITE); PTHR18861 (PANTHER); PTHR18861:SF0 (PANTHER)	no GO terms	no GO terms	OG0000780	0.999	n
OG0000781	546	Epos_g12238.t1, Epos_g12242.t1, Epos_g25594.t1	g12238.t1	peripheral plasma membrane protein CASK isoform X1	0				G3DSA:2.30.30.40 (GENE3D); IPR001478 (PFAM); G3DSA:2.30.42.10 (GENE3D); IPR001452 (PFAM); IPR008145 (PFAM); G3DSA:3.40.50.300 (GENE3D); G3DSA:1.10.287.650 (GENE3D); mobidb-lite (MOBIDB_LITE); PTHR23122 (PANTHER); PTHR23122:SF7 (PANTHER); IPR001478 (PROSITE_PROFILES); IPR008144 (PROSITE_PROFILES); IPR001452 (PROSITE_PROFILES); cd00071 (CDD); cd00992 (CDD); IPR027417 (SUPERFAMILY); IPR036028 (SUPER…	F:GO:0005515	F:protein binding	OG0000781	0.999	n
OG0000782	547	Epos_g21189.t1, Epos_g21192.t1	g21189.t1	60S ribosomal protein L18	0	3	F:GO:0003735; P:GO:0006412; C:GO:0022625	F:structural constituent of ribosome; P:translation; C:cytosolic large ribosomal subunit	IPR021131 (PFAM); G3DSA:3.100.10.10 (GENE3D); mobidb-lite (MOBIDB_LITE); mobidb-lite (MOBIDB_LITE); IPR000039 (PANTHER); PTHR10934:SF2 (PANTHER); IPR036227 (SUPERFAMILY)	F:GO:0003735; C:GO:0005840; P:GO:0006412	F:structural constituent of ribosome; C:ribosome; P:translation	OG0000782	0.999	n
OG0000783	548	Epos_g1334.t1, Epos_g26519.t1	g1334.t1	XP_013166605.1papilio_xuthus_pxut1_refseq_core_32_85_1 protein uncharacterized LOC106117079	0				IPR038606 (G3DSA:3.15.10.GENE3D); IPR010562 (PFAM); PTHR11008:SF29 (PANTHER); PTHR11008 (PANTHER)	no GO terms	no GO terms	OG0000783	0.999	n
OG0000784	549	Epos_g3740.t1	g3740.t1	poly(U)-specific endoribonuclease homolog	-1	2	F:GO:0004521; P:GO:0090502	F:endoribonuclease activity; P:RNA phosphodiester bond hydrolysis, endonucleolytic	IPR018998 (PFAM); IPR039787 (PANTHER); IPR037227 (SUPERFAMILY)	F:GO:0004521	F:endoribonuclease activity	OG0000784	0.999	n
OG0000785	550	Epos_g11016.t1, Epos_g24041.t1, Epos_g24042.t1, Epos_g24043.t1, Epos_g24044.t1, Epos_g24045.t1, Epos_g26983.t1, Epos_g26984.t1, Epos_g26985.t1, Epos_g26986.t1, Epos_g26987.t1, Epos_g26988.t1	g11016.t1	zinc finger protein 287-like isoform X20	1				G3DSA:3.30.160.60 (GENE3D); G3DSA:3.30.160.60 (GENE3D); G3DSA:3.30.160.60 (GENE3D); IPR013087 (PFAM); G3DSA:3.30.160.60 (GENE3D); PTHR24404 (PANTHER); IPR013087 (PROSITE_PROFILES); IPR013087 (PROSITE_PROFILES); IPR013087 (PROSITE_PROFILES); IPR013087 (PROSITE_PROFILES); IPR013087 (PROSITE_PROFILES); IPR036236 (SUPERFAMILY); IPR036236 (SUPERFAMILY); IPR036236 (SUPERFAMILY)	F:GO:0003676	F:nucleic acid binding	OG0000785	0.999	n
OG0000788	551	Epos_g7892.t1, Epos_g9327.t1	g7892.t1	peptidyl-alpha-hydroxyglycine alpha-amidating lyase 2-like	0	4	P:GO:0001519; F:GO:0004598; C:GO:0005576; C:GO:0016020	P:peptide amidation; F:peptidylamidoglycolate lyase activity; C:extracellular region; C:membrane	IPR000720 (PRINTS); IPR011042 (G3DSA:2.120.10.GENE3D); IPR001258 (PFAM); PTHR10680:SF14 (PANTHER); PTHR10680 (PANTHER); IPR013017 (PROSITE_PROFILES); IPR013017 (PROSITE_PROFILES); IPR013017 (PROSITE_PROFILES); IPR013017 (PROSITE_PROFILES); cd14958 (CDD); SSF101898 (SUPERFAMILY)	F:GO:0003824; F:GO:0005515; P:GO:0006518; C:GO:0016020	F:catalytic activity; F:protein binding; P:peptide metabolic process; C:membrane	OG0000788	0.999	n
OG0000789	552	Epos_g12196.t1, Epos_g17645.t1	g12196.t1	5-hydroxytryptamine receptor	0	4	F:GO:0004930; C:GO:0005886; P:GO:0007186; C:GO:0016021	F:G protein-coupled receptor activity; C:plasma membrane; P:G protein-coupled receptor signaling pathway; C:integral component of membrane	IPR000276 (PRINTS); G3DSA:1.20.1070.10 (GENE3D); IPR000276 (PFAM); G3DSA:1.20.1070.10 (GENE3D); mobidb-lite (MOBIDB_LITE); mobidb-lite (MOBIDB_LITE); PTHR24247 (PANTHER); PTHR24247:SF201 (PANTHER); IPR017452 (PROSITE_PROFILES); cd15331 (CDD); SSF81321 (SUPERFAMILY)	F:GO:0004930; P:GO:0007186; C:GO:0016021	F:G protein-coupled receptor activity; P:G protein-coupled receptor signaling pathway; C:integral component of membrane	OG0000789	0.999	n
OG0000790	553	Epos_g12216.t1, Epos_g12217.t1, Epos_g12780.t1, Epos_g5700.t1	g12216.t1	fibulin-2-like isoform X1	1				no IPS match	no IPS match	no IPS match	OG0000790	0.999	n
OG0000791	554	Epos_g4292.t1	g4292.t1	large neutral amino acids transporter small subunit 1	-1	3	F:GO:0015179; C:GO:0016021; P:GO:0055085	F:L-amino acid transmembrane transporter activity; C:integral component of membrane; P:transmembrane transport	G3DSA:1.20.1740.10 (GENE3D); IPR002293 (PIRSF); IPR002293 (PFAM); PTHR11785 (PANTHER); PTHR11785:SF389 (PANTHER)	C:GO:0016020; F:GO:0022857; P:GO:0055085	C:membrane; F:transmembrane transporter activity; P:transmembrane transport	OG0000791	0.999	n
OG0000792	555	Epos_g30011.t1, Epos_g30277.t1, Epos_g30278.t1, Epos_g5754.t1, Epos_g5755.t1, Epos_g8911.t1	g30011.t1	bifunctional glutamate/proline--tRNA ligase	1				G3DSA:3.30.930.10 (GENE3D); G3DSA:3.30.930.10 (GENE3D); PTHR43382 (PANTHER); PTHR43382 (PANTHER); PTHR43382:SF2 (PANTHER); PTHR43382:SF2 (PANTHER); SSF55681 (SUPERFAMILY)	no GO terms	no GO terms	OG0000792	0.999	n
OG0000794	556	Epos_g1181.t1, Epos_g26235.t1	g1181.t1	beta-1,3-glucan-binding protein-like	0	2	F:GO:0004553; P:GO:0005975	F:hydrolase activity, hydrolyzing O-glycosyl compounds; P:carbohydrate metabolic process	IPR000757 (PFAM); G3DSA:2.60.120.200 (GENE3D); PTHR10963:SF63 (PANTHER); PTHR10963 (PANTHER); IPR000757 (PROSITE_PROFILES); cd08024 (CDD); IPR013320 (SUPERFAMILY)	F:GO:0004553; P:GO:0005975	F:hydrolase activity, hydrolyzing O-glycosyl compounds; P:carbohydrate metabolic process	OG0000794	0.999	n
OG0000795	557	Epos_g18358.t1, Epos_g19234.t1	g18358.t1	GPN-loop GTPase 2	0				IPR004130 (PFAM); IPR030231 (PTHR21231:PANTHER); IPR004130 (PANTHER)	no GO terms	no GO terms	OG0000795	0.999	n
OG0000796	558	Epos_g10876.t1	g10876.t1	cytochrome c oxidase assembly factor 7 homolog	0	5	C:GO:0005634; C:GO:0005737; P:GO:0006166; F:GO:0017061; P:GO:0019509	C:nucleus; C:cytoplasm; P:purine ribonucleoside salvage; F:S-methyl-5-thioadenosine phosphorylase activity; P:L-methionine salvage from methylthioadenosine	IPR035994 (G3DSA:3.40.50.GENE3D); IPR006597 (PFAM); IPR000845 (PFAM); IPR011990 (G3DSA:1.25.40.GENE3D); IPR035994 (G3DSA:3.40.50.GENE3D); IPR040239 (PANTHER); cd09010 (CDD); IPR035994 (SUPERFAMILY); SSF81901 (SUPERFAMILY)	F:GO:0003824; F:GO:0005515; P:GO:0009116	F:catalytic activity; F:protein binding; P:nucleoside metabolic process	OG0000796	0.999	n
OG0000797	559	Epos_g25411.t1, Epos_g25412.t1, Epos_g9682.t1, Epos_g9684.t1	g25411.t1	facilitated trehalose transporter Tret1-like	2	8	C:GO:0005886; F:GO:0015574; P:GO:0015767; P:GO:0015768; P:GO:0015770; P:GO:0015771; C:GO:0016021; P:GO:0055085	C:plasma membrane; F:trehalose transmembrane transporter activity; P:lactose transport; P:maltose transport; P:sucrose transport; P:trehalose transport; C:integral component of membrane; P:transmembrane transport	IPR003663 (PRINTS); G3DSA:1.20.1250.20 (GENE3D); IPR005828 (PFAM); IPR003663 (TIGRFAM); PTHR23500 (PANTHER); PTHR23500:SF471 (PANTHER); IPR020846 (PROSITE_PROFILES); cd17358 (CDD); IPR036259 (SUPERFAMILY)	C:GO:0016020; C:GO:0016021; F:GO:0022857; P:GO:0055085	C:membrane; C:integral component of membrane; F:transmembrane transporter activity; P:transmembrane transport	OG0000797	0.999	n
OG0000798	560	Epos_g13644.t1, Epos_g15712.t1, Epos_g1905.t1, Epos_g22609.t1	g13644.t1	nuclear receptor subfamily 2 group E member 1-like	2	1	F:GO:0005488	F:binding	IPR001628 (PRINTS); IPR001723 (PRINTS); IPR035500 (G3DSA:1.10.565.GENE3D); IPR013088 (G3DSA:3.30.50.GENE3D); IPR001628 (PFAM); IPR035500 (G3DSA:1.10.565.GENE3D); PTHR24083 (PANTHER); PTHR24083:SF87 (PANTHER); IPR000536 (PROSITE_PROFILES); IPR001628 (PROSITE_PROFILES); cd07164 (CDD); IPR035500 (SUPERFAMILY); SSF57716 (SUPERFAMILY)	F:GO:0003677; F:GO:0003700; F:GO:0003707; C:GO:0005634; P:GO:0006355; F:GO:0008270; F:GO:0043565	F:DNA binding; F:DNA-binding transcription factor activity; F:steroid hormone receptor activity; C:nucleus; P:regulation of transcription, DNA-templated; F:zinc ion binding; F:sequence-specific DNA binding	OG0000798	0.999	n
OG0000799	561	Epos_g14124.t1, Epos_g17123.t1	g14124.t1	major facilitator superfamily domain-containing protein 12-like	0	2	C:GO:0016020; C:GO:0016021	C:membrane; C:integral component of membrane	PF13347 (PFAM); G3DSA:1.20.1250.20 (GENE3D); G3DSA:1.20.1250.20 (GENE3D); IPR039672 (PANTHER); PTHR11328:SF28 (PANTHER); cd17491 (CDD); IPR036259 (SUPERFAMILY)	P:GO:0008643; F:GO:0015293; C:GO:0016021	P:carbohydrate transport; F:symporter activity; C:integral component of membrane	OG0000799	0.999	n
OG0000800	562	Epos_g13852.t1, Epos_g17457.t1, Epos_g17458.t1, Epos_g17460.t1, Epos_g18198.t1, Epos_g18202.t1, Epos_g18204.t1, Epos_g23371.t1, Epos_g28380.t1, Epos_g5988.t1	g13852.t1	rho guanine nucleotide exchange factor 12-like	8				IPR041489 (PFAM); G3DSA:2.30.42.10 (GENE3D); PTHR45872:SF6 (PANTHER); PTHR45872 (PANTHER); IPR001478 (PROSITE_PROFILES); cd00992 (CDD); IPR036034 (SUPERFAMILY)	F:GO:0005515	F:protein binding	OG0000800	0.999	n
OG0000801	563	Epos_g22577.t1, Epos_g6249.t1	g22577.t1	granzyme-like protein 1	1	1	F:GO:0016787	F:hydrolase activity	IPR001314 (PRINTS); IPR001254 (SMART); IPR001254 (PFAM); G3DSA:2.40.10.10 (GENE3D); G3DSA:2.40.10.10 (GENE3D); PTHR24276 (PANTHER); IPR001254 (PROSITE_PROFILES); IPR001254 (CDD); IPR009003 (SUPERFAMILY)	F:GO:0004252; P:GO:0006508	F:serine-type endopeptidase activity; P:proteolysis	OG0000801	0.999	n
OG0000802	564	Epos_g367.t1, Epos_g373.t1	g367.t1	collagen alpha-1(IV) chain	0	2	F:GO:0005201; C:GO:0005581	F:extracellular matrix structural constituent; C:collagen trimer	IPR008160 (PFAM); IPR036954 (G3DSA:2.170.240.GENE3D); IPR001442 (PFAM); mobidb-lite (MOBIDB_LITE); PTHR24023 (PANTHER); PTHR24023 (PANTHER); PTHR24023:SF588 (PANTHER); PTHR24023:SF588 (PANTHER); PTHR24023 (PANTHER); IPR001442 (PROSITE_PROFILES); cd05922 (CDD); IPR016187 (SUPERFAMILY); IPR016187 (SUPERFAMILY)	F:GO:0005201; C:GO:0005581	F:extracellular matrix structural constituent; C:collagen trimer	OG0000802	0.999	n
OG0000803	565	Epos_g30685.t1, Epos_g9836.t1, Epos_g9837.t1	g30685.t1	serine/threonine-protein kinase Genghis Khan-like	0				IPR001180 (PFAM)	no GO terms	no GO terms	OG0000803	0.999	n
OG0000804	566	Epos_g12637.t1, Epos_g12639.t1, Epos_g29138.t1	g12637.t1	ceramide synthase 5-like	0				G3DSA:1.10.10.60 (GENE3D); IPR006634 (PFAM); IPR016439 (PIRSF); mobidb-lite (MOBIDB_LITE); PTHR12560:SF0 (PANTHER); IPR016439 (PANTHER); IPR006634 (PROSITE_PROFILES)	C:GO:0016021	C:integral component of membrane	OG0000804	0.999	n
OG0000806	567	Epos_g28844.t1, Epos_g29877.t1, Epos_g31318.t1, Epos_g3802.t1, Epos_g3804.t1, Epos_g3805.t1	g28844.t1	unconventional myosin-XVIIIa isoform X2	3				G3DSA:1.20.58.530 (GENE3D); IPR001609 (PFAM); PTHR45615:SF36 (PANTHER); PTHR45615 (PANTHER); IPR001609 (PROSITE_PROFILES); IPR027417 (SUPERFAMILY)	F:GO:0003774; F:GO:0005524; C:GO:0016459	F:motor activity; F:ATP binding; C:myosin complex	OG0000806	0.999	n
OG0000807	568	Epos_g20924.t1, Epos_g20925.t1, Epos_g27727.t1	g20924.t1	hemoglobin-3-like isoform X2	0	5	F:GO:0005344; P:GO:0015671; F:GO:0019825; F:GO:0020037; F:GO:0046872	F:oxygen carrier activity; P:oxygen transport; F:oxygen binding; F:heme binding; F:metal ion binding	IPR000971 (PFAM); IPR012292 (G3DSA:1.10.490.GENE3D); PTHR46458 (PANTHER); PTHR46458:SF3 (PANTHER); IPR000971 (PROSITE_PROFILES); cd01040 (CDD); IPR009050 (SUPERFAMILY)	F:GO:0019825; F:GO:0020037	F:oxygen binding; F:heme binding	OG0000807	0.999	n
OG0000809	569	Epos_g21316.t1, Epos_g22314.t1, Epos_g3343.t1	g21316.t1	pse6083.4phoebis_sennae_v1x1_core_32_85_1 protein	1				mobidb-lite (MOBIDB_LITE)	no GO terms	no GO terms	OG0000809	0.999	n
OG0000814	570	Epos_g5781.t1, Epos_g5782.t1, Epos_g5784.t1	g5781.t1	glutamate receptor 1-like	0				G3DSA:3.40.50.2300 (GENE3D); IPR001828 (PFAM); G3DSA:3.40.50.2300 (GENE3D); IPR028082 (SUPERFAMILY)	no GO terms	no GO terms	OG0000814	0.999	n
OG0000816	571	Epos_g26332.t1, Epos_g6318.t1, Epos_g7465.t1	g26332.t1	pse833.1phoebis_sennae_v1x1_core_32_85_1 protein	1				mobidb-lite (MOBIDB_LITE); mobidb-lite (MOBIDB_LITE); mobidb-lite (MOBIDB_LITE); mobidb-lite (MOBIDB_LITE); mobidb-lite (MOBIDB_LITE); mobidb-lite (MOBIDB_LITE); mobidb-lite (MOBIDB_LITE); mobidb-lite (MOBIDB_LITE); mobidb-lite (MOBIDB_LITE); mobidb-lite (MOBIDB_LITE); mobidb-lite (MOBIDB_LITE); mobidb-lite (MOBIDB_LITE); mobidb-lite (MOBIDB_LITE); mobidb-lite (MOBIDB_LITE); mobidb-lite (MOBIDB_L…	no GO terms	no GO terms	OG0000816	0.999	n
OG0000817	572	Epos_g11486.t1, Epos_g1633.t1	g11486.t1	WD repeat domain phosphoinositide-interacting protein 3	0	4	P:GO:0000045; C:GO:0016020; C:GO:0044444; F:GO:1901981	P:autophagosome assembly; C:membrane; C:cytoplasmic part; F:phosphatidylinositol phosphate binding	IPR015943 (G3DSA:2.130.10.GENE3D); PTHR11227 (PANTHER); PTHR11227:SF18 (PANTHER); IPR017986 (PROSITE_PROFILES); IPR036322 (SUPERFAMILY)	F:GO:0005515	F:protein binding	OG0000817	0.999	n
OG0000818	573	Epos_g10407.t1, Epos_g10408.t1	g10407.t1	carboxypeptidase Q-like	0	2	F:GO:0004180; P:GO:0006508	F:carboxypeptidase activity; P:proteolysis	IPR007484 (PFAM); G3DSA:3.50.30.30 (GENE3D); G3DSA:3.40.630.10 (GENE3D); IPR003137 (PFAM); PTHR12053 (PANTHER); cd03883 (CDD); SSF53187 (SUPERFAMILY)	no GO terms	no GO terms	OG0000818	0.999	n
OG0000819	574	Epos_g113.t1, Epos_g114.t1, Epos_g115.t1, Epos_g20025.t1	g113.t1	5'-AMP-activated protein kinase subunit gamma-2-like isoform X1	1	3	F:GO:0016301; F:GO:0032559; P:GO:0071900	F:kinase activity; F:adenyl ribonucleotide binding; P:regulation of protein serine/threonine kinase activity	G3DSA:3.10.580.10 (GENE3D); IPR000644 (PFAM); G3DSA:3.10.580.10 (GENE3D); mobidb-lite (MOBIDB_LITE); PTHR13780 (PANTHER); IPR039170 (PTHR13780:PANTHER); IPR000644 (PROSITE_PROFILES); IPR000644 (PROSITE_PROFILES); IPR000644 (PROSITE_PROFILES); IPR000644 (PROSITE_PROFILES); cd04641 (CDD); cd04618 (CDD); SSF54631 (SUPERFAMILY); SSF54631 (SUPERFAMILY)	F:GO:0032559; P:GO:0071900	F:adenyl ribonucleotide binding; P:regulation of protein serine/threonine kinase activity	OG0000819	0.999	n
OG0000820	575	Epos_g12451.t1, Epos_g28441.t1, Epos_g5747.t1, Epos_g5748.t1	g12451.t1	dihydrolipoyllysine-residue succinyltransferase component of 2-oxoglutarate dehydrogenase complex, mitochondrial-like	1	3	F:GO:0004149; P:GO:0006099; C:GO:0045252	F:dihydrolipoyllysine-residue succinyltransferase activity; P:tricarboxylic acid cycle; C:oxoglutarate dehydrogenase complex	IPR006255 (TIGRFAM); IPR023213 (G3DSA:3.30.559.GENE3D); IPR000089 (PFAM); G3DSA:2.40.50.100 (GENE3D); IPR001078 (PFAM); PTHR43416:SF18 (PANTHER); PTHR43416 (PANTHER); IPR000089 (PROSITE_PROFILES); cd06849 (CDD); SSF52777 (SUPERFAMILY); IPR011053 (SUPERFAMILY)	F:GO:0004149; P:GO:0006099; F:GO:0016746; C:GO:0045252	F:dihydrolipoyllysine-residue succinyltransferase activity; P:tricarboxylic acid cycle; F:transferase activity, transferring acyl groups; C:oxoglutarate dehydrogenase complex	OG0000820	0.999	n
OG0000821	576	Epos_g11525.t1, Epos_g26857.t1	g11525.t1	tyrosine-protein phosphatase 10D-like	0	9	F:GO:0004721; F:GO:0004725; P:GO:0006470; C:GO:0016020; C:GO:0016021; P:GO:0016311; F:GO:0016787; F:GO:0016791; P:GO:0035335	F:phosphoprotein phosphatase activity; F:protein tyrosine phosphatase activity; P:protein dephosphorylation; C:membrane; C:integral component of membrane; P:dephosphorylation; F:hydrolase activity; F:phosphatase activity; P:peptidyl-tyrosine dephosphorylation	IPR000242 (PRINTS); IPR029021 (G3DSA:3.90.190.GENE3D); IPR000242 (PFAM); IPR013783 (G3DSA:2.60.40.GENE3D); IPR013783 (G3DSA:2.60.40.GENE3D); IPR013783 (G3DSA:2.60.40.GENE3D); IPR013783 (G3DSA:2.60.40.GENE3D); IPR013783 (G3DSA:2.60.40.GENE3D); IPR003961 (PFAM); IPR029021 (G3DSA:3.90.190.GENE3D); IPR013783 (G3DSA:2.60.40.GENE3D); IPR013783 (G3DSA:2.60.40.GENE3D); mobidb-lite (MOBIDB_LITE); mobidb-l…	F:GO:0004725; F:GO:0005515; P:GO:0006470; P:GO:0016311; F:GO:0016791	F:protein tyrosine phosphatase activity; F:protein binding; P:protein dephosphorylation; P:dephosphorylation; F:phosphatase activity	OG0000821	0.999	n
OG0000822	577	Epos_g7380.t1, Epos_g7381.t1	g7380.t1	ras-related protein Rab-26 isoform X1	0				mobidb-lite (MOBIDB_LITE); mobidb-lite (MOBIDB_LITE); mobidb-lite (MOBIDB_LITE); mobidb-lite (MOBIDB_LITE); mobidb-lite (MOBIDB_LITE)	no GO terms	no GO terms	OG0000822	0.999	n
OG0000823	578	Epos_g14648.t1, Epos_g14649.t1, Epos_g19300.t1, Epos_g19301.t1, Epos_g29151.t1, Epos_g29152.t1	g14648.t1	XP_013165975.1papilio_xuthus_pxut1_refseq_core_32_85_1 protein leukocyte elastase inhibitor-like, transcript variant X1	4	1	C:GO:0005615	C:extracellular space	IPR042178 (G3DSA:3.30.497.GENE3D); IPR042185 (G3DSA:2.30.39.GENE3D); IPR023796 (PFAM); PTHR11461:SF281 (PANTHER); IPR000215 (PANTHER); cd00172 (CDD); IPR036186 (SUPERFAMILY)	C:GO:0005615	C:extracellular space	OG0000823	0.999	n
OG0000824	579	Epos_g11285.t1, Epos_g11286.t1, Epos_g7378.t1	g11285.t1	mitochondrial-processing peptidase subunit beta	0	1	F:GO:0003824	F:catalytic activity	G3DSA:3.30.830.10 (GENE3D); IPR011765 (PFAM); G3DSA:3.30.830.10 (GENE3D); IPR007863 (PFAM); PTHR11851:SF116 (PANTHER); PTHR11851 (PANTHER); IPR011249 (SUPERFAMILY); IPR011249 (SUPERFAMILY)	F:GO:0003824; F:GO:0046872	F:catalytic activity; F:metal ion binding	OG0000824	0.999	n
OG0000825	580	Epos_g8089.t1, Epos_g8091.t1	g8089.t1	serendipity locus protein alpha	0	5	C:GO:0005737; P:GO:0007155; P:GO:0007349; C:GO:0016020; F:GO:0051015	C:cytoplasm; P:cell adhesion; P:cellularization; C:membrane; F:actin filament binding	IPR008837 (PFAM); G3DSA:1.20.120.810 (GENE3D); PTHR18914:SF9 (PANTHER); IPR001033 (PANTHER)	C:GO:0005737; P:GO:0007155; P:GO:0007349; C:GO:0016020; F:GO:0045296; F:GO:0051015	C:cytoplasm; P:cell adhesion; P:cellularization; C:membrane; F:cadherin binding; F:actin filament binding	OG0000825	0.999	n
OG0000826	581	Epos_g19168.t1, Epos_g24567.t1, Epos_g8150.t1	g19168.t1	sialin	1	3	C:GO:0016020; C:GO:0016021; P:GO:0055085	C:membrane; C:integral component of membrane; P:transmembrane transport	IPR011701 (PFAM); G3DSA:1.20.1250.20 (GENE3D); PTHR11662:SF411 (PANTHER); PTHR11662 (PANTHER); PTHR11662:SF411 (PANTHER); PTHR11662 (PANTHER); cd17318 (CDD); IPR036259 (SUPERFAMILY); IPR036259 (SUPERFAMILY)	C:GO:0005887; P:GO:0055085	C:integral component of plasma membrane; P:transmembrane transport	OG0000826	0.999	n
OG0000828	582	Epos_g25841.t1, Epos_g26711.t1, Epos_g27502.t1, Epos_g29327.t1, Epos_g8299.t1, Epos_g8301.t1	g25841.t1	pse997.20phoebis_sennae_v1x1_core_32_85_1 protein	3				mobidb-lite (MOBIDB_LITE); IPR039688 (PANTHER)	no GO terms	no GO terms	OG0000828	0.999	n
OG0000829	583	Epos_g1000.t1, Epos_g7889.t1, Epos_g999.t1	g1000.t1	proton-coupled folate transporter-like	1	1	C:GO:0016020	C:membrane	PTHR23507:SF35 (PANTHER); PTHR23507 (PANTHER); cd17386 (CDD)	no GO terms	no GO terms	OG0000829	0.999	n
OG0000830	584	Epos_g14422.t1, Epos_g17939.t1	g14422.t1	SEC14-like protein 2	1				IPR036865 (G3DSA:3.40.525.GENE3D); G3DSA:2.60.120.680 (GENE3D); IPR001251 (PFAM); PTHR23324:SF83 (PANTHER); PTHR23324 (PANTHER); IPR001251 (PROSITE_PROFILES); IPR001251 (CDD); IPR036865 (SUPERFAMILY); IPR036598 (SUPERFAMILY)	no GO terms	no GO terms	OG0000830	0.999	n
OG0000831	585	Epos_g20422.t1, Epos_g29511.t1, Epos_g515.t1	g20422.t1	calcium and integrin-binding family member 3	1	2	F:GO:0005509; P:GO:0007229	F:calcium ion binding; P:integrin-mediated signaling pathway	G3DSA:1.10.238.10 (GENE3D); IPR036880 (G3DSA:4.10.410.GENE3D); PTHR45791 (PANTHER); PTHR45791:SF6 (PANTHER); IPR002223 (PROSITE_PROFILES); IPR002048 (PROSITE_PROFILES); IPR011992 (SUPERFAMILY); IPR036880 (SUPERFAMILY)	F:GO:0004867; F:GO:0005509	F:serine-type endopeptidase inhibitor activity; F:calcium ion binding	OG0000831	0.999	n
OG0000833	586	Epos_g13360.t1, Epos_g13367.t1, Epos_g24600.t1, Epos_g27511.t1	g13360.t1	E3 ubiquitin-protein ligase MIB1	2	6	F:GO:0004842; C:GO:0005737; F:GO:0008270; P:GO:0016567; F:GO:0016874; F:GO:0046872	F:ubiquitin-protein transferase activity; C:cytoplasm; F:zinc ion binding; P:protein ubiquitination; F:ligase activity; F:metal ion binding	IPR002110 (PRINTS); IPR010606 (PFAM); IPR037252 (G3DSA:2.30.30.GENE3D); IPR000433 (PFAM); IPR020683 (PFAM); IPR040847 (PFAM); IPR036770 (G3DSA:1.25.40.GENE3D); G3DSA:3.30.60.90 (GENE3D); PTHR24202 (PANTHER); IPR020683 (PROSITE_PROFILES); IPR002110 (PROSITE_PROFILES); IPR000433 (PROSITE_PROFILES); IPR010606 (PROSITE_PROFILES); IPR002110 (PROSITE_PROFILES); IPR002110 (PROSITE_PROFILES); IPR010606 (…	F:GO:0004842; F:GO:0005515; F:GO:0008270; P:GO:0016567; F:GO:0046872	F:ubiquitin-protein transferase activity; F:protein binding; F:zinc ion binding; P:protein ubiquitination; F:metal ion binding	OG0000833	0.999	n
OG0000834	587	Epos_g8576.t1, Epos_g882.t1, Epos_g883.t1, Epos_g884.t1	g8576.t1	probable E3 ubiquitin-protein ligase HERC2	1	4	F:GO:0004842; P:GO:0016567; F:GO:0016740; F:GO:0016874	F:ubiquitin-protein transferase activity; P:protein ubiquitination; F:transferase activity; F:ligase activity	IPR000569 (PFAM); G3DSA:3.30.2410.10 (GENE3D); G3DSA:3.30.2160.10 (GENE3D); IPR000569 (PFAM); G3DSA:3.30.2410.10 (GENE3D); G3DSA:3.90.1750.10 (GENE3D); mobidb-lite (MOBIDB_LITE); PTHR22870:SF330 (PANTHER); PTHR22870 (PANTHER); PTHR22870:SF330 (PANTHER); PTHR22870 (PANTHER); IPR000569 (PROSITE_PROFILES); IPR000569 (CDD); IPR035983 (SUPERFAMILY); IPR035983 (SUPERFAMILY)	F:GO:0004842	F:ubiquitin-protein transferase activity	OG0000834	0.999	n
OG0000835	588	Epos_g2458.t1, Epos_g2459.t1, Epos_g25730.t1	g2458.t1	heterogeneous nuclear ribonucleoprotein A1-like	1	1	F:GO:0003723	F:RNA binding	IPR012677 (G3DSA:3.30.70.GENE3D); IPR000504 (PFAM); IPR012677 (G3DSA:3.30.70.GENE3D); mobidb-lite (MOBIDB_LITE); mobidb-lite (MOBIDB_LITE); mobidb-lite (MOBIDB_LITE); IPR037366 (PANTHER); PTHR11176:SF13 (PANTHER); PTHR11176:SF13 (PANTHER); IPR037366 (PANTHER); IPR000504 (PROSITE_PROFILES); IPR000504 (PROSITE_PROFILES); cd12578 (CDD); IPR035979 (SUPERFAMILY); IPR035979 (SUPERFAMILY)	F:GO:0003676; F:GO:0003729	F:nucleic acid binding; F:mRNA binding	OG0000835	0.999	n
OG0000840	589	Epos_g16414.t1, Epos_g16415.t1, Epos_g16417.t1, Epos_g19607.t1	g16414.t1	protein split ends isoform X1	1				IPR031557 (PFAM); G3DSA:1.20.5.430 (GENE3D); mobidb-lite (MOBIDB_LITE); mobidb-lite (MOBIDB_LITE); mobidb-lite (MOBIDB_LITE); mobidb-lite (MOBIDB_LITE); PTHR13992:SF21 (PANTHER); PTHR13992 (PANTHER)	no GO terms	no GO terms	OG0000840	0.999	n
OG0000843	590	Epos_g14675.t1	g14675.t1	calpain-A-like isoform X4	-1				IPR022684 (PRINTS); IPR022682 (PFAM); IPR001300 (PFAM); IPR002048 (PFAM); G3DSA:2.60.120.380 (GENE3D); G3DSA:3.90.70.10 (GENE3D); PTHR10183 (PANTHER); PTHR10183:SF396 (PANTHER); PTHR10183 (PANTHER); IPR001300 (PROSITE_PROFILES); IPR002048 (PROSITE_PROFILES); IPR002048 (PROSITE_PROFILES); IPR002048 (PROSITE_PROFILES); IPR001300 (CDD); IPR033883 (CDD); IPR036213 (SUPERFAMILY); IPR011992 (SUPERFAMIL…	F:GO:0004198; F:GO:0005509; P:GO:0006508	F:calcium-dependent cysteine-type endopeptidase activity; F:calcium ion binding; P:proteolysis	OG0000843	0.999	n
OG0000844	591	Epos_g5404.t1, Epos_g5405.t1	g5404.t1	putative thiosulfate sulfurtransferase, mitochondrial	0				IPR001763 (PFAM); IPR036873 (G3DSA:3.40.250.GENE3D); PTHR44086 (PANTHER); PTHR44086:SF1 (PANTHER); IPR001763 (PROSITE_PROFILES); cd01519 (CDD); IPR036873 (SUPERFAMILY)	no GO terms	no GO terms	OG0000844	0.999	n
OG0000845	592	Epos_g1171.t1, Epos_g21376.t1	g1171.t1	E3 ubiquitin-protein ligase sina-like isoform X2	0				IPR013083 (G3DSA:3.30.40.GENE3D); IPR018121 (PFAM); mobidb-lite (MOBIDB_LITE); mobidb-lite (MOBIDB_LITE); PTHR10315 (PANTHER); IPR001841 (PROSITE_PROFILES); cd16571 (CDD); IPR008974 (SUPERFAMILY); SSF57850 (SUPERFAMILY)	F:GO:0005515; C:GO:0005634; P:GO:0006511; P:GO:0007275	F:protein binding; C:nucleus; P:ubiquitin-dependent protein catabolic process; P:multicellular organism development	OG0000845	0.999	n
OG0000847	593	Epos_g17494.t1, Epos_g5670.t1, Epos_g8564.t1	g17494.t1	deoxynucleoside kinase-like	1	3	F:GO:0005524; P:GO:0009165; F:GO:0019206	F:ATP binding; P:nucleotide biosynthetic process; F:nucleoside kinase activity	IPR002624 (PIRSF); G3DSA:3.40.50.300 (GENE3D); IPR031314 (PFAM); PTHR10513:SF38 (PANTHER); PTHR10513 (PANTHER); IPR031314 (CDD); IPR027417 (SUPERFAMILY)	F:GO:0005524; P:GO:0006139; F:GO:0019206	F:ATP binding; P:nucleobase-containing compound metabolic process; F:nucleoside kinase activity	OG0000847	0.999	n
OG0000848	594	Epos_g18154.t1, Epos_g18155.t1, Epos_g28284.t1, Epos_g28947.t1, Epos_g30123.t1, Epos_g31271.t1	g18154.t1	MICOS complex subunit Mic60 isoform X2	4				IPR019133 (PFAM); mobidb-lite (MOBIDB_LITE); IPR019133 (PANTHER)	no GO terms	no GO terms	OG0000848	0.999	n
OG0000851	595	Epos_g21151.t1, Epos_g27352.t1	g21151.t1	lysosomal aspartic protease	0	5	F:GO:0004190; C:GO:0005764; P:GO:0006508; P:GO:0008219; P:GO:0030163	F:aspartic-type endopeptidase activity; C:lysosome; P:proteolysis; P:cell death; P:protein catabolic process	IPR001461 (PRINTS); IPR021109 (G3DSA:2.40.70.GENE3D); IPR033121 (PFAM); PTHR13683:SF230 (PANTHER); IPR001461 (PANTHER); IPR033121 (PROSITE_PROFILES); IPR021109 (SUPERFAMILY)	F:GO:0004190; P:GO:0006508	F:aspartic-type endopeptidase activity; P:proteolysis	OG0000851	0.999	n
OG0000852	596	Epos_g1277.t1, Epos_g19869.t1, Epos_g31090.t1	g1277.t1	elongation factor 1-alpha 2	1	5	F:GO:0003746; F:GO:0003924; F:GO:0005525; C:GO:0005737; P:GO:0006414	F:translation elongation factor activity; F:GTPase activity; F:GTP binding; C:cytoplasm; P:translational elongation	IPR000795 (PRINTS); IPR000795 (PFAM); IPR004160 (PFAM); G3DSA:2.40.30.10 (GENE3D); G3DSA:2.40.30.10 (GENE3D); IPR004161 (PFAM); IPR004539 (TIGRFAM); G3DSA:3.40.50.300 (GENE3D); PTHR23115 (PANTHER); PTHR23115:SF236 (PANTHER); IPR000795 (PROSITE_PROFILES); IPR004539 (HAMAP); cd03705 (CDD); cd01883 (CDD); cd03693 (CDD); IPR009001 (SUPERFAMILY); IPR009000 (SUPERFAMILY); IPR027417 (SUPERFAMILY)	F:GO:0003746; F:GO:0003924; F:GO:0005525; P:GO:0006414	F:translation elongation factor activity; F:GTPase activity; F:GTP binding; P:translational elongation	OG0000852	0.999	n
OG0000853	597	Epos_g11357.t1, Epos_g2744.t1	g11357.t1	mpv17-like protein	0	1	C:GO:0016021	C:integral component of membrane	IPR007248 (PFAM); PTHR11266:SF75 (PANTHER); IPR007248 (PANTHER)	C:GO:0016021	C:integral component of membrane	OG0000853	0.999	n
OG0000854	598	Epos_g12133.t1, Epos_g15160.t1, Epos_g25276.t1, Epos_g9033.t1, Epos_g9034.t1	g12133.t1	neuroglian isoform X1	3				IPR013783 (G3DSA:2.60.40.GENE3D); IPR013098 (PFAM); IPR003961 (PFAM); IPR013783 (G3DSA:2.60.40.GENE3D); IPR013783 (G3DSA:2.60.40.GENE3D); IPR013783 (G3DSA:2.60.40.GENE3D); IPR013783 (G3DSA:2.60.40.GENE3D); IPR013783 (G3DSA:2.60.40.GENE3D); IPR013783 (G3DSA:2.60.40.GENE3D); IPR013783 (G3DSA:2.60.40.GENE3D); PF13927 (PFAM); IPR026966 (PFAM); IPR013783 (G3DSA:2.60.40.GENE3D); IPR013783 (G3DSA:2.60.4…	F:GO:0005515	F:protein binding	OG0000854	0.999	n
OG0000855	599	Epos_g16862.t1	g16862.t1	cyclin-dependent kinases regulatory subunit-like	-1	10	C:GO:0000307; P:GO:0007346; F:GO:0016301; C:GO:0019005; F:GO:0019901; F:GO:0042393; F:GO:0043130; P:GO:0045737; P:GO:0051301; F:GO:0061575	C:cyclin-dependent protein kinase holoenzyme complex; P:regulation of mitotic cell cycle; F:kinase activity; C:SCF ubiquitin ligase complex; F:protein kinase binding; F:histone binding; F:ubiquitin binding; P:positive regulation of cyclin-dependent protein serine/threonine kinase activity; P:cell division; F:cyclin-dependent protein serine/threonine kinase activator activity	IPR000789 (PRINTS); IPR036858 (G3DSA:3.30.170.GENE3D); IPR000789 (PFAM); PTHR23415:SF29 (PANTHER); PTHR23415 (PANTHER); IPR036858 (SUPERFAMILY)	F:GO:0016538	F:cyclin-dependent protein serine/threonine kinase regulator activity	OG0000855	0.999	n
OG0000856	600	Epos_g13904.t1, Epos_g13906.t1	g13904.t1	rhomboid-related protein 2 isoform X1	0	6	F:GO:0004252; P:GO:0006508; F:GO:0008233; C:GO:0016020; C:GO:0016021; F:GO:0016787	F:serine-type endopeptidase activity; P:proteolysis; F:peptidase activity; C:membrane; C:integral component of membrane; F:hydrolase activity	no IPS match	no IPS match	no IPS match	OG0000856	0.999	n
OG0000857	601	Epos_g10248.t1, Epos_g10249.t1, Epos_g26094.t1, Epos_g6054.t1	g10248.t1	DNA ligase 4-like isoform X1	2	1	P:GO:0006259	P:DNA metabolic process	IPR012308 (PFAM); IPR021536 (PFAM); IPR036599 (G3DSA:1.10.3260.GENE3D); G3DSA:3.30.470.30 (GENE3D); IPR000977 (TIGRFAM); IPR012310 (PFAM); IPR036420 (G3DSA:3.40.50.GENE3D); G3DSA:2.40.50.140 (GENE3D); PTHR45997 (PANTHER); PTHR45997 (PANTHER); IPR029710 (PTHR45997:PANTHER); IPR012310 (PROSITE_PROFILES); cd17722 (CDD); cd07903 (CDD); IPR036420 (SUPERFAMILY); SSF56091 (SUPERFAMILY); IPR012340 (SUPER…	F:GO:0003677; F:GO:0003910; F:GO:0005524; P:GO:0006281; P:GO:0006310; P:GO:0051103; P:GO:0071897	F:DNA binding; F:DNA ligase (ATP) activity; F:ATP binding; P:DNA repair; P:DNA recombination; P:DNA ligation involved in DNA repair; P:DNA biosynthetic process	OG0000857	0.999	n
OG0000858	602	Epos_g1487.t1, Epos_g15999.t1, Epos_g16000.t1, Epos_g4703.t1, Epos_g4705.t1	g1487.t1	nitrogen permease regulator 2-like protein	2				IPR009348 (PANTHER)	no GO terms	no GO terms	OG0000858	0.999	n
OG0000859	603	Epos_g11079.t1, Epos_g3547.t1	g11079.t1	high affinity copper uptake protein 1-like	0	3	F:GO:0005375; C:GO:0016021; P:GO:0035434	F:copper ion transmembrane transporter activity; C:integral component of membrane; P:copper ion transmembrane transport	IPR007274 (PFAM); mobidb-lite (MOBIDB_LITE); IPR007274 (PANTHER)	F:GO:0005375; C:GO:0016021; P:GO:0035434	F:copper ion transmembrane transporter activity; C:integral component of membrane; P:copper ion transmembrane transport	OG0000859	0.999	n
OG0000860	604	Epos_g18180.t1, Epos_g18181.t1, Epos_g27265.t1, Epos_g27266.t1, Epos_g28783.t1	g18180.t1	mitochondrial amidoxime-reducing component 1 isoform X2	3	5	F:GO:0003824; C:GO:0016020; C:GO:0016021; F:GO:0030151; F:GO:0030170	F:catalytic activity; C:membrane; C:integral component of membrane; F:molybdenum ion binding; F:pyridoxal phosphate binding	IPR005302 (PFAM); PTHR14237 (PANTHER); PTHR14237:SF30 (PANTHER); IPR005302 (PROSITE_PROFILES); IPR011037 (SUPERFAMILY); SSF141673 (SUPERFAMILY)	F:GO:0003824; F:GO:0030151; F:GO:0030170	F:catalytic activity; F:molybdenum ion binding; F:pyridoxal phosphate binding	OG0000860	0.999	n
OG0000861	605	Epos_g1279.t1, Epos_g5085.t1	g1279.t1	serine/threonine-protein kinase PAK 3 isoform X1	0	3	F:GO:0004674; F:GO:0005524; P:GO:0006468	F:protein serine/threonine kinase activity; F:ATP binding; P:protein phosphorylation	IPR036936 (G3DSA:3.90.810.GENE3D); G3DSA:3.30.200.20 (GENE3D); G3DSA:1.10.510.10 (GENE3D); IPR000095 (PFAM); PIRSF000654 (PIRSF); IPR000719 (PFAM); mobidb-lite (MOBIDB_LITE); mobidb-lite (MOBIDB_LITE); mobidb-lite (MOBIDB_LITE); mobidb-lite (MOBIDB_LITE); mobidb-lite (MOBIDB_LITE); mobidb-lite (MOBIDB_LITE); mobidb-lite (MOBIDB_LITE); mobidb-lite (MOBIDB_LITE); PTHR45832 (PANTHER); PTHR45832:SF11…	F:GO:0004672; F:GO:0004674; F:GO:0005524; P:GO:0006468	F:protein kinase activity; F:protein serine/threonine kinase activity; F:ATP binding; P:protein phosphorylation	OG0000861	0.999	n
OG0000862	606	Epos_g28876.t1, Epos_g3335.t1	g28876.t1	titin homolog	0				mobidb-lite (MOBIDB_LITE); mobidb-lite (MOBIDB_LITE); mobidb-lite (MOBIDB_LITE); mobidb-lite (MOBIDB_LITE); mobidb-lite (MOBIDB_LITE)	no GO terms	no GO terms	OG0000862	0.999	n
OG0000863	607	Epos_g12426.t1, Epos_g28750.t1, Epos_g7345.t1	g12426.t1	XP_004929696.1bombyx_mori_asm15162v1_core_32_85_1 protein polyubiquitin-A	1				IPR019956 (PRINTS); IPR000626 (PFAM); G3DSA:3.10.20.90 (GENE3D); PTHR10666 (PANTHER); PTHR10666:SF287 (PANTHER); PTHR10666 (PANTHER); PTHR10666 (PANTHER); PTHR10666:SF287 (PANTHER); IPR000626 (PROSITE_PROFILES); IPR000626 (PROSITE_PROFILES); IPR000626 (PROSITE_PROFILES); IPR000626 (PROSITE_PROFILES); IPR000626 (PROSITE_PROFILES); IPR000626 (PROSITE_PROFILES); IPR000626 (PROSITE_PROFILES); IPR0006…	F:GO:0005515	F:protein binding	OG0000863	0.999	n
OG0000864	608	Epos_g1148.t1, Epos_g16678.t1, Epos_g30644.t1	g1148.t1	XP_004928914.1bombyx_mori_asm15162v1_core_32_85_1 protein L-asparaginase-like	1	2	F:GO:0004067; P:GO:0006520	F:asparaginase activity; P:cellular amino acid metabolic process	IPR006034 (PRINTS); IPR027474 (PFAM); IPR027473 (G3DSA:3.40.50.GENE3D); IPR040919 (PFAM); IPR006034 (PIRSF); PIRSF500176 (PIRSF); IPR037152 (G3DSA:3.40.50.GENE3D); PTHR11707 (PANTHER); PTHR11707:SF28 (PANTHER); IPR006034 (PROSITE_PROFILES); IPR041725 (CDD); IPR036152 (SUPERFAMILY)	no GO terms	no GO terms	OG0000864	0.999	n
OG0000865	609	Epos_g12747.t1, Epos_g12748.t1, Epos_g12749.t1, Epos_g28902.t1	g12747.t1	ubiquitin carboxyl-terminal hydrolase 34	1				PTHR24006:SF765 (PANTHER); PTHR24006 (PANTHER)	no GO terms	no GO terms	OG0000865	0.999	n
OG0000866	610	Epos_g17794.t1, Epos_g20293.t1, Epos_g20294.t1, Epos_g21663.t1	g17794.t1	receptor-type guanylate cyclase gcy-3 isoform X1	2	5	F:GO:0001653; F:GO:0004383; C:GO:0005886; P:GO:0006182; P:GO:0007168	F:peptide receptor activity; F:guanylate cyclase activity; C:plasma membrane; P:cGMP biosynthetic process; P:receptor guanylyl cyclase signaling pathway	IPR029787 (G3DSA:3.30.70.GENE3D); IPR001054 (PFAM); IPR029787 (G3DSA:3.30.70.GENE3D); PTHR11920 (PANTHER); PTHR11920 (PANTHER); PTHR11920:SF461 (PANTHER); PTHR11920:SF461 (PANTHER); IPR001054 (PROSITE_PROFILES); cd07302 (CDD); IPR029787 (SUPERFAMILY)	P:GO:0009190; F:GO:0016849; P:GO:0035556	P:cyclic nucleotide biosynthetic process; F:phosphorus-oxygen lyase activity; P:intracellular signal transduction	OG0000866	0.999	n
OG0000867	611	Epos_g12663.t1, Epos_g9607.t1	g12663.t1	solute carrier organic anion transporter family member 4A1	0				IPR002350 (PFAM); IPR004156 (PFAM); IPR004156 (TIGRFAM); IPR004156 (PANTHER); PTHR11388:SF100 (PANTHER); IPR002350 (PROSITE_PROFILES); cd17403 (CDD); IPR036058 (SUPERFAMILY); IPR036259 (SUPERFAMILY); IPR036259 (SUPERFAMILY)	F:GO:0005515; C:GO:0016020; P:GO:0055085	F:protein binding; C:membrane; P:transmembrane transport	OG0000867	0.999	n
OG0000868	612	Epos_g5345.t1, Epos_g975.t1	g5345.t1	cilia- and flagella-associated protein 20	0	5	C:GO:0031514; C:GO:0036064; P:GO:0060271; P:GO:0060296; P:GO:2000147	C:motile cilium; C:ciliary basal body; P:cilium assembly; P:regulation of cilium beat frequency involved in ciliary motility; P:positive regulation of cell motility	IPR007714 (PFAM); IPR040441 (PANTHER); PTHR12458:SF8 (PANTHER)	no GO terms	no GO terms	OG0000868	0.999	n
OG0000869	613	Epos_g26562.t1, Epos_g26855.t1, Epos_g26856.t1, Epos_g4784.t1, Epos_g4786.t1, Epos_g9997.t1, Epos_g9998.t1, Epos_g9999.t1	g26562.t1	unconventional myosin-Va-like	4				IPR002710 (SMART); IPR002710 (PFAM); PTHR13140:SF356 (PANTHER); PTHR13140 (PANTHER); PTHR13140:SF356 (PANTHER); PTHR13140 (PANTHER); PTHR13140:SF356 (PANTHER); IPR002710 (PROSITE_PROFILES)	no GO terms	no GO terms	OG0000869	0.999	n
OG0000870	614	Epos_g10809.t1, Epos_g10811.t1	g10809.t1	homeobox protein aristaless-like	0	4	C:GO:0005634; P:GO:0006355; P:GO:0007275; F:GO:0043565	C:nucleus; P:regulation of transcription, DNA-templated; P:multicellular organism development; F:sequence-specific DNA binding	IPR000047 (PRINTS); G3DSA:1.10.10.60 (GENE3D); IPR003654 (PFAM); IPR001356 (PFAM); mobidb-lite (MOBIDB_LITE); mobidb-lite (MOBIDB_LITE); mobidb-lite (MOBIDB_LITE); mobidb-lite (MOBIDB_LITE); PTHR24329 (PANTHER); PTHR24329:SF539 (PANTHER); IPR003654 (PROSITE_PROFILES); IPR001356 (PROSITE_PROFILES); IPR001356 (CDD); IPR009057 (SUPERFAMILY)	F:GO:0003677	F:DNA binding	OG0000870	0.999	n
OG0000871	615	Epos_g5265.t1	g5265.t1	xanthine dehydrogenase	0	8	F:GO:0004854; F:GO:0004855; F:GO:0005506; F:GO:0009055; P:GO:0022900; F:GO:0043546; F:GO:0051537; F:GO:0071949	F:xanthine dehydrogenase activity; F:xanthine oxidase activity; F:iron ion binding; F:electron transfer activity; P:electron transport chain; F:molybdopterin cofactor binding; F:2 iron, 2 sulfur cluster binding; F:FAD binding	G3DSA:3.30.365.10 (GENE3D); IPR000674 (PFAM); IPR002346 (PFAM); IPR002888 (PFAM); G3DSA:3.90.1170.50 (GENE3D); IPR001041 (PFAM); IPR014307 (TIGRFAM); IPR014309 (TIGRFAM); G3DSA:3.30.365.10 (GENE3D); IPR008274 (PFAM); G3DSA:3.30.365.10 (GENE3D); G3DSA:3.30.390.50 (GENE3D); G3DSA:3.30.365.10 (GENE3D); IPR005107 (PFAM); G3DSA:3.30.365.10 (GENE3D); PTHR11908:SF80 (PANTHER); PTHR11908 (PANTHER); PTHR1…	F:GO:0004854; F:GO:0004855; F:GO:0009055; F:GO:0016491; F:GO:0030151; F:GO:0046872; F:GO:0050660; F:GO:0051536; P:GO:0055114; F:GO:0071949	F:xanthine dehydrogenase activity; F:xanthine oxidase activity; F:electron transfer activity; F:oxidoreductase activity; F:molybdenum ion binding; F:metal ion binding; F:flavin adenine dinucleotide binding; F:iron-sulfur cluster binding; P:oxidation-reduction process; F:FAD binding	OG0000871	0.999	n
OG0000872	616	Epos_g3861.t1, Epos_g3862.t1	g3861.t1	zinc finger protein OZF-like	0				G3DSA:3.30.160.60 (GENE3D); G3DSA:3.30.160.60 (GENE3D); G3DSA:3.30.160.60 (GENE3D); IPR012934 (PFAM); IPR013087 (PFAM); mobidb-lite (MOBIDB_LITE); mobidb-lite (MOBIDB_LITE); PTHR24390:SF67 (PANTHER); PTHR24390:SF67 (PANTHER); PTHR24390 (PANTHER); PTHR24390 (PANTHER); IPR013087 (PROSITE_PROFILES); IPR013087 (PROSITE_PROFILES); IPR013087 (PROSITE_PROFILES); IPR013087 (PROSITE_PROFILES); SSF57716 (S…	F:GO:0003676; C:GO:0005634; F:GO:0008270	F:nucleic acid binding; C:nucleus; F:zinc ion binding	OG0000872	0.999	n
OG0000873	617	Epos_g15514.t1, Epos_g15986.t1, Epos_g17754.t1, Epos_g24395.t1	g15514.t1	orexin receptor type 1-like	2	3	P:GO:0007186; F:GO:0008528; C:GO:0016020	P:G protein-coupled receptor signaling pathway; F:G protein-coupled peptide receptor activity; C:membrane	IPR000276 (PRINTS); IPR000276 (PFAM); G3DSA:1.20.1070.10 (GENE3D); PTHR45695:SF5 (PANTHER); PTHR45695 (PANTHER); IPR017452 (PROSITE_PROFILES); cd15208 (CDD); SSF81321 (SUPERFAMILY)	F:GO:0004930; P:GO:0007186; C:GO:0016021	F:G protein-coupled receptor activity; P:G protein-coupled receptor signaling pathway; C:integral component of membrane	OG0000873	0.999	n
OG0000874	618	Epos_g14776.t1	g14776.t1	gastrula zinc finger protein XlCGF57.1-like	-1	3	F:GO:0003676; C:GO:0005634; F:GO:0008270	F:nucleic acid binding; C:nucleus; F:zinc ion binding	IPR012934 (PFAM); IPR013087 (PROSITE_PROFILES); SSF57716 (SUPERFAMILY)	F:GO:0003676; C:GO:0005634; F:GO:0008270	F:nucleic acid binding; C:nucleus; F:zinc ion binding	OG0000874	0.999	n
OG0000875	619	Epos_g14663.t1, Epos_g14664.t1, Epos_g18763.t1, Epos_g22217.t1, Epos_g25621.t1	g14663.t1	neuronal PAS domain-containing protein 4B-like	1				PF14598 (PFAM); G3DSA:3.30.450.20 (GENE3D); mobidb-lite (MOBIDB_LITE); mobidb-lite (MOBIDB_LITE); mobidb-lite (MOBIDB_LITE); mobidb-lite (MOBIDB_LITE); mobidb-lite (MOBIDB_LITE); PTHR23043 (PANTHER); PTHR23043:SF24 (PANTHER); PTHR23043 (PANTHER); IPR000014 (CDD); IPR035965 (SUPERFAMILY)	no GO terms	no GO terms	OG0000875	0.999	n
OG0000876	620	Epos_g30547.t1, Epos_g4972.t1, Epos_g4973.t1, Epos_g4974.t1, Epos_g4976.t1	g30547.t1	vacuolar protein sorting-associated protein 13D	1	5	C:GO:0005622; C:GO:0005623; P:GO:0006623; C:GO:0019898; P:GO:0045053	C:intracellular; C:cell; P:protein targeting to vacuole; C:extrinsic component of membrane; P:protein retention in Golgi apparatus	no IPS match	no IPS match	no IPS match	OG0000876	0.999	n
OG0000877	621	Epos_g12378.t1, Epos_g12381.t1, Epos_g12382.t1, Epos_g7887.t1	g12378.t1	thrombospondin type-1 domain-containing protein 4-like	2				IPR010294 (PFAM); G3DSA:2.60.120.830 (GENE3D); PTHR13723 (PANTHER); PTHR13723:SF144 (PANTHER); IPR000884 (PROSITE_PROFILES); IPR036383 (SUPERFAMILY)	no GO terms	no GO terms	OG0000877	0.999	n
OG0000881	622	Epos_g1890.t1, Epos_g23356.t1, Epos_g6873.t1	g1890.t1	protein tramtrack, alpha isoform-like isoform X2	2				mobidb-lite (MOBIDB_LITE); mobidb-lite (MOBIDB_LITE)	no GO terms	no GO terms	OG0000881	0.999	n
OG0000882	623				-1							OG0000882	0.999	n
OG0000890	624	Epos_g9396.t1, Epos_g9397.t1, Epos_g9398.t1	g9396.t1	hydroxyacyl-coenzyme A dehydrogenase, mitochondrial-like	0	4	F:GO:0003857; P:GO:0006631; P:GO:0055114; F:GO:0070403	F:3-hydroxyacyl-CoA dehydrogenase activity; P:fatty acid metabolic process; P:oxidation-reduction process; F:NAD+ binding	G3DSA:3.40.50.720 (GENE3D); IPR006108 (PFAM); G3DSA:3.40.50.720 (GENE3D); IPR013328 (G3DSA:1.10.1040.GENE3D); IPR006176 (PFAM); IPR022694 (PIRSF); PTHR43561:SF3 (PANTHER); PTHR43561 (PANTHER); IPR036291 (SUPERFAMILY); IPR008927 (SUPERFAMILY)	F:GO:0003857; P:GO:0006631; F:GO:0016491; P:GO:0055114; F:GO:0070403	F:3-hydroxyacyl-CoA dehydrogenase activity; P:fatty acid metabolic process; F:oxidoreductase activity; P:oxidation-reduction process; F:NAD+ binding	OG0000890	0.999	n
OG0000891	625	Epos_g2533.t1	g2533.t1	probable phospholipid hydroperoxide glutathione peroxidase isoform X2	0	4	F:GO:0004602; P:GO:0006979; P:GO:0055114; P:GO:0098869	F:glutathione peroxidase activity; P:response to oxidative stress; P:oxidation-reduction process; P:cellular oxidant detoxification	IPR000889 (PRINTS); IPR000889 (PFAM); G3DSA:3.40.30.10 (GENE3D); IPR000889 (PIRSF); PTHR11592:SF89 (PANTHER); IPR000889 (PANTHER); IPR000889 (PROSITE_PROFILES); IPR000889 (CDD); IPR036249 (SUPERFAMILY)	F:GO:0004602; P:GO:0006979; P:GO:0055114	F:glutathione peroxidase activity; P:response to oxidative stress; P:oxidation-reduction process	OG0000891	0.999	n
OG0000893	626	Epos_g25260.t1, Epos_g9779.t1, Epos_g9780.t1	g25260.t1	uridine phosphorylase 1-like	0	4	F:GO:0004850; C:GO:0005737; P:GO:0009116; P:GO:0009166	F:uridine phosphorylase activity; C:cytoplasm; P:nucleoside metabolic process; P:nucleotide catabolic process	IPR010059 (TIGRFAM); IPR035994 (G3DSA:3.40.50.GENE3D); IPR000845 (PFAM); PTHR43691:SF3 (PANTHER); PTHR43691 (PANTHER); cd17763 (CDD); IPR035994 (SUPERFAMILY)	F:GO:0003824; F:GO:0004850; C:GO:0005737; P:GO:0009116; P:GO:0009166	F:catalytic activity; F:uridine phosphorylase activity; C:cytoplasm; P:nucleoside metabolic process; P:nucleotide catabolic process	OG0000893	0.999	n
OG0000894	627	Epos_g1447.t1, Epos_g1454.t1, Epos_g1455.t1	g1447.t1	diamine acetyltransferase 2-like	1	1	F:GO:0016740	F:transferase activity	G3DSA:3.40.630.30 (GENE3D); IPR000182 (PFAM); PTHR10545 (PANTHER); IPR032959 (PTHR10545:PANTHER); IPR000182 (PROSITE_PROFILES); cd04301 (CDD); IPR016181 (SUPERFAMILY)	F:GO:0008080	F:N-acetyltransferase activity	OG0000894	0.999	n
OG0000895	628	Epos_g15610.t1, Epos_g15870.t1, Epos_g23968.t1	g15610.t1	sodium-dependent serotonin transporter	1	7	F:GO:0005335; C:GO:0005886; C:GO:0016021; C:GO:0043005; F:GO:0051378; P:GO:0051610; P:GO:0055085	F:serotonin:sodium symporter activity; C:plasma membrane; C:integral component of membrane; C:neuron projection; F:serotonin binding; P:serotonin uptake; P:transmembrane transport	IPR000175 (PRINTS); IPR000175 (PFAM); mobidb-lite (MOBIDB_LITE); IPR000175 (PANTHER); IPR000175 (PANTHER); PTHR11616:SF129 (PANTHER); PTHR11616:SF129 (PANTHER); IPR000175 (PROSITE_PROFILES); IPR037272 (SUPERFAMILY); IPR037272 (SUPERFAMILY); IPR037272 (SUPERFAMILY)	F:GO:0005328; C:GO:0016021	F:neurotransmitter:sodium symporter activity; C:integral component of membrane	OG0000895	0.999	n
OG0000896	629	Epos_g12369.t1, Epos_g22260.t1	g12369.t1	succinate dehydrogenase [ubiquinone] iron-sulfur subunit, mitochondrial-like	0	9	C:GO:0005743; P:GO:0006099; F:GO:0008177; F:GO:0009055; P:GO:0022904; F:GO:0046872; F:GO:0051537; F:GO:0051538; F:GO:0051539	C:mitochondrial inner membrane; P:tricarboxylic acid cycle; F:succinate dehydrogenase (ubiquinone) activity; F:electron transfer activity; P:respiratory electron transport chain; F:metal ion binding; F:2 iron, 2 sulfur cluster binding; F:3 iron, 4 sulfur cluster binding; F:4 iron, 4 sulfur cluster binding	PF13534 (PFAM); IPR012675 (G3DSA:3.10.20.GENE3D); IPR009051 (G3DSA:1.10.1060.GENE3D); IPR004489 (TIGRFAM); IPR025192 (PFAM); PTHR11921:SF29 (PANTHER); PTHR11921 (PANTHER); IPR017896 (PROSITE_PROFILES); IPR001041 (PROSITE_PROFILES); IPR001041 (CDD); IPR009051 (SUPERFAMILY); IPR036010 (SUPERFAMILY)	P:GO:0006099; F:GO:0009055; F:GO:0016491; F:GO:0051536; P:GO:0055114	P:tricarboxylic acid cycle; F:electron transfer activity; F:oxidoreductase activity; F:iron-sulfur cluster binding; P:oxidation-reduction process	OG0000896	0.999	n
OG0000897	630	Epos_g19735.t1, Epos_g29249.t1, Epos_g4286.t1	g19735.t1	NADH-ubiquinone oxidoreductase 49 kDa subunit	0	5	F:GO:0016491; F:GO:0016651; F:GO:0048038; F:GO:0051287; P:GO:0055114	F:oxidoreductase activity; F:oxidoreductase activity, acting on NAD(P)H; F:quinone binding; F:NAD binding; P:oxidation-reduction process	IPR038290 (G3DSA:1.10.645.GENE3D); IPR001135 (PFAM); PTHR11993 (PANTHER); PTHR11993 (PANTHER); PTHR11993:SF24 (PANTHER); IPR029014 (SUPERFAMILY); IPR029014 (SUPERFAMILY)	F:GO:0016651; F:GO:0048038; F:GO:0051287; P:GO:0055114	F:oxidoreductase activity, acting on NAD(P)H; F:quinone binding; F:NAD binding; P:oxidation-reduction process	OG0000897	0.999	n
OG0000898	631	Epos_g1491.t1, Epos_g1493.t1, Epos_g1494.t1	g1491.t1	XP_012544790.1bombyx_mori_asm15162v1_core_32_85_1 protein uncharacterized LOC101746464	0				IPR026847 (PANTHER); PTHR16166:SF126 (PANTHER)	no GO terms	no GO terms	OG0000898	0.999	n
OG0000899	632	Epos_g13214.t1, Epos_g267.t1, Epos_g268.t1	g13214.t1	dynein intermediate chain 3, ciliary-like	1				IPR015943 (G3DSA:2.130.10.GENE3D); mobidb-lite (MOBIDB_LITE); mobidb-lite (MOBIDB_LITE); PTHR12442 (PANTHER); PTHR12442:SF7 (PANTHER); PTHR12442 (PANTHER); IPR036322 (SUPERFAMILY)	F:GO:0005515	F:protein binding	OG0000899	0.999	n
OG0000900	633	Epos_g3933.t1, Epos_g3934.t1	g3933.t1	AMP deaminase 2 isoform X1	0				IPR006329 (PIRSF); IPR001365 (PFAM); G3DSA:2.30.30.800 (GENE3D); G3DSA:3.20.20.140 (GENE3D); mobidb-lite (MOBIDB_LITE); mobidb-lite (MOBIDB_LITE); mobidb-lite (MOBIDB_LITE); mobidb-lite (MOBIDB_LITE); mobidb-lite (MOBIDB_LITE); PTHR11359:SF0 (PANTHER); IPR006329 (PANTHER); IPR032466 (SUPERFAMILY); IPR032466 (SUPERFAMILY)	F:GO:0003876; F:GO:0019239; P:GO:0032264	F:AMP deaminase activity; F:deaminase activity; P:IMP salvage	OG0000900	0.999	n
OG0000901	634	Epos_g15614.t1, Epos_g15616.t1, Epos_g15617.t1, Epos_g21403.t1	g15614.t1	E3 ubiquitin-protein ligase UBR3	0				IPR003126 (PFAM); G3DSA:2.10.110.30 (GENE3D); IPR039164 (PANTHER); IPR003126 (PROSITE_PROFILES)	F:GO:0008270; F:GO:0061630; P:GO:0071596	F:zinc ion binding; F:ubiquitin protein ligase activity; P:ubiquitin-dependent protein catabolic process via the N-end rule pathway	OG0000901	0.999	n
OG0000902	635	Epos_g30673.t1, Epos_g4666.t1, Epos_g4667.t1	g30673.t1	anaphase-promoting complex subunit 1	0	5	C:GO:0005680; P:GO:0007091; P:GO:0031145; F:GO:0061630; P:GO:0070979	C:anaphase-promoting complex; P:metaphase/anaphase transition of mitotic cell cycle; P:anaphase-promoting complex-dependent catabolic process; F:ubiquitin protein ligase activity; P:protein K11-linked ubiquitination	IPR024990 (PANTHER)	C:GO:0005680	C:anaphase-promoting complex	OG0000902	0.999	n
OG0000904	636	Epos_g10338.t1, Epos_g19261.t1	g10338.t1	succinate dehydrogenase [ubiquinone] flavoprotein subunit, mitochondrial	0	5	C:GO:0005743; P:GO:0006099; F:GO:0008177; P:GO:0022900; F:GO:0050660	C:mitochondrial inner membrane; P:tricarboxylic acid cycle; F:succinate dehydrogenase (ubiquinone) activity; P:electron transport chain; F:flavin adenine dinucleotide binding	IPR011281 (TIGRFAM); G3DSA:4.10.80.40 (GENE3D); IPR036188 (G3DSA:3.50.50.GENE3D); IPR027477 (G3DSA:3.90.700.GENE3D); IPR003953 (PFAM); IPR015939 (PFAM); IPR014006 (TIGRFAM); G3DSA:1.20.58.100 (GENE3D); PTHR11632 (PANTHER); PTHR11632:SF51 (PANTHER); IPR036188 (SUPERFAMILY); IPR027477 (SUPERFAMILY); IPR037099 (SUPERFAMILY)	P:GO:0006099; F:GO:0016491; F:GO:0016627; P:GO:0022900; F:GO:0050660; P:GO:0055114	P:tricarboxylic acid cycle; F:oxidoreductase activity; F:oxidoreductase activity, acting on the CH-CH group of donors; P:electron transport chain; F:flavin adenine dinucleotide binding; P:oxidation-reduction process	OG0000904	0.999	n
OG0000905	637	Epos_g17573.t1, Epos_g22688.t1	g17573.t1	alanine--glyoxylate aminotransferase 2, mitochondrial	0				IPR015421 (G3DSA:3.40.640.GENE3D); G3DSA:2.40.30.130 (GENE3D); IPR005814 (PFAM); G3DSA:3.30.980.10 (GENE3D); IPR012947 (PFAM); PTHR45688 (PANTHER); PTHR45688:SF3 (PANTHER); PTHR45688:SF3 (PANTHER); PTHR45688 (PANTHER); IPR005814 (CDD); IPR009000 (SUPERFAMILY); IPR015424 (SUPERFAMILY); IPR018163 (SUPERFAMILY)	F:GO:0000166; F:GO:0003824; F:GO:0004812; F:GO:0005524; F:GO:0008483; F:GO:0030170; P:GO:0043039	F:nucleotide binding; F:catalytic activity; F:aminoacyl-tRNA ligase activity; F:ATP binding; F:transaminase activity; F:pyridoxal phosphate binding; P:tRNA aminoacylation	OG0000905	0.999	n
OG0000906	638	Epos_g13161.t1, Epos_g1339.t1, Epos_g5756.t1	g13161.t1	serine/threonine-protein kinase prp4	1				G3DSA:3.30.200.20 (GENE3D); PF13233 (PFAM); IPR000719 (PFAM); G3DSA:1.10.510.10 (GENE3D); mobidb-lite (MOBIDB_LITE); mobidb-lite (MOBIDB_LITE); mobidb-lite (MOBIDB_LITE); mobidb-lite (MOBIDB_LITE); mobidb-lite (MOBIDB_LITE); mobidb-lite (MOBIDB_LITE); mobidb-lite (MOBIDB_LITE); mobidb-lite (MOBIDB_LITE); mobidb-lite (MOBIDB_LITE); PTHR24058:SF103 (PANTHER); PTHR24058 (PANTHER); IPR000719 (PROSITE…	F:GO:0004672; F:GO:0005524; P:GO:0006468	F:protein kinase activity; F:ATP binding; P:protein phosphorylation	OG0000906	0.999	n
OG0000907	639	Epos_g15065.t1, Epos_g15066.t1	g15065.t1	glyceraldehyde-3-phosphate dehydrogenase	0	3	F:GO:0000166; P:GO:0008152; F:GO:0016491	F:nucleotide binding; P:metabolic process; F:oxidoreductase activity	IPR020831 (PRINTS); G3DSA:3.40.50.720 (GENE3D); IPR020829 (PFAM); G3DSA:3.30.360.10 (GENE3D); PTHR10836:SF79 (PANTHER); IPR020831 (PANTHER); IPR036291 (SUPERFAMILY); SSF55347 (SUPERFAMILY)	F:GO:0016620; P:GO:0055114	F:oxidoreductase activity, acting on the aldehyde or oxo group of donors, NAD or NADP as acceptor; P:oxidation-reduction process	OG0000907	0.999	n
OG0000908	640	Epos_g10349.t1, Epos_g29200.t1, Epos_g6415.t1	g10349.t1	pse153.14phoebis_sennae_v1x1_core_32_85_1 protein	1				IPR036770 (G3DSA:1.25.40.GENE3D); PTHR24172 (PANTHER); IPR036770 (SUPERFAMILY)	no GO terms	no GO terms	OG0000908	0.999	n
OG0000910	641	Epos_g17121.t1, Epos_g26406.t1, Epos_g28906.t1, Epos_g29917.t1, Epos_g3754.t1	g17121.t1	agrin isoform X1	3				PR00011 (PRINTS); G3DSA:3.30.60.250 (GENE3D); G3DSA:3.30.60.30 (GENE3D); G3DSA:3.30.60.30 (GENE3D); G3DSA:3.30.60.30 (GENE3D); G3DSA:2.10.25.10 (GENE3D); IPR002049 (PFAM); G3DSA:3.30.60.30 (GENE3D); IPR002350 (PFAM); G3DSA:3.30.60.30 (GENE3D); mobidb-lite (MOBIDB_LITE); mobidb-lite (MOBIDB_LITE); mobidb-lite (MOBIDB_LITE); mobidb-lite (MOBIDB_LITE); PTHR10913:SF73 (PANTHER); PTHR10913:SF73 (PANTH…	F:GO:0005515	F:protein binding	OG0000910	0.999	n
OG0000911	642	Epos_g12744.t1, Epos_g14394.t1, Epos_g14395.t1, Epos_g26873.t1, Epos_g30856.t1	g12744.t1	XP_013170916.1papilio_xuthus_pxut1_refseq_core_32_85_1 protein uncharacterized LOC106120200	3				mobidb-lite (MOBIDB_LITE); mobidb-lite (MOBIDB_LITE); mobidb-lite (MOBIDB_LITE); mobidb-lite (MOBIDB_LITE); mobidb-lite (MOBIDB_LITE)	no GO terms	no GO terms	OG0000911	0.999	n
OG0000921	643	Epos_g26938.t1, Epos_g30599.t1, Epos_g4110.t1	g26938.t1	RING finger protein 165-like	1				IPR001841 (SMART); IPR013083 (G3DSA:3.30.40.GENE3D); IPR001841 (PFAM); mobidb-lite (MOBIDB_LITE); mobidb-lite (MOBIDB_LITE); mobidb-lite (MOBIDB_LITE); mobidb-lite (MOBIDB_LITE); mobidb-lite (MOBIDB_LITE); mobidb-lite (MOBIDB_LITE); PTHR22937 (PANTHER); PTHR22937:SF65 (PANTHER); IPR001841 (PROSITE_PROFILES); cd16474 (CDD); SSF57850 (SUPERFAMILY)	no GO terms	no GO terms	OG0000921	0.999	n
OG0000922	644	Epos_g23349.t1, Epos_g23351.t1, Epos_g8758.t1, Epos_g8760.t1	g23349.t1	phosphatidylinositol 4-phosphate 3-kinase C2 domain-containing subunit alpha	2				IPR000403 (SMART); IPR000341 (SMART); IPR001263 (SMART); G3DSA:3.30.1010.10 (GENE3D); IPR042236 (G3DSA:1.25.40.GENE3D); IPR036940 (G3DSA:1.10.1070.GENE3D); G3DSA:3.10.20.90 (GENE3D); IPR000341 (PFAM); IPR000403 (PFAM); IPR001263 (PFAM); mobidb-lite (MOBIDB_LITE); IPR015433 (PANTHER); PTHR10048:SF64 (PANTHER); IPR015433 (PANTHER); PTHR10048:SF64 (PANTHER); IPR000341 (PROSITE_PROFILES); IPR000403 (…	F:GO:0016301; P:GO:0046854; P:GO:0048015	F:kinase activity; P:phosphatidylinositol phosphorylation; P:phosphatidylinositol-mediated signaling	OG0000922	0.999	n
OG0000923	645	Epos_g14763.t1, Epos_g14764.t1	g14763.t1	nitric oxide synthase-like protein isoform X1	0	5	F:GO:0000166; P:GO:0008152; F:GO:0016491; F:GO:0043168; F:GO:0050662	F:nucleotide binding; P:metabolic process; F:oxidoreductase activity; F:anion binding; F:coenzyme binding	IPR001094 (PRINTS); IPR001709 (PRINTS); G3DSA:2.40.30.10 (GENE3D); IPR039261 (G3DSA:3.40.50.GENE3D); IPR023173 (G3DSA:1.20.990.GENE3D); IPR012144 (PIRSF); IPR029039 (G3DSA:3.40.50.GENE3D); IPR004030 (PFAM); G3DSA:3.90.440.10 (GENE3D); IPR003097 (PFAM); IPR001433 (PFAM); IPR008254 (PFAM); G3DSA:3.90.340.10 (GENE3D); G3DSA:3.90.1230.10 (GENE3D); PTHR19384 (PANTHER); PTHR19384:SF76 (PANTHER); IPR008…	F:GO:0004517; F:GO:0005516; P:GO:0006809; F:GO:0010181; F:GO:0016491; F:GO:0020037; F:GO:0050660; F:GO:0050661; P:GO:0055114	F:nitric-oxide synthase activity; F:calmodulin binding; P:nitric oxide biosynthetic process; F:FMN binding; F:oxidoreductase activity; F:heme binding; F:flavin adenine dinucleotide binding; F:NADP binding; P:oxidation-reduction process	OG0000923	0.999	n
OG0000924	646	Epos_g14573.t1, Epos_g14574.t1, Epos_g16642.t1, Epos_g16644.t1	g14573.t1	segmentation protein cap'n'collar-like isoform X1	2				IPR004826 (PFAM); G3DSA:1.10.880.10 (GENE3D); mobidb-lite (MOBIDB_LITE); mobidb-lite (MOBIDB_LITE); mobidb-lite (MOBIDB_LITE); mobidb-lite (MOBIDB_LITE); mobidb-lite (MOBIDB_LITE); mobidb-lite (MOBIDB_LITE); PTHR24411 (PANTHER); PTHR24411 (PANTHER); PTHR24411:SF55 (PANTHER); PTHR24411:SF55 (PANTHER); IPR004827 (PROSITE_PROFILES); cd14698 (CDD); IPR008917 (SUPERFAMILY)	F:GO:0003677; F:GO:0003700; C:GO:0005634; P:GO:0006355	F:DNA binding; F:DNA-binding transcription factor activity; C:nucleus; P:regulation of transcription, DNA-templated	OG0000924	0.999	n
OG0000925	647	Epos_g1316.t1, Epos_g6854.t1	g1316.t1	isocitrate dehydrogenase [NADP] cytoplasmic-like	0	8	F:GO:0000287; F:GO:0004450; C:GO:0005739; P:GO:0006099; P:GO:0006102; P:GO:0006739; F:GO:0042803; F:GO:0051287	F:magnesium ion binding; F:isocitrate dehydrogenase (NADP+) activity; C:mitochondrion; P:tricarboxylic acid cycle; P:isocitrate metabolic process; P:NADP metabolic process; F:protein homodimerization activity; F:NAD binding	IPR004790 (PIRSF); G3DSA:3.40.718.10 (GENE3D); IPR004790 (TIGRFAM); IPR024084 (PFAM); IPR004790 (PANTHER); PTHR11822:SF11 (PANTHER); SSF53659 (SUPERFAMILY)	F:GO:0004450; P:GO:0006102; F:GO:0016616; P:GO:0055114	F:isocitrate dehydrogenase (NADP+) activity; P:isocitrate metabolic process; F:oxidoreductase activity, acting on the CH-OH group of donors, NAD or NADP as acceptor; P:oxidation-reduction process	OG0000925	0.999	n
OG0000926	648	Epos_g27609.t1, Epos_g5232.t1	g27609.t1	glutamate dehydrogenase, mitochondrial	0	3	P:GO:0006520; F:GO:0016639; P:GO:0055114	P:cellular amino acid metabolic process; F:oxidoreductase activity, acting on the CH-NH2 group of donors, NAD or NADP as acceptor; P:oxidation-reduction process	IPR006095 (PRINTS); IPR006096 (SMART); IPR014362 (PIRSF); IPR006096 (PFAM); G3DSA:1.10.287.140 (GENE3D); G3DSA:3.40.50.10860 (GENE3D); IPR006097 (PFAM); G3DSA:3.40.50.720 (GENE3D); PTHR11606:SF13 (PANTHER); PTHR11606 (PANTHER); IPR033922 (CDD); SSF53223 (SUPERFAMILY); IPR036291 (SUPERFAMILY)	P:GO:0006520; F:GO:0016491; F:GO:0016639; P:GO:0055114	P:cellular amino acid metabolic process; F:oxidoreductase activity; F:oxidoreductase activity, acting on the CH-NH2 group of donors, NAD or NADP as acceptor; P:oxidation-reduction process	OG0000926	0.999	n
OG0000927	649	Epos_g11238.t1	g11238.t1	obg-like ATPase 1 isoform X1	0	6	F:GO:0005524; F:GO:0005525; C:GO:0005737; F:GO:0016887; F:GO:0043022; F:GO:0043023	F:ATP binding; F:GTP binding; C:cytoplasm; F:ATPase activity; F:ribosome binding; F:ribosomal large subunit binding	IPR006073 (PRINTS); G3DSA:3.40.50.300 (GENE3D); G3DSA:3.40.50.300 (GENE3D); IPR006073 (PFAM); IPR012675 (G3DSA:3.10.20.GENE3D); IPR023192 (G3DSA:1.10.150.GENE3D); IPR013029 (PFAM); G3DSA:3.40.50.300 (GENE3D); IPR004396 (TIGRFAM); mobidb-lite (MOBIDB_LITE); mobidb-lite (MOBIDB_LITE); PTHR23305:SF11 (PANTHER); PTHR23305 (PANTHER); PTHR23305:SF11 (PANTHER); PTHR23305 (PANTHER); IPR031167 (PROSITE_PR…	F:GO:0005525	F:GTP binding	OG0000927	0.999	n
OG0000928	650	Epos_g13471.t1, Epos_g24781.t1, Epos_g8679.t1	g13471.t1	muscle-specific protein 20-like	1				IPR003096 (PRINTS); IPR001997 (PRINTS); IPR036872 (G3DSA:1.10.418.GENE3D); IPR001715 (PFAM); IPR000557 (PFAM); IPR036872 (G3DSA:1.10.418.GENE3D); PTHR18959:SF90 (PANTHER); PTHR18959 (PANTHER); PTHR18959:SF90 (PANTHER); PTHR18959 (PANTHER); IPR000557 (PROSITE_PROFILES); IPR001715 (PROSITE_PROFILES); IPR001715 (PROSITE_PROFILES); IPR001715 (CDD); IPR001715 (CDD); IPR036872 (SUPERFAMILY); IPR036872 …	F:GO:0003779; F:GO:0005515; P:GO:0031032	F:actin binding; F:protein binding; P:actomyosin structure organization	OG0000928	0.999	n
OG0000929	651	Epos_g8122.t1, Epos_g8126.t1, Epos_g8127.t1	g8122.t1	pse5301.4phoebis_sennae_v1x1_core_32_85_1 protein	1				SSF46966 (SUPERFAMILY)	no GO terms	no GO terms	OG0000929	0.999	n
OG0000931	652	Epos_g21088.t1	g21088.t1	peptidyl-prolyl cis-trans isomerase H	-1	8	P:GO:0000413; F:GO:0003755; C:GO:0005737; P:GO:0006457; C:GO:0016607; F:GO:0043021; P:GO:0045070; F:GO:0051082	P:protein peptidyl-prolyl isomerization; F:peptidyl-prolyl cis-trans isomerase activity; C:cytoplasm; P:protein folding; C:nuclear speck; F:ribonucleoprotein complex binding; P:positive regulation of viral genome replication; F:unfolded protein binding	IPR002130 (PRINTS); IPR002130 (PFAM); IPR029000 (G3DSA:2.40.100.GENE3D); IPR024936 (PIRSF); PTHR11071:SF443 (PANTHER); PTHR11071 (PANTHER); IPR002130 (PROSITE_PROFILES); IPR029000 (SUPERFAMILY)	P:GO:0000413; F:GO:0003755	P:protein peptidyl-prolyl isomerization; F:peptidyl-prolyl cis-trans isomerase activity	OG0000931	0.999	n
OG0000932	653	Epos_g25863.t1, Epos_g30722.t1, Epos_g8588.t1, Epos_g8589.t1, Epos_g8590.t1, Epos_g8591.t1, Epos_g8592.t1	g25863.t1	cilia- and flagella-associated protein 44 isoform X1	4				IPR015943 (G3DSA:2.130.10.GENE3D); mobidb-lite (MOBIDB_LITE); PTHR13720:SF18 (PANTHER); PTHR13720 (PANTHER); IPR036322 (SUPERFAMILY)	F:GO:0005515	F:protein binding	OG0000932	0.999	n
OG0000933	654	Epos_g167.t1	g167.t1	alpha-mannosidase 2	-1				IPR037094 (G3DSA:1.20.1270.GENE3D); IPR013780 (G3DSA:2.60.40.GENE3D); IPR015341 (PFAM); IPR011682 (PFAM); IPR027291 (G3DSA:3.20.110.GENE3D); G3DSA:2.70.98.30 (GENE3D); IPR000602 (PFAM); PTHR11607:SF57 (PANTHER); PTHR11607 (PANTHER); IPR028995 (SUPERFAMILY); IPR011013 (SUPERFAMILY); IPR011330 (SUPERFAMILY)	F:GO:0003824; F:GO:0004559; P:GO:0005975; P:GO:0006013; F:GO:0030246	F:catalytic activity; F:alpha-mannosidase activity; P:carbohydrate metabolic process; P:mannose metabolic process; F:carbohydrate binding	OG0000933	0.999	n
OG0000934	655	Epos_g29607.t1, Epos_g29608.t1, Epos_g29609.t1, Epos_g3581.t1, Epos_g5507.t1, Epos_g5508.t1, Epos_g5509.t1	g29607.t1	neuropathy target esterase sws-like	4				PTHR14226:SF23 (PANTHER); PTHR14226:SF23 (PANTHER); PTHR14226 (PANTHER); PTHR14226 (PANTHER); PTHR14226:SF23 (PANTHER); IPR018490 (SUPERFAMILY); IPR018490 (SUPERFAMILY); IPR018490 (SUPERFAMILY)	no GO terms	no GO terms	OG0000934	0.999	n
OG0000935	656	Epos_g13347.t1, Epos_g13349.t1	g13347.t1	leucine-rich repeat neuronal protein 3-like	0	1	C:GO:0016021	C:integral component of membrane	PR00019 (PRINTS); IPR032675 (G3DSA:3.80.10.GENE3D); IPR032675 (G3DSA:3.80.10.GENE3D); IPR001611 (PFAM); IPR032675 (G3DSA:3.80.10.GENE3D); PTHR24373 (PANTHER); PTHR24373:SF317 (PANTHER); IPR001611 (PROSITE_PROFILES); IPR001611 (PROSITE_PROFILES); IPR001611 (PROSITE_PROFILES); IPR001611 (PROSITE_PROFILES); IPR001611 (PROSITE_PROFILES); IPR001611 (PROSITE_PROFILES); IPR001611 (PROSITE_PROFILES); IPR…	F:GO:0005515	F:protein binding	OG0000935	0.999	n
OG0000936	657	Epos_g11394.t1, Epos_g17096.t1, Epos_g26464.t1	g11394.t1	NADH-quinone oxidoreductase subunit B 2-like	1	5	F:GO:0008137; F:GO:0046872; F:GO:0048038; F:GO:0051539; P:GO:0055114	F:NADH dehydrogenase (ubiquinone) activity; F:metal ion binding; F:quinone binding; F:4 iron, 4 sulfur cluster binding; P:oxidation-reduction process	G3DSA:3.40.50.12280 (GENE3D); IPR006138 (TIGRFAM); IPR006137 (PFAM); PTHR11995:SF19 (PANTHER); PTHR11995 (PANTHER); IPR006138 (HAMAP); SSF56770 (SUPERFAMILY)	F:GO:0008137; F:GO:0048038; F:GO:0051536; F:GO:0051539; P:GO:0055114	F:NADH dehydrogenase (ubiquinone) activity; F:quinone binding; F:iron-sulfur cluster binding; F:4 iron, 4 sulfur cluster binding; P:oxidation-reduction process	OG0000936	0.999	n
OG0000937	658	Epos_g17506.t1, Epos_g17508.t1, Epos_g26979.t1, Epos_g28227.t1, Epos_g29366.t1	g17506.t1	leucine-rich repeat serine/threonine-protein kinase 1	4	5	F:GO:0004672; F:GO:0005524; P:GO:0006468; F:GO:0016301; P:GO:0016310	F:protein kinase activity; F:ATP binding; P:protein phosphorylation; F:kinase activity; P:phosphorylation	G3DSA:1.10.510.10 (GENE3D); PF08477 (PFAM); G3DSA:3.30.200.20 (GENE3D); IPR001245 (PFAM); G3DSA:3.30.70.1390 (GENE3D); IPR032171 (PFAM); G3DSA:3.40.50.300 (GENE3D); mobidb-lite (MOBIDB_LITE); mobidb-lite (MOBIDB_LITE); mobidb-lite (MOBIDB_LITE); mobidb-lite (MOBIDB_LITE); PTHR24198:SF169 (PANTHER); PTHR24198 (PANTHER); PTHR24198 (PANTHER); IPR020859 (PROSITE_PROFILES); IPR000719 (PROSITE_PROFILES…	F:GO:0004672; F:GO:0005524; P:GO:0006468	F:protein kinase activity; F:ATP binding; P:protein phosphorylation	OG0000937	0.999	n
OG0000938	659	Epos_g31243.t1, Epos_g31373.t1, Epos_g7668.t1	g31243.t1	autophagy-related protein 2 homolog A	0	4	P:GO:0000045; C:GO:0000407; P:GO:0000422; C:GO:0019898	P:autophagosome assembly; C:phagophore assembly site; P:autophagy of mitochondrion; C:extrinsic component of membrane	mobidb-lite (MOBIDB_LITE); PTHR13190:SF21 (PANTHER); IPR026849 (PANTHER)	P:GO:0006914	P:autophagy	OG0000938	0.999	n
OG0000939	660	Epos_g11343.t1, Epos_g11347.t1	g11343.t1	muscle segmentation homeobox-like	0	3	C:GO:0005634; P:GO:0006355; F:GO:0043565	C:nucleus; P:regulation of transcription, DNA-templated; F:sequence-specific DNA binding	IPR020479 (PRINTS); G3DSA:1.10.10.60 (GENE3D); G3DSA:1.10.10.60 (GENE3D); IPR001356 (PFAM); G3DSA:1.10.10.60 (GENE3D); G3DSA:1.10.10.60 (GENE3D); G3DSA:1.10.10.60 (GENE3D); G3DSA:1.10.10.60 (GENE3D); mobidb-lite (MOBIDB_LITE); mobidb-lite (MOBIDB_LITE); mobidb-lite (MOBIDB_LITE); mobidb-lite (MOBIDB_LITE); mobidb-lite (MOBIDB_LITE); PTHR24338 (PANTHER); PTHR24338:SF0 (PANTHER); PTHR24338:SF0 (PAN…	F:GO:0003677	F:DNA binding	OG0000939	0.999	n
OG0000940	661	Epos_g23114.t1, Epos_g23895.t1, Epos_g24173.t1	g23114.t1	acid sphingomyelinase-like phosphodiesterase 3a	1				PTHR10340:SF13 (PANTHER); PTHR10340 (PANTHER); SSF56300 (SUPERFAMILY)	no GO terms	no GO terms	OG0000940	0.999	n
OG0000941	662	Epos_g29241.t1, Epos_g4532.t1	g29241.t1	igLON family member 5-like	0				IPR003598 (SMART); IPR003599 (SMART); IPR013098 (PFAM); IPR013783 (G3DSA:2.60.40.GENE3D); IPR013783 (G3DSA:2.60.40.GENE3D); PF13927 (PFAM); IPR037448 (PANTHER); PTHR23279:SF1 (PANTHER); IPR007110 (PROSITE_PROFILES); IPR007110 (PROSITE_PROFILES); cd00096 (CDD); IPR036179 (SUPERFAMILY); IPR036179 (SUPERFAMILY)	no GO terms	no GO terms	OG0000941	0.999	n
OG0000942	663	Epos_g15322.t1, Epos_g15323.t1, Epos_g23146.t1	g15322.t1	ejaculatory bulb-specific protein 3-like	1				IPR036682 (G3DSA:1.10.2080.GENE3D); IPR005055 (PFAM); IPR005055 (PANTHER); PTHR11257:SF11 (PANTHER); IPR036682 (SUPERFAMILY)	no GO terms	no GO terms	OG0000942	0.999	n
OG0000945	664	Epos_g531.t1	g531.t1	Krueppel-like factor 13	0	4	F:GO:0000981; F:GO:0003676; C:GO:0005634; P:GO:0006357	F:DNA-binding transcription factor activity, RNA polymerase II-specific; F:nucleic acid binding; C:nucleus; P:regulation of transcription by RNA polymerase II	G3DSA:3.30.160.60 (GENE3D); G3DSA:3.30.160.60 (GENE3D); G3DSA:3.30.160.60 (GENE3D); IPR013087 (PFAM); mobidb-lite (MOBIDB_LITE); mobidb-lite (MOBIDB_LITE); mobidb-lite (MOBIDB_LITE); PTHR23235 (PANTHER); PTHR23235:SF90 (PANTHER); IPR013087 (PROSITE_PROFILES); IPR013087 (PROSITE_PROFILES); IPR013087 (PROSITE_PROFILES); IPR036236 (SUPERFAMILY); IPR036236 (SUPERFAMILY)	F:GO:0003676	F:nucleic acid binding	OG0000945	0.999	n
OG0000946	665	Epos_g20738.t1, Epos_g6104.t1, Epos_g7143.t1	g20738.t1	caltractin isoform X2	0	1	F:GO:0005509	F:calcium ion binding	IPR002048 (SMART); IPR002048 (PFAM); G3DSA:1.10.238.10 (GENE3D); IPR002048 (PFAM); G3DSA:1.10.238.10 (GENE3D); mobidb-lite (MOBIDB_LITE); mobidb-lite (MOBIDB_LITE); IPR037629 (PTHR23050:PANTHER); PTHR23050 (PANTHER); IPR002048 (PROSITE_PROFILES); IPR002048 (PROSITE_PROFILES); IPR002048 (PROSITE_PROFILES); IPR002048 (PROSITE_PROFILES); IPR002048 (CDD); IPR002048 (CDD); IPR011992 (SUPERFAMILY)	F:GO:0005509	F:calcium ion binding	OG0000946	0.999	n
OG0000947	666	Epos_g14585.t1, Epos_g14589.t1, Epos_g26476.t1, Epos_g28571.t1	g14585.t1	cardioacceleratory peptide receptor-like	2	4	F:GO:0005000; C:GO:0005886; P:GO:0007218; C:GO:0016021	F:vasopressin receptor activity; C:plasma membrane; P:neuropeptide signaling pathway; C:integral component of membrane	IPR000276 (PRINTS); G3DSA:1.20.1070.10 (GENE3D); G3DSA:1.20.1070.10 (GENE3D); IPR000276 (PFAM); PTHR24224:SF6 (PANTHER); PTHR24224:SF6 (PANTHER); PTHR24224 (PANTHER); PTHR24224 (PANTHER); IPR017452 (PROSITE_PROFILES); IPR017452 (PROSITE_PROFILES); cd15197 (CDD); SSF81321 (SUPERFAMILY); SSF81321 (SUPERFAMILY)	F:GO:0004930; P:GO:0007186; C:GO:0016021	F:G protein-coupled receptor activity; P:G protein-coupled receptor signaling pathway; C:integral component of membrane	OG0000947	0.999	n
OG0000948	667	Epos_g16418.t1, Epos_g19606.t1	g16418.t1	probable malate dehydrogenase, mitochondrial	0	4	P:GO:0005975; P:GO:0006099; P:GO:0006108; F:GO:0030060	P:carbohydrate metabolic process; P:tricarboxylic acid cycle; P:malate metabolic process; F:L-malate dehydrogenase activity	G3DSA:3.40.50.720 (GENE3D); IPR015955 (G3DSA:3.90.110.GENE3D); IPR022383 (PFAM); IPR010097 (TIGRFAM); IPR001236 (PFAM); PTHR11540 (PANTHER); cd01337 (CDD); IPR036291 (SUPERFAMILY); IPR015955 (SUPERFAMILY)	F:GO:0003824; P:GO:0005975; P:GO:0006099; F:GO:0016491; F:GO:0016616; F:GO:0030060; P:GO:0055114	F:catalytic activity; P:carbohydrate metabolic process; P:tricarboxylic acid cycle; F:oxidoreductase activity; F:oxidoreductase activity, acting on the CH-OH group of donors, NAD or NADP as acceptor; F:L-malate dehydrogenase activity; P:oxidation-reduction process	OG0000948	0.999	n
OG0000949	668	Epos_g19086.t1, Epos_g19087.t1, Epos_g24944.t1, Epos_g24945.t1, Epos_g24946.t1, Epos_g24947.t1, Epos_g24948.t1, Epos_g24949.t1, Epos_g24950.t1	g19086.t1	E3 ubiquitin-protein ligase TRIM33	7				mobidb-lite (MOBIDB_LITE); mobidb-lite (MOBIDB_LITE); mobidb-lite (MOBIDB_LITE); mobidb-lite (MOBIDB_LITE); mobidb-lite (MOBIDB_LITE); mobidb-lite (MOBIDB_LITE)	no GO terms	no GO terms	OG0000949	0.999	n
OG0000950	669	Epos_g16349.t1, Epos_g8008.t1	g16349.t1	pse560.11phoebis_sennae_v1x1_core_32_85_1 protein	0				IPR010629 (PFAM); IPR010629 (PANTHER)	no GO terms	no GO terms	OG0000950	0.999	n
OG0000951	670	Epos_g8471.t1, Epos_g9651.t1	g8471.t1	spondin-2	0				IPR036383 (G3DSA:2.20.100.GENE3D); IPR038678 (G3DSA:2.60.40.GENE3D); IPR009465 (PFAM); mobidb-lite (MOBIDB_LITE); mobidb-lite (MOBIDB_LITE); PTHR11311 (PANTHER); PTHR11311:SF15 (PANTHER); IPR009465 (PROSITE_PROFILES); IPR000884 (PROSITE_PROFILES); IPR036383 (SUPERFAMILY)	no GO terms	no GO terms	OG0000951	0.999	n
OG0000965	671	Epos_g28222.t1, Epos_g30481.t1, Epos_g3995.t1	g28222.t1	adenomatous polyposis coli protein isoform X1	1				IPR000225 (SMART); IPR009240 (PFAM); IPR041257 (PFAM); IPR011989 (G3DSA:1.25.10.GENE3D); IPR009223 (PFAM); PF16629 (PFAM); mobidb-lite (MOBIDB_LITE); mobidb-lite (MOBIDB_LITE); mobidb-lite (MOBIDB_LITE); mobidb-lite (MOBIDB_LITE); mobidb-lite (MOBIDB_LITE); mobidb-lite (MOBIDB_LITE); mobidb-lite (MOBIDB_LITE); mobidb-lite (MOBIDB_LITE); mobidb-lite (MOBIDB_LITE); mobidb-lite (MOBIDB_LITE); mobidb…	F:GO:0005515; F:GO:0008013; P:GO:0016055; P:GO:0030178	F:protein binding; F:beta-catenin binding; P:Wnt signaling pathway; P:negative regulation of Wnt signaling pathway	OG0000965	0.999	n
OG0000966	672	Epos_g25672.t1, Epos_g26892.t1, Epos_g3689.t1	g25672.t1	XP_013166101.1papilio_xuthus_pxut1_refseq_core_32_85_1 protein uncharacterized LOC106116708, transcript variant X1	0				IPR009071 (SMART); IPR032147 (PFAM); IPR009071 (PFAM); IPR036910 (G3DSA:1.10.30.GENE3D); mobidb-lite (MOBIDB_LITE); mobidb-lite (MOBIDB_LITE); mobidb-lite (MOBIDB_LITE); mobidb-lite (MOBIDB_LITE); mobidb-lite (MOBIDB_LITE); mobidb-lite (MOBIDB_LITE); mobidb-lite (MOBIDB_LITE); mobidb-lite (MOBIDB_LITE); mobidb-lite (MOBIDB_LITE); mobidb-lite (MOBIDB_LITE); mobidb-lite (MOBIDB_LITE); mobidb-lite (…	no GO terms	no GO terms	OG0000966	0.999	n
OG0000967	673	Epos_g923.t1, Epos_g925.t1, Epos_g926.t1	g923.t1	serine/arginine repetitive matrix protein 2 isoform X2	1				mobidb-lite (MOBIDB_LITE); mobidb-lite (MOBIDB_LITE); mobidb-lite (MOBIDB_LITE); mobidb-lite (MOBIDB_LITE); mobidb-lite (MOBIDB_LITE)	no GO terms	no GO terms	OG0000967	0.999	n
OG0000968	674	Epos_g31042.t1, Epos_g5886.t1, Epos_g5887.t1	g31042.t1	XP_012548962.1bombyx_mori_asm15162v1_core_32_85_1 protein ankyrin repeat domain-containing protein SOWAHC-like, transcript variant X4	1				mobidb-lite (MOBIDB_LITE); mobidb-lite (MOBIDB_LITE)	no GO terms	no GO terms	OG0000968	0.999	n
OG0000970	675	Epos_g14850.t1, Epos_g14852.t1, Epos_g14855.t1, Epos_g14856.t1, Epos_g25552.t1, Epos_g26670.t1	g14850.t1	XP_013143458.1papilio_polytes_ppol1_refseq_core_32_85_1 protein neurofibromin, transcript variant X1	3	17	F:GO:0005096; C:GO:0005622; P:GO:0006979; P:GO:0007614; P:GO:0007616; P:GO:0008340; P:GO:0008344; P:GO:0008355; P:GO:0009408; P:GO:0019933; P:GO:0040018; P:GO:0042066; P:GO:0043547; P:GO:0045475; P:GO:0045762; P:GO:0045886; P:GO:0046578	F:GTPase activator activity; C:intracellular; P:response to oxidative stress; P:short-term memory; P:long-term memory; P:determination of adult lifespan; P:adult locomotory behavior; P:olfactory learning; P:response to heat; P:cAMP-mediated signaling; P:positive regulation of multicellular organism growth; P:perineurial glial growth; P:positive regulation of GTPase activity; P:locomotor rhythm; P…	IPR036865 (G3DSA:3.40.525.GENE3D); IPR011993 (G3DSA:2.30.29.GENE3D); IPR001251 (PFAM); G3DSA:1.10.506.10 (GENE3D); G3DSA:1.10.506.10 (GENE3D); mobidb-lite (MOBIDB_LITE); mobidb-lite (MOBIDB_LITE); IPR039360 (PANTHER); PTHR10194:SF60 (PANTHER); PTHR10194:SF60 (PANTHER); IPR001936 (PROSITE_PROFILES); IPR001251 (PROSITE_PROFILES); cd13313 (CDD); IPR001251 (CDD); IPR036865 (SUPERFAMILY); IPR016024 (S…	P:GO:0007165; P:GO:0043087	P:signal transduction; P:regulation of GTPase activity	OG0000970	0.999	n
OG0000972	676	Epos_g15891.t1, Epos_g15892.t1	g15891.t1	tissue alpha-L-fucosidase-like	0				IPR016286 (PRINTS); G3DSA:3.20.20.80 (GENE3D); IPR013780 (G3DSA:2.60.40.GENE3D); IPR016286 (PIRSF); IPR031919 (PFAM); IPR000933 (PFAM); IPR000933 (PANTHER); PTHR10030:SF42 (PANTHER); IPR017853 (SUPERFAMILY)	F:GO:0004560; P:GO:0005975; P:GO:0006004	F:alpha-L-fucosidase activity; P:carbohydrate metabolic process; P:fucose metabolic process	OG0000972	0.999	n
OG0000973	677	Epos_g3210.t1, Epos_g3211.t1	g3210.t1	neutral ceramidase-like	0	1	C:GO:0016020	C:membrane	IPR031329 (PFAM); IPR038445 (G3DSA:2.60.40.GENE3D); IPR031331 (PFAM); mobidb-lite (MOBIDB_LITE); IPR006823 (PANTHER); PTHR12670:SF1 (PANTHER)	F:GO:0017040; P:GO:0046514	F:N-acylsphingosine amidohydrolase activity; P:ceramide catabolic process	OG0000973	0.999	n
OG0000974	678	Epos_g13610.t1, Epos_g30955.t1	g13610.t1	kynurenine--oxoglutarate transaminase 3-like isoform X2	1	3	F:GO:0003824; P:GO:0009058; F:GO:0030170	F:catalytic activity; P:biosynthetic process; F:pyridoxal phosphate binding	IPR015421 (G3DSA:3.40.640.GENE3D); IPR004839 (PFAM); IPR015422 (G3DSA:3.90.1150.GENE3D); PTHR43807 (PANTHER); IPR034612 (PTHR43807:PANTHER); cd00609 (CDD); IPR015424 (SUPERFAMILY)	F:GO:0003824; P:GO:0006520; P:GO:0009058; F:GO:0030170; F:GO:0036137; P:GO:0070189	F:catalytic activity; P:cellular amino acid metabolic process; P:biosynthetic process; F:pyridoxal phosphate binding; F:kynurenine aminotransferase activity; P:kynurenine metabolic process	OG0000974	0.999	n
OG0000975	679	Epos_g6756.t1	g6756.t1	embryonic polarity protein dorsal isoform X1	0				IPR037059 (G3DSA:2.60.40.GENE3D); IPR032397 (PFAM); IPR037059 (G3DSA:2.60.40.GENE3D); IPR011539 (PFAM); IPR037059 (G3DSA:2.60.40.GENE3D); mobidb-lite (MOBIDB_LITE); mobidb-lite (MOBIDB_LITE); mobidb-lite (MOBIDB_LITE); mobidb-lite (MOBIDB_LITE); mobidb-lite (MOBIDB_LITE); mobidb-lite (MOBIDB_LITE); IPR000451 (PANTHER); IPR011539 (PROSITE_PROFILES); IPR008967 (SUPERFAMILY); IPR008967 (SUPERFAMILY)…	F:GO:0003677; F:GO:0003700; C:GO:0005634; C:GO:0005737; P:GO:0006355	F:DNA binding; F:DNA-binding transcription factor activity; C:nucleus; C:cytoplasm; P:regulation of transcription, DNA-templated	OG0000975	0.999	n
OG0000976	680	Epos_g1683.t1	g1683.t1	protein artichoke	-1	1	C:GO:0016020	C:membrane	IPR001611 (PFAM); IPR032675 (G3DSA:3.80.10.GENE3D); PTHR24367 (PANTHER); IPR001611 (PROSITE_PROFILES); IPR001611 (PROSITE_PROFILES); IPR001611 (PROSITE_PROFILES); IPR001611 (PROSITE_PROFILES); SSF52058 (SUPERFAMILY)	F:GO:0005515	F:protein binding	OG0000976	0.999	n
OG0000977	681	Epos_g23057.t1, Epos_g23058.t1, Epos_g23061.t1, Epos_g23063.t1, Epos_g23064.t1, Epos_g2701.t1, Epos_g2702.t1, Epos_g2703.t1, Epos_g8879.t1, Epos_g8880.t1, Epos_g8881.t1	g23057.t1	CAD protein isoform X1	9	11	F:GO:0004070; F:GO:0004088; F:GO:0004151; F:GO:0005524; C:GO:0005829; P:GO:0006207; P:GO:0006228; P:GO:0006541; F:GO:0016597; P:GO:0019240; F:GO:0046872	F:aspartate carbamoyltransferase activity; F:carbamoyl-phosphate synthase (glutamine-hydrolyzing) activity; F:dihydroorotase activity; F:ATP binding; C:cytosol; P:'de novo' pyrimidine nucleobase biosynthetic process; P:UTP biosynthetic process; P:glutamine metabolic process; F:amino acid binding; P:citrulline biosynthetic process; F:metal ion binding	PR00101 (PRINTS); IPR006130 (PRINTS); IPR006131 (PFAM); IPR006132 (PFAM); IPR036901 (G3DSA:3.40.50.GENE3D); IPR036901 (G3DSA:3.40.50.GENE3D); G3DSA:3.20.20.140 (GENE3D); IPR002082 (TIGRFAM); mobidb-lite (MOBIDB_LITE); mobidb-lite (MOBIDB_LITE); IPR002082 (PTHR11405:PANTHER); PTHR11405 (PANTHER); IPR036901 (SUPERFAMILY); IPR011059 (SUPERFAMILY)	F:GO:0004070; P:GO:0006207; P:GO:0006520; F:GO:0016597; F:GO:0016743; F:GO:0016810	F:aspartate carbamoyltransferase activity; P:'de novo' pyrimidine nucleobase biosynthetic process; P:cellular amino acid metabolic process; F:amino acid binding; F:carboxyl- or carbamoyltransferase activity; F:hydrolase activity, acting on carbon-nitrogen (but not peptide) bonds	OG0000977	0.999	n
OG0000978	682	Epos_g15040.t1, Epos_g15041.t1, Epos_g30783.t1	g15040.t1	signal transducer and activator of transcription 5B isoform X1	0				IPR013800 (PFAM); G3DSA:1.20.1050.20 (GENE3D); IPR013799 (PFAM); IPR036535 (G3DSA:1.10.532.GENE3D); IPR001217 (PANTHER); PTHR11801:SF39 (PANTHER); cd16855 (CDD); IPR036535 (SUPERFAMILY); IPR015988 (SUPERFAMILY)	F:GO:0003700; C:GO:0005634; P:GO:0006355; P:GO:0007165	F:DNA-binding transcription factor activity; C:nucleus; P:regulation of transcription, DNA-templated; P:signal transduction	OG0000978	0.999	n
OG0000980	683	Epos_g17663.t1, Epos_g20707.t1	g17663.t1	BTB/POZ domain-containing protein 7	0				mobidb-lite (MOBIDB_LITE); mobidb-lite (MOBIDB_LITE); mobidb-lite (MOBIDB_LITE); mobidb-lite (MOBIDB_LITE); mobidb-lite (MOBIDB_LITE); mobidb-lite (MOBIDB_LITE); mobidb-lite (MOBIDB_LITE); mobidb-lite (MOBIDB_LITE); PTHR16064:SF3 (PANTHER); IPR042345 (PANTHER)	P:GO:0061138	P:morphogenesis of a branching epithelium	OG0000980	0.999	n
OG0000981	684	Epos_g19798.t1, Epos_g28989.t1, Epos_g9863.t1	g19798.t1	histone H4 transcription factor	2	1	F:GO:0003676	F:nucleic acid binding	IPR013087 (SMART); G3DSA:3.30.160.60 (GENE3D); PTHR24391 (PANTHER); PTHR24391:SF15 (PANTHER); IPR013087 (PROSITE_PROFILES); IPR013087 (PROSITE_PROFILES); IPR036236 (SUPERFAMILY)	F:GO:0003676	F:nucleic acid binding	OG0000981	0.999	n
OG0000982	685	Epos_g1268.t1	g1268.t1	phosphatidate cytidylyltransferase, mitochondrial	0				IPR022226 (PFAM); IPR015222 (PFAM); mobidb-lite (MOBIDB_LITE); mobidb-lite (MOBIDB_LITE); mobidb-lite (MOBIDB_LITE); mobidb-lite (MOBIDB_LITE); mobidb-lite (MOBIDB_LITE); mobidb-lite (MOBIDB_LITE); mobidb-lite (MOBIDB_LITE); mobidb-lite (MOBIDB_LITE); mobidb-lite (MOBIDB_LITE); mobidb-lite (MOBIDB_LITE); mobidb-lite (MOBIDB_LITE); mobidb-lite (MOBIDB_LITE); mobidb-lite (MOBIDB_LITE); mobidb-lite …	F:GO:0004605; P:GO:0032049	F:phosphatidate cytidylyltransferase activity; P:cardiolipin biosynthetic process	OG0000982	0.999	n
OG0000984	686	Epos_g18043.t1, Epos_g18046.t1, Epos_g24863.t1, Epos_g29157.t1	g18043.t1	alpha-1,6-mannosyl-glycoprotein 2-beta-N-acetylglucosaminyltransferase isoform X3	2				PTHR12871:SF0 (PANTHER); IPR007754 (PANTHER)	C:GO:0005795; F:GO:0008455; P:GO:0009312; C:GO:0016021	C:Golgi stack; F:alpha-1,6-mannosylglycoprotein 2-beta-N-acetylglucosaminyltransferase activity; P:oligosaccharide biosynthetic process; C:integral component of membrane	OG0000984	0.999	n
OG0000985	687	Epos_g380.t1, Epos_g381.t1	g380.t1	nucleolar protein 10	0	2	C:GO:0016020; C:GO:0016021	C:membrane; C:integral component of membrane	PTHR38337 (PANTHER)	no GO terms	no GO terms	OG0000985	0.999	n
OG0000986	688	Epos_g15531.t1, Epos_g26926.t1, Epos_g552.t1	g15531.t1	androgen-induced gene 1 protein-like	1	1	C:GO:0012505	C:endomembrane system	IPR006838 (PFAM); IPR006838 (PANTHER)	C:GO:0016021	C:integral component of membrane	OG0000986	0.999	n
OG0000987	689	Epos_g11948.t1, Epos_g20189.t1	g11948.t1	XP_013164710.1papilio_xuthus_pxut1_refseq_core_32_85_1 protein uncharacterized LOC106115753, transcript variant X1	0				PTHR33562:SF17 (PANTHER); PTHR33562 (PANTHER); SSF57302 (SUPERFAMILY)	no GO terms	no GO terms	OG0000987	0.999	n
OG0000988	690	Epos_g23014.t1, Epos_g7592.t1	g23014.t1	G2/mitotic-specific cyclin-B	1	1	C:GO:0005634	C:nucleus	IPR013763 (SMART); IPR004367 (SMART); IPR039361 (PIRSF); G3DSA:1.10.472.10 (GENE3D); IPR004367 (PFAM); IPR006671 (PFAM); G3DSA:1.10.472.10 (GENE3D); mobidb-lite (MOBIDB_LITE); mobidb-lite (MOBIDB_LITE); mobidb-lite (MOBIDB_LITE); IPR039361 (PANTHER); PTHR10177:SF193 (PANTHER); IPR013763 (CDD); IPR013763 (CDD); IPR036915 (SUPERFAMILY); IPR036915 (SUPERFAMILY)	C:GO:0005634	C:nucleus	OG0000988	0.999	n
OG0000989	691	Epos_g5626.t1	g5626.t1	laminin subunit alpha	0				PR00011 (PRINTS); IPR002049 (PFAM); G3DSA:2.170.300.10 (GENE3D); G3DSA:2.10.25.10 (GENE3D); IPR010307 (PFAM); G3DSA:2.60.120.200 (GENE3D); G3DSA:2.60.120.200 (GENE3D); G3DSA:2.170.300.10 (GENE3D); G3DSA:2.60.120.200 (GENE3D); IPR008211 (PFAM); G3DSA:2.10.25.10 (GENE3D); IPR038684 (G3DSA:2.60.120.GENE3D); IPR001791 (PFAM); G3DSA:2.10.25.10 (GENE3D); G3DSA:2.60.120.200 (GENE3D); G3DSA:2.10.25.10 (G…	P:GO:0007155	P:cell adhesion	OG0000989	0.999	n
OG0000990	692	Epos_g1405.t1, Epos_g8255.t1	g1405.t1	ufm1-specific protease 2	0	2	P:GO:0006508; F:GO:0071567	P:proteolysis; F:UFM1 hydrolase activity	IPR012462 (PFAM); G3DSA:3.90.70.130 (GENE3D)	no GO terms	no GO terms	OG0000990	0.999	n
OG0000991	693	Epos_g18886.t1, Epos_g24810.t1, Epos_g25524.t1, Epos_g25734.t1	g18886.t1	XP_012544853.1bombyx_mori_asm15162v1_core_32_85_1 protein neogenin	0	3	C:GO:0016020; C:GO:0016021; C:GO:0030017	C:membrane; C:integral component of membrane; C:sarcomere	PR00014 (PRINTS); IPR013783 (G3DSA:2.60.40.GENE3D); IPR013783 (G3DSA:2.60.40.GENE3D); IPR013783 (G3DSA:2.60.40.GENE3D); IPR013783 (G3DSA:2.60.40.GENE3D); IPR010560 (PFAM); PF13927 (PFAM); IPR013783 (G3DSA:2.60.40.GENE3D); IPR013783 (G3DSA:2.60.40.GENE3D); IPR003961 (PFAM); IPR013783 (G3DSA:2.60.40.GENE3D); mobidb-lite (MOBIDB_LITE); mobidb-lite (MOBIDB_LITE); mobidb-lite (MOBIDB_LITE); mobidb-lit…	F:GO:0005515; C:GO:0005887; P:GO:0007399; P:GO:0007411; C:GO:0016021; P:GO:0030513; F:GO:0038023; P:GO:0055072	F:protein binding; C:integral component of plasma membrane; P:nervous system development; P:axon guidance; C:integral component of membrane; P:positive regulation of BMP signaling pathway; F:signaling receptor activity; P:iron ion homeostasis	OG0000991	0.999	n
[truncated: 22,182 more rows]
