# Supplementary material for: The Genomics and Population Genomics of the Light Brown Apple Moth, Epiphyas postvittana, an Invasive Tortricid Pest of Horticulture
Source: Insects. 2022 Mar 7;13(3):264. doi: 10.3390/insects13030264 (PMC8951345; doi:10.3390/insects13030264)
Supplement: Supplementary file 1 [file insects-13-00264-s001.zip › insects-1580622-supplementary/Supplementary Table S3.xlsx]

## Sheet: Foglio1
Supplementary Table S3. Average Fst calculated on genic (above the diagonal) and on the intergenic regions (below the diagonal).
	AWA	CA	CLY	GUM	HB	MOT	NSW	TAS	TPU	WA
AWA	-	0.151441	0.14465	0.104522	0.112568	0.0972751	0.117919	0.134784	0.146919	0.156475
CA	0.144205	-	0.196077	0.123422	0.157304	0.150897	0.132576	0.168276	0.182877	0.17336
CLY	0.145622	0.186601	-	0.152854	0.131938	0.152802	0.16416	0.188961	0.159055	0.20292
GUM	0.113272	0.118229	0.147781	-	0.11802	0.114259	0.102985	0.124682	0.143647	0.138364
HB	0.113869	0.155607	0.119423	0.121558	-	0.131866	0.1252	0.161705	0.086418	0.164384
MOT	0.100336	0.15037	0.142113	0.116591	0.130623	-	0.128709	0.138551	0.162437	0.170164
NSW	0.134021	0.140022	0.156366	0.110519	0.11873	0.140916	-	0.148858	0.14538	0.134482
TAS	0.119944	0.150736	0.171114	0.113167	0.15025	0.123386	0.140731	-	0.19405	0.191662
TPU	0.15237	0.17673	0.147248	0.14446	0.0865316	0.164198	0.142166	0.189093	-	0.182145
WA	0.168476	0.169085	0.189375	0.143925	0.162257	0.170497	0.137909	0.184053	0.186986	-
