# Supplementary material for: The Genomics and Population Genomics of the Light Brown Apple Moth, Epiphyas postvittana, an Invasive Tortricid Pest of Horticulture
Source: Insects. 2022 Mar 7;13(3):264. doi: 10.3390/insects13030264 (PMC8951345; doi:10.3390/insects13030264)
Supplement: Supplementary file 1 [file insects-13-00264-s001.zip › insects-1580622-supplementary/Supplementary Table S4.xlsx]

## Sheet: Table S4 
Supplementary Table S4. List of 50 genes in the highest 5% of the Fst distribution and their relative blast hit, description and annotation.
Seq N	SeqName	Fst	Description	Length	#Hits	e-Value	sim mean	#GO	GO IDs	GO Names	Enzyme Codes	Enzyme Names	InterPro IDs	InterPro GO IDs	InterPro GO Names
16758	g16758.t1	0.65382	R3H domain-containing protein 1-like	622	20	7.7486e-108	5994						IPR001374 (PFAM); IPR036867 (G3DSA:3.30.1370.GENE3D); IPR024771 (PFAM); mobidb-lite (MOBIDB_LITE); mobidb-lite (MOBIDB_LITE); mobidb-lite (MOBIDB_LITE); mobidb-lite (MOBIDB_LITE); mobidb-lite (MOBIDB_LITE); mobidb-lite (MOBIDB_LITE); mobidb-lite (MOBIDB_LITE); mobidb-lite (MOBIDB_LITE); mobidb-lite (MOBIDB_LITE); mobidb-lite (MOBIDB_LITE); PTHR15672:SF8 (PANTHER); PTHR15672 (PANTHER); PTHR15672 (…	F:GO:0003676	F:nucleic acid binding
14076	g14076.t1	0.629288	XP_012545544.1bombyx_mori_asm15162v1_core_32_85_1 protein uncharacterized LOC101741294	324	10	1.4547e-147	7431	4	F:GO:0004721; F:GO:0005509; P:GO:0006470; F:GO:0016787	F:phosphoprotein phosphatase activity; F:calcium ion binding; P:protein dephosphorylation; F:hydrolase activity			G3DSA:1.10.238.10 (GENE3D); IPR002048 (PROSITE_PROFILES); IPR002048 (PROSITE_PROFILES); IPR011992 (SUPERFAMILY)	F:GO:0005509	F:calcium ion binding
11520	g11520.t1	0.590677	caseinolytic peptidase B protein homolog isoform X1	807	20	4.8494e-154	8033	1	F:GO:0005524	F:ATP binding			IPR001270 (PRINTS); PF13637 (PFAM); G3DSA:1.10.8.60 (GENE3D); IPR019489 (PFAM); G3DSA:3.40.50.300 (GENE3D); IPR003959 (PFAM); mobidb-lite (MOBIDB_LITE); PTHR11638 (PANTHER); PTHR11638:SF93 (PANTHER); PTHR11638:SF93 (PANTHER); PTHR11638 (PANTHER); PTHR11638 (PANTHER); PTHR11638:SF93 (PANTHER); PTHR11638 (PANTHER); PTHR11638:SF93 (PANTHER); IPR002110 (PROSITE_PROFILES); IPR020683 (PROSITE_PROFILES)…	F:GO:0005515; F:GO:0005524	F:protein binding; F:ATP binding
18733	g18733.t1	0.585159	lysosomal alpha-mannosidase-like	1661	20	0	703	2	F:GO:0003824; P:GO:0008152	F:catalytic activity; P:metabolic process			IPR037094 (G3DSA:1.20.1270.GENE3D); IPR027291 (G3DSA:3.20.110.GENE3D); IPR011682 (PFAM); IPR037094 (G3DSA:1.20.1270.GENE3D); G3DSA:2.70.98.30 (GENE3D); IPR000602 (PFAM); IPR027291 (G3DSA:3.20.110.GENE3D); IPR015341 (PFAM); G3DSA:2.60.40.1360 (GENE3D); IPR013780 (G3DSA:2.60.40.GENE3D); mobidb-lite (MOBIDB_LITE); mobidb-lite (MOBIDB_LITE); mobidb-lite (MOBIDB_LITE); mobidb-lite (MOBIDB_LITE); mobid…	F:GO:0003824; F:GO:0004559; P:GO:0005975; P:GO:0006013; F:GO:0030246	F:catalytic activity; F:alpha-mannosidase activity; P:carbohydrate metabolic process; P:mannose metabolic process; F:carbohydrate binding
5264	g5264.t1	0.543632	transport and Golgi organization protein 1	1410	20	0	7056	7	C:GO:0005789; P:GO:0006888; P:GO:0009306; C:GO:0016020; C:GO:0016021; P:GO:0035459; C:GO:0070971	C:endoplasmic reticulum membrane; P:endoplasmic reticulum to Golgi vesicle-mediated transport; P:protein secretion; C:membrane; C:integral component of membrane; P:vesicle cargo loading; C:endoplasmic reticulum exit site			mobidb-lite (MOBIDB_LITE); mobidb-lite (MOBIDB_LITE); mobidb-lite (MOBIDB_LITE); mobidb-lite (MOBIDB_LITE); mobidb-lite (MOBIDB_LITE); mobidb-lite (MOBIDB_LITE); mobidb-lite (MOBIDB_LITE); mobidb-lite (MOBIDB_LITE); mobidb-lite (MOBIDB_LITE); mobidb-lite (MOBIDB_LITE); mobidb-lite (MOBIDB_LITE); mobidb-lite (MOBIDB_LITE); PTHR23158 (PANTHER); PTHR23158:SF33 (PANTHER)	no GO terms	no GO terms
23875	g23875.t1	0.530167	cytoplasmic aconitate hydratase-like	853	20	0	7127	6	F:GO:0003994; C:GO:0005739; C:GO:0005829; P:GO:0006099; P:GO:0006101; F:GO:0051539	F:aconitate hydratase activity; C:mitochondrion; C:cytosol; P:tricarboxylic acid cycle; P:citrate metabolic process; F:4 iron, 4 sulfur cluster binding	EC:4.2.1.3	Aconitate hydratase	IPR001030 (PRINTS); IPR015931 (G3DSA:3.30.499.GENE3D); IPR015931 (G3DSA:3.30.499.GENE3D); G3DSA:1.10.1440.20 (GENE3D); IPR001030 (PFAM); G3DSA:3.30.499.20 (GENE3D); IPR015928 (G3DSA:3.20.19.GENE3D); IPR006249 (PANTHER); IPR036008 (SUPERFAMILY); IPR036008 (SUPERFAMILY); IPR036008 (SUPERFAMILY); IPR036008 (SUPERFAMILY); SSF52016 (SUPERFAMILY); IPR036008 (SUPERFAMILY); IPR036008 (SUPERFAMILY); IPR03…	no GO terms	no GO terms
21387	g21387.t1	0.529906	XP_012552202.1bombyx_mori_asm15162v1_core_32_85_1 protein uncharacterized LOC101738429	484	20	0	6994						mobidb-lite (MOBIDB_LITE); mobidb-lite (MOBIDB_LITE); PTHR21694 (PANTHER); IPR029652 (PTHR21694:PANTHER)	no GO terms	no GO terms
19367	g19367.t1	0.512339	pse258.2phoebis_sennae_v1x1_core_32_85_1 protein	783	20	0	9173	3	C:GO:0005743; P:GO:0006850; C:GO:0016021	C:mitochondrial inner membrane; P:mitochondrial pyruvate transmembrane transport; C:integral component of membrane			IPR005336 (PFAM); G3DSA:3.30.450.20 (GENE3D); PTHR32546:SF25 (PANTHER); PTHR32546 (PANTHER)	C:GO:0005743; P:GO:0006850	C:mitochondrial inner membrane; P:mitochondrial pyruvate transmembrane transport
6238	g6238.t1	0.503747	slit homolog 1 protein	626	20	0	6925						IPR001611 (PFAM); IPR032675 (G3DSA:3.80.10.GENE3D); IPR032675 (G3DSA:3.80.10.GENE3D); IPR032675 (G3DSA:3.80.10.GENE3D); IPR032675 (G3DSA:3.80.10.GENE3D); IPR001611 (PFAM); PTHR45617:SF64 (PANTHER); PTHR45617 (PANTHER); IPR001611 (PROSITE_PROFILES); IPR001611 (PROSITE_PROFILES); IPR001611 (PROSITE_PROFILES); IPR001611 (PROSITE_PROFILES); IPR001611 (PROSITE_PROFILES); IPR001611 (PROSITE_PROFILES); …	F:GO:0005515	F:protein binding
7218	g7218.t1	0.501041	tektin-4-like	508	20	0	7419						PF03148 (PFAM); mobidb-lite (MOBIDB_LITE); mobidb-lite (MOBIDB_LITE); PTHR19960:SF12 (PANTHER); IPR000435 (PANTHER)	no GO terms	no GO terms
7709	g7709.t1	0.489146	very-long-chain (3R)-3-hydroxyacyl-CoA dehydratase	159	20	1.16254e-86	8353	10	C:GO:0005789; C:GO:0016021; F:GO:0018812; P:GO:0030148; P:GO:0030497; P:GO:0042761; F:GO:0102158; F:GO:0102343; F:GO:0102344; F:GO:0102345	C:endoplasmic reticulum membrane; C:integral component of membrane; F:3-hydroxyacyl-CoA dehydratase activity; P:sphingolipid biosynthetic process; P:fatty acid elongation; P:very long-chain fatty acid biosynthetic process; F:very-long-chain 3-hydroxyacyl-CoA dehydratase activity; F:3-hydroxy-arachidoyl-CoA dehydratase activity; F:3-hydroxy-behenoyl-CoA dehydratase activity; F:3-hydroxy-lignoceroy…	EC:4.2.1.134	Very-long-chain (3R)-3-hydroxyacyl-CoA dehydratase	IPR007482 (PFAM); IPR007482 (PANTHER); PTHR11035:SF35 (PANTHER)	no GO terms	no GO terms
18273	g18273.t1	0.485728	CD63 antigen-like	949	20	1.03596e-59	5767	2	C:GO:0016020; C:GO:0016021	C:membrane; C:integral component of membrane			IPR000301 (PRINTS); IPR018499 (PFAM); IPR018499 (PFAM); IPR008952 (G3DSA:1.10.1450.GENE3D); PTHR19282:SF273 (PANTHER); PTHR19282:SF273 (PANTHER); PTHR19282 (PANTHER); PTHR19282 (PANTHER); cd03127 (CDD); cd03127 (CDD); IPR008952 (SUPERFAMILY); IPR008952 (SUPERFAMILY)	C:GO:0016021	C:integral component of membrane
2079	g2079.t1	0.479229	decaprenyl-diphosphate synthase subunit 2	834	20	0	7703	2	P:GO:0008299; F:GO:0016740	P:isoprenoid biosynthetic process; F:transferase activity			IPR008949 (G3DSA:1.10.600.GENE3D); IPR000092 (PFAM); PTHR12001:SF55 (PANTHER); PTHR12001 (PANTHER); PTHR12001:SF55 (PANTHER); IPR008949 (SUPERFAMILY)	P:GO:0008299	P:isoprenoid biosynthetic process
27377	g27377.t1	0.473563	protein TBRG4	329	20	5.1127e-128	6976						IPR013584 (SMART); IPR013579 (PFAM); PTHR21228:SF60 (PANTHER); PTHR21228 (PANTHER); IPR013584 (PROSITE_PROFILES)	no GO terms	no GO terms
5721	g5721.t1	0.468602	facilitated trehalose transporter Tret1-like	503	20	0	7385	4	C:GO:0016020; C:GO:0016021; F:GO:0022857; P:GO:0055085	C:membrane; C:integral component of membrane; F:transmembrane transporter activity; P:transmembrane transport			IPR003663 (PRINTS); IPR005828 (PFAM); G3DSA:1.20.1250.20 (GENE3D); PTHR23500:SF390 (PANTHER); PTHR23500 (PANTHER); IPR020846 (PROSITE_PROFILES); cd17358 (CDD); IPR036259 (SUPERFAMILY)	C:GO:0016020; C:GO:0016021; F:GO:0022857; P:GO:0055085	C:membrane; C:integral component of membrane; F:transmembrane transporter activity; P:transmembrane transport
24395	g24395.t1	0.46423	orexin receptor type 1-like	403	20	0	8197	5	F:GO:0004983; P:GO:0007218; P:GO:0007631; C:GO:0016021; F:GO:0016499	F:neuropeptide Y receptor activity; P:neuropeptide signaling pathway; P:feeding behavior; C:integral component of membrane; F:orexin receptor activity			IPR000204 (PRINTS); IPR000276 (PRINTS); IPR000276 (SMART); G3DSA:1.20.1070.10 (GENE3D); IPR000276 (PFAM); PTHR45695 (PANTHER); PTHR45695:SF5 (PANTHER); IPR017452 (PROSITE_PROFILES); cd15208 (CDD); SSF81321 (SUPERFAMILY)	F:GO:0004930; P:GO:0007186; P:GO:0007631; C:GO:0016021; F:GO:0016499	F:G protein-coupled receptor activity; P:G protein-coupled receptor signaling pathway; P:feeding behavior; C:integral component of membrane; F:orexin receptor activity
9899	g9899.t1	0.460525	structural maintenance of chromosomes protein 5	1781	20	0	6113	4	P:GO:0000724; P:GO:0006281; P:GO:0007062; C:GO:0030915	P:double-strand break repair via homologous recombination; P:DNA repair; P:sister chromatid cohesion; C:Smc5-Smc6 complex			G3DSA:3.40.50.300 (GENE3D); G3DSA:3.40.50.300 (GENE3D); IPR027131 (PANTHER); cd03277 (CDD); IPR027417 (SUPERFAMILY); IPR027417 (SUPERFAMILY)	P:GO:0000724; P:GO:0006281; P:GO:0007062; C:GO:0030915	P:double-strand break repair via homologous recombination; P:DNA repair; P:sister chromatid cohesion; C:Smc5-Smc6 complex
4203	g4203.t1	0.456394	protein PRRC1-like	458	15	3.19662e-09	7853						mobidb-lite (MOBIDB_LITE); mobidb-lite (MOBIDB_LITE); mobidb-lite (MOBIDB_LITE); mobidb-lite (MOBIDB_LITE); mobidb-lite (MOBIDB_LITE); mobidb-lite (MOBIDB_LITE); IPR026534 (PANTHER)	no GO terms	no GO terms
4826	g4826.t1	0.451547	pse2081.2phoebis_sennae_v1x1_core_32_85_1 protein	1232	20	0	7294						IPR005026 (PFAM); mobidb-lite (MOBIDB_LITE); mobidb-lite (MOBIDB_LITE); mobidb-lite (MOBIDB_LITE); mobidb-lite (MOBIDB_LITE); mobidb-lite (MOBIDB_LITE); mobidb-lite (MOBIDB_LITE); mobidb-lite (MOBIDB_LITE); mobidb-lite (MOBIDB_LITE); IPR005026 (PANTHER); PTHR12353:SF31 (PANTHER); PTHR12353:SF31 (PANTHER)	P:GO:0023052	P:signaling
7963	g7963.t1	0.45035	cytochrome P450 9e2-like	111	20	4.87843e-33	6731	2	F:GO:0005488; F:GO:0016491	F:binding; F:oxidoreductase activity			IPR001128 (PFAM); IPR036396 (G3DSA:1.10.630.GENE3D); PTHR24292:SF91 (PANTHER); PTHR24292 (PANTHER); IPR036396 (SUPERFAMILY)	F:GO:0005506; F:GO:0016705; F:GO:0020037; P:GO:0055114	F:iron ion binding; F:oxidoreductase activity, acting on paired donors, with incorporation or reduction of molecular oxygen; F:heme binding; P:oxidation-reduction process
22504	g22504.t1	0.446046	ecto-NOX disulfide-thiol exchanger 2-like	765	20	0	6758						IPR000504 (SMART); IPR012677 (G3DSA:3.30.70.GENE3D); IPR000504 (PFAM); mobidb-lite (MOBIDB_LITE); mobidb-lite (MOBIDB_LITE); mobidb-lite (MOBIDB_LITE); mobidb-lite (MOBIDB_LITE); mobidb-lite (MOBIDB_LITE); mobidb-lite (MOBIDB_LITE); IPR038876 (PANTHER); IPR000504 (PROSITE_PROFILES); IPR035979 (SUPERFAMILY)	F:GO:0003676; P:GO:0007624; C:GO:0009897; F:GO:0016491	F:nucleic acid binding; P:ultradian rhythm; C:external side of plasma membrane; F:oxidoreductase activity
14532	g14532.t1	0.444998	glycerol-3-phosphate acyltransferase 3 isoform X1	336	20	2.3215e-169	7687						mobidb-lite (MOBIDB_LITE); mobidb-lite (MOBIDB_LITE); mobidb-lite (MOBIDB_LITE); mobidb-lite (MOBIDB_LITE); PTHR23063 (PANTHER); PTHR23063:SF10 (PANTHER)	no GO terms	no GO terms
24276	g24276.t1	0.443894	protein diaphanous	655	20	0	7934						IPR010472 (SMART); IPR010473 (SMART); IPR011989 (G3DSA:1.25.10.GENE3D); G3DSA:1.10.238.150 (GENE3D); IPR010472 (PFAM); G3DSA:1.10.20.40 (GENE3D); G3DSA:1.10.12.80 (GENE3D); IPR010473 (PFAM); mobidb-lite (MOBIDB_LITE); mobidb-lite (MOBIDB_LITE); mobidb-lite (MOBIDB_LITE); mobidb-lite (MOBIDB_LITE); IPR027654 (PTHR45691:PANTHER); PTHR45691 (PANTHER); PTHR45691 (PANTHER); IPR027654 (PTHR45691:PANTHE…	F:GO:0003779; P:GO:0016043; F:GO:0017048; P:GO:0030036	F:actin binding; P:cellular component organization; F:Rho GTPase binding; P:actin cytoskeleton organization
22941	g22941.t1	0.439096	XP_011554426.1plutella_xylostella_dbmfjv1x1_core_32_85_1 protein uncharacterized LOC105385702	214	20	4.85908e-07	5453						no IPS match	no IPS match	no IPS match
24701	g24701.t1	0.435734	endoplasmic reticulum metallopeptidase 1-like	246	20	5.64198e-45	5261	2	C:GO:0016020; C:GO:0016021	C:membrane; C:integral component of membrane			IPR007484 (PFAM); G3DSA:3.40.630.10 (GENE3D); PTHR12147:SF22 (PANTHER); PTHR12147 (PANTHER); cd03875 (CDD); SSF53187 (SUPERFAMILY)	no GO terms	no GO terms
2784	g2784.t1	0.425352	pse527.10phoebis_sennae_v1x1_core_32_85_1 protein	107	14	2.62104e-38	8355	5	C:GO:0000940; C:GO:0005876; P:GO:0007059; F:GO:0008017; P:GO:0051301	C:condensed chromosome outer kinetochore; C:spindle microtubule; P:chromosome segregation; F:microtubule binding; P:cell division			no IPS match	no IPS match	no IPS match
4457	g4457.t1	0.423378	DNA-directed RNA polymerase II subunit RPB1	391	20	5.4574e-171	6782	1	C:GO:0016020	C:membrane			IPR008516 (PFAM); mobidb-lite (MOBIDB_LITE); mobidb-lite (MOBIDB_LITE); mobidb-lite (MOBIDB_LITE); mobidb-lite (MOBIDB_LITE); IPR008516 (PANTHER); PTHR13084:SF6 (PANTHER)	no GO terms	no GO terms
20240	g20240.t1	0.417843	protein FAM91A1	507	18	0	8533						IPR028091 (PFAM); IPR028097 (PFAM); mobidb-lite (MOBIDB_LITE); IPR039199 (PANTHER); PTHR28441:SF2 (PANTHER)	no GO terms	no GO terms
8486	g8486.t1	0.417678	protein Star isoform X2	91	19	5.79208e-23	7262	1	C:GO:0016020	C:membrane			no IPS match	no IPS match	no IPS match
1629	g1629.t1	0.416626	probable cytochrome P450 49a1	422	20	1.2707e-161	7026	2	F:GO:0016491; F:GO:0046872	F:oxidoreductase activity; F:metal ion binding			IPR002403 (PRINTS); IPR036396 (G3DSA:1.10.630.GENE3D); IPR001128 (PFAM); IPR036396 (G3DSA:1.10.630.GENE3D); PTHR24305 (PANTHER); PTHR24305:SF28 (PANTHER); PTHR24305:SF28 (PANTHER); IPR036396 (SUPERFAMILY)	F:GO:0004497; F:GO:0005506; F:GO:0016705; F:GO:0020037; P:GO:0055114	F:monooxygenase activity; F:iron ion binding; F:oxidoreductase activity, acting on paired donors, with incorporation or reduction of molecular oxygen; F:heme binding; P:oxidation-reduction process
6729	g6729.t1	0.402111	dynein heavy chain 2, axonemal	2967	20	0	7512	7	F:GO:0003777; F:GO:0005524; C:GO:0005858; P:GO:0007018; F:GO:0016887; C:GO:0030286; P:GO:0060285	F:microtubule motor activity; F:ATP binding; C:axonemal dynein complex; P:microtubule-based movement; F:ATPase activity; C:dynein complex; P:cilium-dependent cell motility			G3DSA:3.40.50.300 (GENE3D); G3DSA:3.10.10.10 (GENE3D); IPR041589 (PFAM); G3DSA:3.40.50.11510 (GENE3D); G3DSA:1.10.8.1220 (GENE3D); G3DSA:1.20.920.20 (GENE3D); PF12775 (PFAM); IPR042219 (G3DSA:1.10.8.GENE3D); IPR004273 (PFAM); IPR041658 (PFAM); G3DSA:3.40.50.300 (GENE3D); G3DSA:4.10.60.10 (GENE3D); G3DSA:1.20.920.20 (GENE3D); IPR024317 (PFAM); G3DSA:1.20.920.30 (GENE3D); IPR000477 (PFAM); IPR04122…	F:GO:0003676; F:GO:0003777; P:GO:0007018; F:GO:0008270; C:GO:0030286	F:nucleic acid binding; F:microtubule motor activity; P:microtubule-based movement; F:zinc ion binding; C:dynein complex
21077	g21077.t1	0.399765	trypsin, alkaline C-like	252	20	5.04148e-71	6757	1	F:GO:0008233	F:peptidase activity			IPR001314 (PRINTS); IPR001254 (SMART); IPR001254 (PFAM); G3DSA:2.40.10.10 (GENE3D); PTHR24276 (PANTHER); IPR001254 (PROSITE_PROFILES); IPR001254 (CDD); IPR009003 (SUPERFAMILY)	F:GO:0004252; P:GO:0006508	F:serine-type endopeptidase activity; P:proteolysis
27325	g27325.t1	0.393941	eukaryotic translation initiation factor 2-alpha kinase isoform X2	1029	20	1.377e-108	6522						IPR000719 (PFAM); G3DSA:3.30.200.20 (GENE3D); G3DSA:3.30.200.20 (GENE3D); mobidb-lite (MOBIDB_LITE); mobidb-lite (MOBIDB_LITE); mobidb-lite (MOBIDB_LITE); mobidb-lite (MOBIDB_LITE); mobidb-lite (MOBIDB_LITE); mobidb-lite (MOBIDB_LITE); PTHR11042 (PANTHER); IPR000719 (PROSITE_PROFILES); IPR011009 (SUPERFAMILY); IPR011009 (SUPERFAMILY); IPR011044 (SUPERFAMILY)	F:GO:0004672; F:GO:0005524; P:GO:0006468	F:protein kinase activity; F:ATP binding; P:protein phosphorylation
12761	g12761.t1	0.392934	dynein beta chain, ciliary-like	3503	20	0	7731	1	F:GO:0017111	F:nucleoside-triphosphatase activity	EC:3.6.1.15	Nucleoside-triphosphate phosphatase	IPR035699 (PFAM); G3DSA:1.20.920.20 (GENE3D); IPR013602 (PFAM); G3DSA:1.10.8.710 (GENE3D); G3DSA:3.40.50.300 (GENE3D); G3DSA:3.40.50.11510 (GENE3D); IPR041589 (PFAM); IPR024317 (PFAM); G3DSA:1.20.920.20 (GENE3D); IPR035706 (PFAM); IPR042228 (G3DSA:3.20.180.GENE3D); IPR004273 (PFAM); IPR024743 (PFAM); PF12775 (PFAM); IPR041658 (PFAM); G3DSA:1.20.58.1120 (GENE3D); G3DSA:3.40.50.300 (GENE3D); G3DSA:…	F:GO:0003777; F:GO:0005524; P:GO:0007018; C:GO:0030286	F:microtubule motor activity; F:ATP binding; P:microtubule-based movement; C:dynein complex
594	g594.t1	0.390756	nucleolar GTP-binding protein 2	949	20	0	7643	2	F:GO:0005525; C:GO:0005730	F:GTP binding; C:nucleolus			IPR006073 (PRINTS); IPR012971 (PFAM); G3DSA:3.40.50.300 (GENE3D); IPR011421 (PFAM); IPR023179 (G3DSA:1.10.1580.GENE3D); IPR006073 (PFAM); mobidb-lite (MOBIDB_LITE); mobidb-lite (MOBIDB_LITE); mobidb-lite (MOBIDB_LITE); mobidb-lite (MOBIDB_LITE); mobidb-lite (MOBIDB_LITE); mobidb-lite (MOBIDB_LITE); mobidb-lite (MOBIDB_LITE); mobidb-lite (MOBIDB_LITE); mobidb-lite (MOBIDB_LITE); mobidb-lite (MOBID…	F:GO:0005525; C:GO:0005730	F:GTP binding; C:nucleolus
7954	g7954.t1	0.38668	ETS-related transcription factor Elf-3-like	137	20	4.77579e-35	7984	4	F:GO:0003700; C:GO:0005634; P:GO:0006355; F:GO:0043565	F:DNA-binding transcription factor activity; C:nucleus; P:regulation of transcription, DNA-templated; F:sequence-specific DNA binding			IPR000418 (PRINTS); IPR000418 (PFAM); IPR036388 (G3DSA:1.10.10.GENE3D); PTHR11849:SF190 (PANTHER); PTHR11849 (PANTHER); IPR000418 (PROSITE_PROFILES); IPR036390 (SUPERFAMILY)	F:GO:0003700; P:GO:0006355; F:GO:0043565	F:DNA-binding transcription factor activity; P:regulation of transcription, DNA-templated; F:sequence-specific DNA binding
13538	g13538.t1	0.384934	luc7-like protein 3	445	20	0	937	3	F:GO:0003729; C:GO:0005685; P:GO:0006376	F:mRNA binding; C:U1 snRNP; P:mRNA splice site selection			IPR004882 (PFAM); mobidb-lite (MOBIDB_LITE); mobidb-lite (MOBIDB_LITE); mobidb-lite (MOBIDB_LITE); IPR004882 (PANTHER); PTHR12375:SF18 (PANTHER)	F:GO:0003729; C:GO:0005685; P:GO:0006376	F:mRNA binding; C:U1 snRNP; P:mRNA splice site selection
11053	g11053.t1	0.382804	calcium uptake protein 1 homolog, mitochondrial-like isoform X2	359	20	1.3741e-168	9834						IPR002048 (PFAM); IPR002048 (PFAM); PTHR12294:SF1 (PANTHER); IPR039800 (PANTHER); IPR002048 (PROSITE_PROFILES); IPR002048 (PROSITE_PROFILES); IPR002048 (PROSITE_PROFILES); cd15900 (CDD); IPR011992 (SUPERFAMILY)	F:GO:0005509; P:GO:0006851	F:calcium ion binding; P:mitochondrial calcium ion transmembrane transport
12984	g12984.t1	0.381939	solute carrier family 26 member 6 isoform X3	791	20	0	7378						IPR011547 (PFAM); IPR002645 (PFAM); IPR036513 (G3DSA:3.30.750.GENE3D); mobidb-lite (MOBIDB_LITE); mobidb-lite (MOBIDB_LITE); PTHR11814:SF189 (PANTHER); PTHR11814:SF189 (PANTHER); PTHR11814:SF189 (PANTHER); IPR001902 (PANTHER); IPR001902 (PANTHER); IPR002645 (PROSITE_PROFILES); cd07042 (CDD); IPR036513 (SUPERFAMILY)	F:GO:0008271; P:GO:0008272; F:GO:0015116; C:GO:0016020; C:GO:0016021; P:GO:0055085	F:secondary active sulfate transmembrane transporter activity; P:sulfate transport; F:sulfate transmembrane transporter activity; C:membrane; C:integral component of membrane; P:transmembrane transport
24283	g24283.t1	0.381128	pse571.37phoebis_sennae_v1x1_core_32_85_1 protein	425	20	0.000166588	5178						IPR007588 (PFAM); G3DSA:2.20.25.240 (GENE3D)	no GO terms	no GO terms
10233	g10233.t1	0.379681	solute carrier family 12 member 4 isoform X2	232	20	8.2575e-102	9321						IPR004841 (PFAM); PTHR11827 (PANTHER); IPR030364 (PTHR11827:PANTHER); PTHR11827 (PANTHER)	C:GO:0005887; P:GO:0006811; F:GO:0015379; C:GO:0016020; P:GO:0055085; P:GO:0071477; P:GO:1902476	C:integral component of plasma membrane; P:ion transport; F:potassium:chloride symporter activity; C:membrane; P:transmembrane transport; P:cellular hypotonic salinity response; P:chloride transmembrane transport
8084	g8084.t1	0.378128	XP_011562515.1plutella_xylostella_dbmfjv1x1_core_32_85_1 protein uncharacterized protein K02A2.6-like	1391	20	0	7955						IPR001584 (PFAM); IPR036397 (G3DSA:3.30.420.GENE3D); IPR041588 (PFAM); IPR000477 (PFAM); G3DSA:3.30.70.270 (GENE3D); G3DSA:3.10.20.370 (GENE3D); IPR041577 (PFAM); G3DSA:3.10.10.10 (GENE3D); G3DSA:3.30.70.270 (GENE3D); mobidb-lite (MOBIDB_LITE); mobidb-lite (MOBIDB_LITE); mobidb-lite (MOBIDB_LITE); mobidb-lite (MOBIDB_LITE); mobidb-lite (MOBIDB_LITE); mobidb-lite (MOBIDB_LITE); mobidb-lite (MOBIDB…	F:GO:0003676; P:GO:0015074	F:nucleic acid binding; P:DNA integration
18392	g18392.t1	0.377951	vesicle-associated membrane protein 2-like isoform X2	129	20	1.23162e-52	958						IPR001388 (PRINTS); G3DSA:1.20.5.110 (GENE3D); IPR001388 (PFAM); mobidb-lite (MOBIDB_LITE); PTHR45701:SF3 (PANTHER); PTHR45701 (PANTHER); IPR001388 (PROSITE_PROFILES); cd15870 (CDD); SSF58038 (SUPERFAMILY)	C:GO:0016021; P:GO:0016192	C:integral component of membrane; P:vesicle-mediated transport
3968	g3968.t1	0.37714	hepatocyte nuclear factor 4-gamma isoform X2	483	20	0	8755	7	F:GO:0003700; F:GO:0003707; C:GO:0005634; P:GO:0006355; F:GO:0008270; P:GO:0043401; F:GO:0043565	F:DNA-binding transcription factor activity; F:steroid hormone receptor activity; C:nucleus; P:regulation of transcription, DNA-templated; F:zinc ion binding; P:steroid hormone mediated signaling pathway; F:sequence-specific DNA binding			IPR000003 (PRINTS); IPR001628 (PRINTS); IPR001723 (PRINTS); IPR035500 (G3DSA:1.10.565.GENE3D); IPR001628 (PFAM); IPR013088 (G3DSA:3.30.50.GENE3D); IPR000536 (PFAM); mobidb-lite (MOBIDB_LITE); mobidb-lite (MOBIDB_LITE); mobidb-lite (MOBIDB_LITE); PTHR24083:SF42 (PANTHER); PTHR24083 (PANTHER); IPR001628 (PROSITE_PROFILES); IPR000536 (PROSITE_PROFILES); cd06931 (CDD); cd06960 (CDD); SSF57716 (SUPERF…	F:GO:0003677; F:GO:0003700; F:GO:0003707; C:GO:0005634; P:GO:0006355; F:GO:0008270; F:GO:0043565	F:DNA binding; F:DNA-binding transcription factor activity; F:steroid hormone receptor activity; C:nucleus; P:regulation of transcription, DNA-templated; F:zinc ion binding; F:sequence-specific DNA binding
16894	g16894.t1	0.375961	transcription termination factor 2-like	2410	20	6.9296e-113	694	1	F:GO:0005524	F:ATP binding			IPR038718 (G3DSA:3.40.50.GENE3D); IPR000330 (PFAM); G3DSA:3.40.50.300 (GENE3D); IPR000330 (PFAM); mobidb-lite (MOBIDB_LITE); mobidb-lite (MOBIDB_LITE); mobidb-lite (MOBIDB_LITE); mobidb-lite (MOBIDB_LITE); mobidb-lite (MOBIDB_LITE); mobidb-lite (MOBIDB_LITE); mobidb-lite (MOBIDB_LITE); mobidb-lite (MOBIDB_LITE); mobidb-lite (MOBIDB_LITE); mobidb-lite (MOBIDB_LITE); mobidb-lite (MOBIDB_LITE); mobi…	F:GO:0005524	F:ATP binding
1246	g1246.t1	0.374882	XP_004924637.1bombyx_mori_asm15162v1_core_32_85_1 protein uncharacterized LOC101740673	723	20	0	696						IPR032013 (PFAM); mobidb-lite (MOBIDB_LITE); mobidb-lite (MOBIDB_LITE); mobidb-lite (MOBIDB_LITE); mobidb-lite (MOBIDB_LITE); PTHR47080 (PANTHER)	no GO terms	no GO terms
8184	g8184.t1	0.373009	XP_011561924.1plutella_xylostella_dbmfjv1x1_core_32_85_1 protein uncharacterized LOC105392034	237	20	1.3659e-126	7979						no IPS match	no IPS match	no IPS match
9999	g9999.t1	0.372973	unconventional myosin-Va isoform X2	1298	20	0	8235						IPR036961 (G3DSA:3.40.850.GENE3D); G3DSA:1.20.58.530 (GENE3D); IPR001609 (PFAM); G3DSA:1.20.5.190 (GENE3D); G3DSA:3.30.70.3240 (GENE3D); IPR000048 (PFAM); mobidb-lite (MOBIDB_LITE); mobidb-lite (MOBIDB_LITE); PTHR13140 (PANTHER); PTHR13140 (PANTHER); PTHR13140:SF273 (PANTHER); PTHR13140 (PANTHER); PTHR13140:SF273 (PANTHER); IPR000048 (PROSITE_PROFILES); IPR000048 (PROSITE_PROFILES); IPR000048 (PR…	F:GO:0003774; F:GO:0005515; F:GO:0005524; C:GO:0016459	F:motor activity; F:protein binding; F:ATP binding; C:myosin complex
20781	g20781.t1	0.372362	glutathione synthetase-like isoform X2	602	20	0	8022						IPR005615 (PFAM); IPR014709 (G3DSA:3.30.1490.GENE3D); IPR014042 (G3DSA:1.10.1080.GENE3D); IPR005615 (PFAM); IPR014042 (G3DSA:1.10.1080.GENE3D); IPR004887 (PFAM); IPR014049 (G3DSA:3.30.1490.GENE3D); IPR005615 (PFAM); IPR037013 (G3DSA:3.40.50.GENE3D); G3DSA:3.30.470.20 (GENE3D); IPR005615 (PIRSF); IPR005615 (PFAM); IPR005615 (PANTHER); PTHR11130:SF0 (PANTHER); IPR005615 (PANTHER); PTHR11130:SF0 (PA…	F:GO:0004363; F:GO:0005524; P:GO:0006750; F:GO:0016874	F:glutathione synthase activity; F:ATP binding; P:glutathione biosynthetic process; F:ligase activity
4867	g4867.t1	0.371008	eukaryotic translation initiation factor 5B isoform X1	1299	20	0	8654						IPR000795 (PRINTS); G3DSA:3.40.50.300 (GENE3D); IPR023115 (PFAM); G3DSA:2.40.30.10 (GENE3D); IPR036925 (G3DSA:3.40.50.GENE3D); G3DSA:2.40.30.10 (GENE3D); IPR000795 (PFAM); IPR005225 (TIGRFAM); IPR004161 (PFAM); mobidb-lite (MOBIDB_LITE); mobidb-lite (MOBIDB_LITE); mobidb-lite (MOBIDB_LITE); mobidb-lite (MOBIDB_LITE); mobidb-lite (MOBIDB_LITE); mobidb-lite (MOBIDB_LITE); mobidb-lite (MOBIDB_LITE);…	F:GO:0003924; F:GO:0005525	F:GTPase activity; F:GTP binding
23245	g23245.t1	0.370706	---NA---	98									mobidb-lite (MOBIDB_LITE)	no GO terms	no GO terms
